# Supplementary material for: A high-throughput platform for single-molecule tracking identifies drug interaction and cellular mechanisms
Source: eLife. 2025 Jan 9;12:RP93183. doi: 10.7554/eLife.93183 (PMC11717362; doi:10.7554/eLife.93183)
Supplement: Figure 3—source data 1. [file elife-93183-fig3-data1.csv]

InChI	IUPAC	Molecule Synonym	Target	Pathway
InChI=1S/C17H13Cl2NO4/c1-24-10-4-2-9(3-5-10)13(21)8-17(23)14-11(18)6-7-12(19)15(14)20-16(17)22/h2-7,23H,8H2,1H3,(H,20,22)	3-[(p-anisoyl)methyl]-4,7-dichloro-3-hydroxy-2-indolinone	YK-4-279
InChI=1S/C21H18FN5O/c1-12-5-10-16(22)18(11-12)25-21(28)24-14-8-6-13(7-9-14)15-3-2-4-17-19(15)20(23)27-26-17/h2-11H,1H3,(H3,23,26,27)(H2,24,25,28)	4-{p-[3-(2-fluoro-5-tolyl)ureido]phenyl}-1H-indazol-3-amine	AL39324,RG3635, Linifanib (ABT-869)	CSF-1R,PDGFR,VEGFR	Protein Tyrosine Kinase
InChI=1S/C13H16N4O/c1-13(6-3-7-15-13)12-16-9-5-2-4-8(11(14)18)10(9)17-12/h2,4-5,10,15H,3,6-7H2,1H3,(H2,14,18)/t10?,13-/m1/s1	2-[(R)-2-methyl-2-pyrrolidinyl]-3aH-1,3-diazaindene-4-carboxamide	912444-00-9, HY-10129, NSC 737664, Veliparib (ABT-888)	PARP	DNA Damage
InChI=1S/C22H18N4OS/c1-23-22(27)18-7-2-3-8-21(18)28-16-10-11-17-19(25-26-20(17)14-16)12-9-15-6-4-5-13-24-15/h2-14H,1H3,(H,23,27)(H,25,26)/b12-9+	N-methylo-{3-[(E)-2-(2-pyridyl)ethenyl]-1H-indazol-6-ylthio}benzamide	AG 013736, Axitinib	c-Kit,PDGFR,VEGFR	Protein Tyrosine Kinase
InChI=1S/C27H32ClN5O5/c1-32-6-8-33(9-7-32)10-13-35-19-14-21-24(23(15-19)38-18-4-11-34-12-5-18)27(30-16-29-21)31-25-20(28)2-3-22-26(25)37-17-36-22/h2-3,14-16,18H,4-13,17H2,1H3,(H,29,30,31)	(5-chloro-2H-1,3-benzodioxol-4-yl){7-[2-(4-methyl-1-piperazinyl)ethoxy]-5-(tetrahydro-2H-pyran-4-yloxy)-4-quinazolinyl}amine	379231-04-6, HY-10234/CS-0101, Saracatinib, Saracatinib (AZD0530)	Src	Angiogenesis
InChI=1S/C19H16N2O5/c1-11-15-9-13(26-12-5-3-2-4-6-12)7-8-14(15)18(24)17(21-11)19(25)20-10-16(22)23/h2-9,24H,10H2,1H3,(H,20,25)(H,22,23)	(4-hydroxy-1-methyl-7-phenoxy-3-isoquinolylcarbonylamino)acetic acid	ASP1517, Roxadustat (FG-4592)	HIF	Angiogenesis
InChI=1S/C17H15BrClFN4O3/c1-24-8-21-16-13(24)7-10(17(26)23-27-5-4-25)15(14(16)20)22-12-3-2-9(18)6-11(12)19/h2-3,6-8,22,25H,4-5H2,1H3,(H,23,26)	N-2-hydroxyethoxy-5-(4-bromo-2-chlorophenylamino)-4-fluoro-1-methyl-1H-1,3-benzimidazole-6-carboxamide	ARRY-142886, Selumetinib (AZD6244)	MEK	MAPK
InChI=1S/C31H35N5O4/c1-34-15-17-36(18-16-34)20-27(37)35(2)24-12-10-23(11-13-24)32-29(21-7-5-4-6-8-21)28-25-14-9-22(31(39)40-3)19-26(25)33-30(28)38/h4-14,19,28-29,32H,15-18,20H2,1-3H3,(H,33,38)	methyl 3-[(p-{N-methyl[(4-methyl-1-piperazinyl)methyl]carbonylamino}phenylamino)phenylmethyl]-2-oxo-6-indolinecarboxylate	Intedanib, Intedanib, BIBF 1120, Nintedanib (BIBF 1120), Nintedanib Ethanesulfonate Salt	FGFR,PDGFR,VEGFR	Protein Tyrosine Kinase
InChI=1S/C24H25ClFN5O3/c1-31(2)8-3-4-23(32)30-21-11-17-20(12-22(21)34-16-7-9-33-13-16)27-14-28-24(17)29-15-5-6-19(26)18(25)10-15/h3-6,10-12,14,16H,7-9,13H2,1-2H3,(H,30,32)(H,27,28,29)/b4-3+/t16-/m0/s1	N-{7-[(S)-tetrahydro-3-furyloxy]-4-(3-chloro-4-fluorophenylamino)-6-quinazolinyl}-(E)-4-(dimethylamino)-2-butenamide	Afatinib (BIBW2992), Afatinib (BIBW2992) Dimaleate	EGFR,HER2	Protein Tyrosine Kinase
InChI=1S/C19H25BN4O4/c1-13(2)10-17(20(27)28)24-18(25)15(11-14-6-4-3-5-7-14)23-19(26)16-12-21-8-9-22-16/h3-9,12-13,15,17,27-28H,10-11H2,1-2H3,(H,23,26)(H,24,25)/t15-,17-/m0/s1	N-{(S)-1-[N-(R)-1-(dihydroxyboryl)-3-methylbutylcarbamoyl]-2-phenylethyl}-2-pyrazinecarboxamide	Bortezomib (PS-341), LDP-341, MLM341	Proteasome	Proteases
InChI=1S/C26H29Cl2N5O3/c1-32-6-8-33(9-7-32)5-4-10-36-25-13-21-18(11-24(25)35-3)26(17(15-29)16-30-21)31-22-14-23(34-2)20(28)12-19(22)27/h11-14,16H,4-10H2,1-3H3,(H,30,31)	4-(2,4-dichloro-5-anisidino)-6-methoxy-7-[3-(4-methyl-1-piperazinyl)propoxy]-3-quinolinecarbonitrile	Bosutinib (SKI-606)	Src	Angiogenesis
InChI=1S/C25H27FN4O3/c1-16-12-17-19(29-16)6-7-21(24(17)26)33-25-18-13-22(31-2)23(14-20(18)27-15-28-25)32-11-5-10-30-8-3-4-9-30/h6-7,12-15,29H,3-5,8-11H2,1-2H3	4-(4-fluoro-2-methyl-5-indolyloxy)-6-methoxy-7-[3-(1-pyrrolidinyl)propoxy]quinazoline	AZD-2171 maleate, Cediranib (AZD2171), Cediranib Maleate, NSC-732208	VEGFR	Protein Tyrosine Kinase
InChI=1S/C21H21FN6O/c1-27-7-9-28(10-8-27)12-5-6-14-16(11-12)25-20(24-14)18-19(23)17-13(22)3-2-4-15(17)26-21(18)29/h2-6,11H,7-10H2,1H3,(H,24,25)(H3,23,26,29)	4-amino-5-fluoro-3-[6-(4-methyl-1-piperazinyl)-1H-1,3-benzimidazol-2-yl]-1,2-dihydro-2-quinolinone	Dovitinib (TKI-258) Dilactic Acid, Dovitinib (TKI-258, CHIR-258), Dovitinib (TKI258) Lactate	c-Kit,FGFR,FLT3,PDGFR,VEGFR	Angiogenesis
InChI=1S/C17H14ClF2IN2O2/c18-12-7-10(21)3-6-14(12)22-16-11(4-5-13(19)15(16)20)17(24)23-25-8-9-1-2-9/h3-7,9,22H,1-2,8H2,(H,23,24)	N-cyclopropylmethoxy2-(2-chloro-4-iodophenylamino)-3,4-difluorobenzamide	PD184352 (CI-1040)	MEK	MAPK
InChI=1S/C22H26ClN7O2S/c1-14-4-3-5-16(23)20(14)28-21(32)17-13-24-22(33-17)27-18-12-19(26-15(2)25-18)30-8-6-29(7-9-30)10-11-31/h3-5,12-13,31H,6-11H2,1-2H3,(H,28,32)(H,24,25,26,27)	N-(2-chloro-6-tolyl)-2-{6-[4-(2-hydroxyethyl)-1-piperazinyl]-2-methyl-4-pyrimidinylamino}-1,3-thiazole-5-carboxamide	BMS 354825 hydrochloride, BMS-354825, BMS-354825 Monohydrate, Dasatinib, Dasatinib Monohydrate, Dasatinib hydrochloride	Bcr-Abl,c-Kit,Src	Angiogenesis
InChI=1S/C53H84NO14P/c1-32-18-14-13-15-19-33(2)44(63-8)30-40-23-21-38(7)53(61,67-40)50(58)51(59)54-25-17-16-20-41(54)52(60)66-45(35(4)28-39-22-24-43(46(29-39)64-9)68-69(11,12)62)31-42(55)34(3)27-37(6)48(57)49(65-10)47(56)36(5)26-32/h13-15,18-19,27,32,34-36,38-41,43-46,48-49,57,61H,16-17,20-26,28-31H2,1-12H3/b15-13+,18-14+,33-19+,37-27+/t32-,34-,35-,36-,38-,39+,40+,41+,43-,44+,45+,46-,48-,49+,53-/…	(1R,4R,9S,12S,15R,18R,19R,21R,23S,30S,32S,35R,16E,24E,26E,28E)-12-{(R)-2-[(1S,3R,4R)-4-(dimethylphosphoryloxy)-3-methoxycyclohexyl]-1-methylethyl}-1,18-dihydroxy-19,30-dimethoxy-15,17,21,23,29,35-hexamethyl-11,36-dioxa-4-azatricyclo[30.3.1.0⁴,⁹]hexatriaconta-16,24,26,28-tetraene-2,3,10,14,20-pentone	AP23573, Ridaforolimus (Deforolimus, MK-8669)	mTOR	PI3K/Akt/mTOR
InChI=1S/C22H24ClFN4O3/c1-29-20-13-19-16(12-21(20)31-8-2-5-28-6-9-30-10-7-28)22(26-14-25-19)27-15-3-4-18(24)17(23)11-15/h3-4,11-14H,2,5-10H2,1H3,(H,25,26,27)	(3-chloro-4-fluorophenyl)[7-methoxy-6-(3-morpholinopropoxy)-4-quinazolinyl]amine	Gefitinib (ZD1839), Gefitinib hydrochloride, ZD1839 hydrochloride	EGFR	Protein Tyrosine Kinase
InChI=1S/C29H31N7O/c1-21-5-10-25(18-27(21)34-29-31-13-11-26(33-29)24-4-3-12-30-19-24)32-28(37)23-8-6-22(7-9-23)20-36-16-14-35(2)15-17-36/h3-13,18-19H,14-17,20H2,1-2H3,(H,32,37)(H,31,33,34)	N-{3-[4-(3-pyridyl)-2-pyrimidinylamino]-4-tolyl}p-[(4-methyl-1-piperazinyl)methyl]benzamide	CGP-57148B, ST-1571 Mesylate, CGP057148B, ST-1571, Imatinib (STI571), Imatinib Mesylate (STI571)	Bcr-Abl,c-Kit,PDGFR	Protein Tyrosine Kinase
InChI=1S/C29H26ClFN4O4S/c1-40(36,37)12-11-32-16-23-7-10-27(39-23)20-5-8-26-24(14-20)29(34-18-33-26)35-22-6-9-28(25(30)15-22)38-17-19-3-2-4-21(31)13-19/h2-10,13-15,18,32H,11-12,16-17H2,1H3,(H,33,34,35)	4-{3-chloro-4-[(m-fluorophenyl)methoxy]phenylamino}-6-{5-[(2-mesylethylamino)methyl]-2-furyl}quinazoline	GW-572016, GSK572016, Lapatinib, Lapatinib (GW-572016) Ditosylate, Lapatinib ditosylate monohydrate, Tykerb Ditosylate	EGFR,HER2	Protein Tyrosine Kinase
InChI=1S/C13H13N3O3/c14-9-3-1-2-7-8(9)6-16(13(7)19)10-4-5-11(17)15-12(10)18/h1-3,10H,4-6,14H2,(H,15,17,18)	3-(4-amino-1-oxo-2-isoindolinyl)-2,6-piperidinedione	Lenalidomide (CC-5013)	TNF-alpha	Apoptosis
InChI=1S/C21H23N3O2/c1-15-18(19-4-2-3-5-20(19)23-15)12-13-22-14-17-8-6-16(7-9-17)10-11-21(25)24-26/h2-11,22-23,26H,12-14H2,1H3,(H,24,25)/b11-10+	(E)-3-(p-{[2-(2-methyl-3-indolyl)ethylamino]methyl}phenyl)acrylohydroxamic acid	NVP-LBH589, Panobinostat (LBH589)	HDAC	Epigenetics
InChI=1S/C22H23N5O/c1-22(2)14-26-19-12-16(5-6-18(19)22)27-21(28)17-4-3-9-24-20(17)25-13-15-7-10-23-11-8-15/h3-12,26H,13-14H2,1-2H3,(H,24,25)(H,27,28)	N-(3,3-dimethyl-6-indolinyl)-2-{[(4-pyridyl)methyl]amino}nicotinamide	Motesanib (AMG-706), Motesanib Diphosphate (AMG-706)	VEGFR,PDGFR,c-Kit	Protein Tyrosine Kinase
InChI=1S/C28H22F3N7O/c1-17-5-6-19(10-25(17)37-27-33-9-7-24(36-27)20-4-3-8-32-14-20)26(39)35-22-11-21(28(29,30)31)12-23(13-22)38-15-18(2)34-16-38/h3-16H,1-2H3,(H,35,39)(H,33,36,37)	N-[3-(4-methyl-1-imidazolyl)-5-(trifluoromethyl)phenyl]-2-[4-(3-pyridyl)-2-pyrimidinylamino]-4-toluamide	AMN-107 HCl, Nilotinib (AMN-107), Nilotinib hydrochloride	Bcr-Abl	Angiogenesis
InChI=1S/C21H23N7O2S/c1-13-5-6-15(11-19(13)31(22,29)30)24-21-23-10-9-20(25-21)27(3)16-7-8-17-14(2)28(4)26-18(17)12-16/h5-12H,1-4H3,(H2,22,29,30)(H,23,24,25)	4-{4-[N-methyl(2-methyl-3-methyl-2H-indazol-6-yl)amino]-2-pyrimidinylamino}-2-toluenesulfonamide	GW786034, Pazopanib, Pazopanib HCl (GW786034 HCl)	c-Kit,PDGFR,VEGFR	Protein Tyrosine Kinase
InChI=1S/C16H14F3IN2O4/c17-11-3-2-10(16(25)22-26-7-9(24)6-23)15(14(11)19)21-13-4-1-8(20)5-12(13)18/h1-5,9,21,23-24H,6-7H2,(H,22,25)/t9-/m1/s1	N-[(R)-2,3-dihydroxypropoxy]3,4-difluoro-2-(2-fluoro-4-iodophenylamino)benzamide	PD0325901	MEK	MAPK
InChI=1S/C19H16N4O3/c24-13-4-1-3-12(11-13)17-21-15-14-5-2-6-20-19(14)26-16(15)18(22-17)23-7-9-25-10-8-23/h1-6,11,24H,7-10H2	m-(8-morpholino-9-oxa-1,5,7-triaza-6-fluorenyl)phenol	PI-103	Autophagy,DNA-PK,mTOR,PI3K	PI3K/Akt/mTOR
InChI=1S/C51H79NO13/c1-30-16-12-11-13-17-31(2)42(61-8)28-38-21-19-36(7)51(60,65-38)48(57)49(58)52-23-15-14-18-39(52)50(59)64-43(33(4)26-37-20-22-40(53)44(27-37)62-9)29-41(54)32(3)25-35(6)46(56)47(63-10)45(55)34(5)24-30/h11-13,16-17,25,30,32-34,36-40,42-44,46-47,53,56,60H,14-15,18-24,26-29H2,1-10H3/b13-11+,16-12+,31-17+,35-25+/t30-,32-,33-,34-,36-,37+,38+,39+,40-,42+,43+,44-,46-,47+,51-/m1/s1	(1R,4R,9S,12S,15R,18R,19R,21R,23S,30S,32S,35R,16E,24E,26E,28E)-12-{(R)-2-[(1S,3R,4R)-4-hydroxy-3-methoxycyclohexyl]-1-methylethyl}-1,18-dihydroxy-19,30-dimethoxy-15,17,21,23,29,35-hexamethyl-11,36-dioxa-4-azatricyclo[30.3.1.0⁴,⁹]hexatriaconta-16,24,26,28-tetraene-2,3,10,14,20-pentone	AY 22989，NSC-2260804, Rapamycin (Sirolimus)	Autophagy,mTOR	PI3K/Akt/mTOR
InChI=1S/C21H16ClF3N4O3/c1-26-19(30)18-11-15(8-9-27-18)32-14-5-2-12(3-6-14)28-20(31)29-13-4-7-17(22)16(10-13)21(23,24)25/h2-11H,1H3,(H,26,30)(H2,28,29,31)	N-methyl-4-(p-{3-[4-chloro-3-(trifluoromethyl)phenyl]ureido}phenoxy)-2-pyridinecarboxamide	Bay 43-9006, Sorafenib, Sorafenib Tosylate	PDGFR,Raf,VEGFR	MAPK
InChI=1S/C15H13N3S/c1-11-3-2-4-13(9-11)17-15-18-14(10-19-15)12-5-7-16-8-6-12/h2-10H,1H3,(H,17,18)	[4-(4-pyridyl)-1,3-thiazol-2-yl](m-tolyl)amine	STF-62247	Autophagy	Autophagy
InChI=1S/C22H27FN4O2/c1-5-27(6-2)10-9-24-22(29)20-13(3)19(25-14(20)4)12-17-16-11-15(23)7-8-18(16)26-21(17)28/h7-8,11-13H,5-6,9-10H2,1-4H3,(H,24,29)(H,26,28)/b17-12-	N-2-(diethylamino)ethyl-2-[(Z)-(5-fluoro-2-oxo-3-indolinylidene)methyl]-3,5-dimethyl-3H-pyrrole-4-carboxamide	SU11248, Sunitinib, Sunitinib Malate	c-Kit,PDGFR,VEGFR	Protein Tyrosine Kinase
InChI=1S/C56H87NO16/c1-33-17-13-12-14-18-34(2)45(68-9)29-41-22-20-39(7)56(67,73-41)51(63)52(64)57-24-16-15-19-42(57)53(65)71-46(30-43(60)35(3)26-38(6)49(62)50(70-11)48(61)37(5)25-33)36(4)27-40-21-23-44(47(28-40)69-10)72-54(66)55(8,31-58)32-59/h12-14,17-18,26,33,35-37,39-42,44-47,49-50,58-59,62,67H,15-16,19-25,27-32H2,1-11H3/b14-12+,17-13+,34-18+,38-26+/t33-,35-,36-,37-,39-,40+,41+,42+,44-,45+,46+…	(1R,2R,4S)-4-[(R)-2-{(1R,4R,9S,12S,15R,18R,19R,21R,23S,30S,32S,35R,16E,24E,26E,28E)-1,18-dihydroxy-19,30-dimethoxy-15,17,21,23,29,35-hexamethyl-2,3,10,14,20-pentaoxo-11,36-dioxa-4-azatricyclo[30.3.1.0⁴,⁹]hexatriaconta-16,24,26,28-tetraen-12-yl}propyl]-2-methoxycyclohexyl 3-hydroxy-2-(hydroxymethyl)-2-methylpropionate	Temsirolimus (CCI-779, NSC 683864)	mTOR	PI3K/Akt/mTOR
InChI=1S/C14H20N2O3/c17-13(15-12-8-4-3-5-9-12)10-6-1-2-7-11-14(18)16-19/h3-5,8-9,19H,1-2,6-7,10-11H2,(H,15,17)(H,16,18)	N-phenyl7-hydroxamoheptanamide	SAHA, MK0683, suberoylanilide hydroxamic acid, Vorinostat (SAHA, MK0683)	Autophagy,HDAC	Epigenetics
InChI=1S/C23H28N8OS/c1-15-13-20(29-28-15)25-19-14-21(31-11-9-30(2)10-12-31)27-23(26-19)33-18-7-5-17(6-8-18)24-22(32)16-3-4-16/h5-8,13-14,16H,3-4,9-12H2,1-2H3,(H,24,32)(H2,25,26,27,28,29)	N-{p-[4-(4-methyl-1-piperazinyl)-6-(5-methyl-3-pyrazolylamino)-2-pyrimidinylthio]phenyl}cyclopropanecarboxamide	Tozasertib (VX-680, MK-0457)	Aurora Kinase	Cell Cycle
InChI=1S/C14H21N3O/c1-10(15)11-2-4-12(5-3-11)14(18)17-13-6-8-16-9-7-13/h6-12H,2-5,15H2,1H3,(H,16,17,18)/t10-,11-,12-/m1/s1	N-4-pyridyl(1R,4r)-4-[(R)-1-aminoethyl]cyclohexanecarboxamide	Y-27632 2HCl	Autophagy,ROCK	Cell Cycle
InChI=1S/C19H20N4O2S2/c1-22(18(26)14-9-5-3-6-10-14)20-16(24)13-17(25)21-23(2)19(27)15-11-7-4-8-12-15/h3-12H,13H2,1-2H3,(H,20,24)(H,21,25)	1-methyl-1-[3-(methylphenylcarbamthioylamino)-3-oxopropionylamino]benzenecarbothioamide	Elesclomol (STA-4783)	HSP (e.g. HSP90)	Cytoskeletal Signaling
InChI=1S/C21H20N4O3/c22-18-5-1-2-6-19(18)25-20(26)17-9-7-15(8-10-17)13-24-21(27)28-14-16-4-3-11-23-12-16/h1-12H,13-14,22H2,(H,24,27)(H,25,26)	[p-(N-o-aminophenylcarbamoyl)phenyl]methyl (3-pyridyl)methanecarbamate	Entinostat (MS-275), SNDX-275	HDAC	Epigenetics
InChI=1S/C32H29N5O2/c1-35-19-25(23-9-2-4-11-27(23)35)29-30(32(39)34-31(29)38)26-20-37(28-12-5-3-10-24(26)28)22-13-16-36(17-14-22)18-21-8-6-7-15-33-21/h2-12,15,19-20,22H,13-14,16-18H2,1H3,(H,34,38,39)	3-(1-methyl-3-indolyl)-4-(1-{1-[(2-pyridyl)methyl]-4-piperidyl}-3-indolyl)-3-pyrroline-2,5-dione	Enzastaurin (LY317615)	PKC	TGF-beta/Smad
InChI=1S/C27H27FN8O3/c1-17-23(34-27(37)39-15-22-14-38-8-7-29-22)13-36-25(17)26(30-16-32-36)33-21-5-6-24-19(10-21)11-31-35(24)12-18-3-2-4-20(28)9-18/h2-6,9-11,13,16,22,29H,7-8,12,14-15H2,1H3,(H,34,37)(H,30,32,33)/t22-/m0/s1	[(S)-3-morpholinyl]methyl (7-{1-[(m-fluorophenyl)methyl]-1H-indazol-5-ylamino}-1-methyl-3a,4,6-triaza-2-indenyl)carbamate	AC480 (BMS-599626)	EGFR,HER2	Protein Tyrosine Kinase
InChI=1S/C20H19N3O/c1-12-8-13(2)21-16(12)10-19-20(24-3)11-18(23-19)17-9-14-6-4-5-7-15(14)22-17/h4-7,9-11,23H,8H2,1-3H3/b18-17-,19-10-	(Z)-2-[(2,4-dimethyl-3H-pyrrol-5-yl)methylene](Z)--5-(2H-indol-2-ylidene)-3-methoxy-2,5-dihydro-1H-pyrrole	Obatoclax Mesylate (GX15-070)	Autophagy,Bcl-2	Apoptosis
InChI=1S/C24H23FN4O3/c25-20-8-5-15(14-21-17-3-1-2-4-18(17)22(30)27-26-21)13-19(20)24(32)29-11-9-28(10-12-29)23(31)16-6-7-16/h1-5,8,13,16H,6-7,9-12,14H2,(H,27,30)	4-({3-[(4-cyclopropylcarbonyl-1-piperazinyl)carbonyl]-4-fluorophenyl}methyl)-1(2H)-phthalazinone	HY-10162, Olaparib (AZD2281, Ku-0059436)	PARP	DNA Damage
InChI=1S/C30H30Cl2N4O4/c1-18(2)40-25-16-23(39-3)12-13-24(25)29-34-27(19-4-8-21(31)9-5-19)28(20-6-10-22(32)11-7-20)36(29)30(38)35-15-14-33-26(37)17-35/h4-13,16,18,27-28H,14-15,17H2,1-3H3,(H,33,37)	4-{[4,5-bis(p-chlorophenyl)-2-(2-isopropoxy-4-methoxyphenyl)-2-imidazolin-1-yl]carbonyl}-2-piperazinone	(+)-Nutlin-3, Nutlin-3, Nutlin-3b	E3 Ligase ,Mdm2	Apoptosis
InChI=1S/C28H30N6OS/c1-20-5-10-24(16-25(20)31-28-32-26(19-36-28)23-4-3-11-29-17-23)30-27(35)22-8-6-21(7-9-22)18-34-14-12-33(2)13-15-34/h3-11,16-17,19H,12-15,18H2,1-2H3,(H,30,35)(H,31,32)	N-{3-[4-(3-pyridyl)-1,3-thiazol-2-ylamino]-4-tolyl}p-[(4-methyl-1-piperazinyl)methyl]benzamide	Masitinib (AB1010)	c-Kit,PDGFR	Protein Tyrosine Kinase
InChI=1S/C23H27N7O3S2/c1-35(31,32)30-7-5-28(6-8-30)15-16-13-20-21(34-16)23(29-9-11-33-12-10-29)26-22(25-20)17-3-2-4-19-18(17)14-24-27-19/h2-4,13-14H,5-12,15H2,1H3,(H,24,27)	5-(1H-indazol-4-yl)-2-[(4-mesyl-1-piperazinyl)methyl]-7-morpholino-1-thia-4,6-diazaindene	Pictilisib (GDC-0941), RG7321	PI3K	PI3K/Akt/mTOR
InChI=1S/C16H12F3N3S/c17-16(18,19)14-4-2-1-3-12(14)13(9-20)15(22)23-11-7-5-10(21)6-8-11/h1-8H,21-22H2/b15-13+	(Z)-3-amino-3-(p-aminophenylthio)-2-[o-(trifluoromethyl)phenyl]acrylonitrile	SL-327	MEK	MAPK
InChI=1S/C22H16N4O3/c23-21(27)13-4-6-14(7-5-13)22-25-19(20(26-22)16-3-1-2-10-24-16)15-8-9-17-18(11-15)29-12-28-17/h1-11H,12H2,(H2,23,27)(H,25,26)	p-[4-(2H-1,3-benzodioxol-5-yl)-5-(2-pyridyl)-2-imidazolyl]benzamide	SB431542	TGF-beta/Smad	TGF-beta/Smad
InChI=1S/C21H22Cl2FN5O/c1-12(19-16(22)2-3-17(24)20(19)23)30-18-8-13(9-27-21(18)25)14-10-28-29(11-14)15-4-6-26-7-5-15/h2-3,8-12,15,26H,4-7H2,1H3,(H2,25,27)/t12-/m1/s1	3-[(R)-1-(2,6-dichloro-3-fluorophenyl)ethoxy]-5-[1-(4-piperidyl)-4-pyrazolyl]-2-pyridylamine	(S)-crizotinib, Crizotinib (PF-02341066)	ALK,c-Met	Protein Tyrosine Kinase
InChI=1S/C26H31N3O5/c1-4-27-26(32)24-23(18-7-5-17(6-8-18)15-29-9-11-33-12-10-29)25(34-28-24)20-13-19(16(2)3)21(30)14-22(20)31/h5-8,13-14,16,30-31H,4,9-12,15H2,1-3H3,(H,27,32)	N-ethyl-5-(2,4-dihydroxy-5-cumenyl)-4-[p-(morpholinomethyl)phenyl]-3-isoxazolecarboxamide	Luminespib (AUY-922, NVP-AUY922), VER-52296	HSP (e.g. HSP90)	Cytoskeletal Signaling
InChI=1S/C32H34Cl2N4O4S/c1-19-29(35-20(2)30(19)32(40)38-14-6-7-21(38)17-37-12-3-4-13-37)16-24-23-15-22(10-11-28(23)36-31(24)39)43(41,42)18-25-26(33)8-5-9-27(25)34/h5,8-11,15-16,21,30H,3-4,6-7,12-14,17-18H2,1-2H3,(H,36,39)/b24-16-/t21-,30?/m1/s1	(Z)-3-{[3-({(R)-2-[(1-pyrrolidinyl)methyl]-1-pyrrolidinyl}carbonyl)-2,4-dimethyl-3H-pyrrol-5-yl]methylene}-5-[(2,6-dichlorophenyl)mesyl]-2-indolinone	PHA-665752	c-Met	Protein Tyrosine Kinase
InChI=1S/C17H17BrN2O5/c1-3-23-16(21)11(8-19)13-10-7-9(18)5-6-12(10)25-15(20)14(13)17(22)24-4-2/h5-7,11,13H,3-4,20H2,1-2H3	ethyl 2-amino-6-bromo-4-(cyanoethoxycarbonylmethyl)-4H-chromene-3-carboxylate	HA14-1	Bcl-2	Apoptosis
InChI=1S/C19H21F2N7O2/c20-15(21)16-22-13-3-1-2-4-14(13)28(16)19-24-17(26-5-9-29-10-6-26)23-18(25-19)27-7-11-30-12-8-27/h1-4,15H,5-12H2	2-[2-(difluoromethyl)-1H-1,3-benzimidazol-1-yl]-4,6-dimorpholino-1,3,5-triazine	ZSTK474	PI3K	PI3K/Akt/mTOR
InChI=1S/C19H12Cl2N2O2/c1-23-9-13(11-4-2-3-5-15(11)23)17-16(18(24)22-19(17)25)12-7-6-10(20)8-14(12)21/h2-9H,1H3,(H,22,24,25)	4-(2,4-dichlorophenyl)-3-(1-methyl-3-indolyl)-3-pyrroline-2,5-dione	SB216763	GSK-3	PI3K/Akt/mTOR
InChI=1S/C21H16FN3OS/c1-27(26)18-8-4-16(5-9-18)21-24-19(14-2-6-17(22)7-3-14)20(25-21)15-10-12-23-13-11-15/h2-13H,1H3,(H,24,25)	4-(p-fluorophenyl)-2-[p-(methylsulfinyl)phenyl]-5-(4-pyridyl)imidazole	RWJ 64809, PB 203580, SB203580	p38 MAPK	MAPK
InChI=1S/C20H14FN3O/c21-16-5-1-13(2-6-16)18-19(14-9-11-22-12-10-14)24-20(23-18)15-3-7-17(25)8-4-15/h1-12,25H,(H,23,24)	p-[4-(p-fluorophenyl)-5-(4-pyridyl)-2-imidazolyl]phenol	SB202190 (FHPI)	p38 MAPK	MAPK
InChI=1S/C25H21N5O/c26-25(12-4-13-25)18-9-7-17(8-10-18)22-19(16-5-2-1-3-6-16)15-20-21(27-22)11-14-30-23(20)28-29-24(30)31/h1-3,5-11,14-15H,4,12-13,26H2,(H,29,31)	1-(p-{5-oxo-12-phenyl-3,4,6,10-tetraazatricyclo[7.4.0.0²,⁶]trideca-1(13),2,7,9,11-pentaen-11-yl}phenyl)cyclobutylamine	MK-2206 2HCl	Akt	PI3K/Akt/mTOR
InChI=1S/C28H30ClN5O4S/c1-17-25(30-18(2)26(17)28(36)34-12-10-32(3)11-13-34)16-23-22-15-21(8-9-24(22)31-27(23)35)39(37,38)33(4)20-7-5-6-19(29)14-20/h5-9,14-16,30H,10-13H2,1-4H3,(H,31,35)/b23-16-	(Z)-3-({3,5-dimethyl-4-[(4-methyl-1-piperazinyl)carbonyl]-2-pyrrolyl}methylene)-5-[(m-chlorophenyl)-N-methylaminosulfonyl]-2-indolinone	PKI-SU11274, SU11274	c-Met	Protein Tyrosine Kinase
InChI=1S/C19H14Cl2N2O3S/c1-27(25,26)13-6-7-14(17(21)11-13)19(24)23-12-5-8-16(20)15(10-12)18-4-2-3-9-22-18/h2-11H,1H3,(H,23,24)	N-[4-chloro-3-(2-pyridyl)phenyl]2-chloro-4-mesylbenzamide	Vismodegib (GDC-0449)	Hedgehog/Smoothened	Stem Cells & Wnt
InChI=1S/C19H19FN4O3/c1-10-6-13-14(23-10)4-5-15(17(13)20)27-19-18-12(3)16(26-8-11(2)25)7-24(18)22-9-21-19/h4-7,9,11,23,25H,8H2,1-3H3/t11-/m1/s1	(R)-1-[7-(4-fluoro-2-methyl-5-indolyloxy)-1-methyl-3a,4,6-triaza-2-indenyloxy]-2-propanol	Brivanib (BMS-540215)	FGFR,VEGFR	Protein Tyrosine Kinase
InChI=1S/C15H14N2O4S/c18-15(16-19)10-9-12-5-4-8-14(11-12)22(20,21)17-13-6-2-1-3-7-13/h1-11,17,19H,(H,16,18)/b10-9+	(E)-3-[m-(anilinosulfonyl)phenyl]acrylohydroxamic acid	Belinostat (PXD101), NSC726630, PX-105684	HDAC	Epigenetics
InChI=1S/C7H5IN2O3/c8-5-2-1-4(7(9)11)3-6(5)10(12)13/h1-3H,(H2,9,11)	4-iodo-3-nitrobenzamide	Iniparib (BSI-201), NSC-746045, IND-71677, WX619003	PARP	DNA Damage
InChI=1S/C28H31N5O/c29-27-26-25(22-9-6-10-24(15-22)34-18-20-7-2-1-3-8-20)17-33(28(26)31-19-30-27)23-13-21(14-23)16-32-11-4-5-12-32/h1-3,6-10,15,17,19,21,23H,4-5,11-14,16,18H2,(H2,29,30,31)	3-[m-(benzyloxy)phenyl]-1-{3-[(1-pyrrolidinyl)methyl]cyclobutyl}-1H-1,5,7-triazainden-4-ylamine	GSK 552602A, ADW742, NVP-ADW742	IGF-1R	Protein Tyrosine Kinase
InChI=1S/C19H20F3IN2O5S/c1-30-15-7-13(21)16(22)18(24-14-3-2-10(23)6-12(14)20)17(15)25-31(28,29)19(4-5-19)8-11(27)9-26/h2-3,6-7,11,24-27H,4-5,8-9H2,1H3/t11-/m0/s1	(S)-3-{1-[3,4-difluoro-2-(2-fluoro-4-iodophenylamino)-6-anisidinosulfonyl]cyclopropyl}-1,2-propanediol	BAY 869766, Refametinib (RDEA119, Bay 86-9766)	MEK	MAPK
InChI=1S/C21H23N3O5/c1-24(2)13-17-16-5-3-4-6-18(16)29-19(17)21(26)22-11-12-28-15-9-7-14(8-10-15)20(25)23-27/h3-10,27H,11-13H2,1-2H3,(H,22,26)(H,23,25)	N-[2-(p-hydroxamophenoxy)ethyl]-3-[(dimethylamino)methyl]-1-benzofuran-2-carboxamide	Abexinostat (PCI-24781), CRA-024781	HDAC	Cytoskeletal Signaling
InChI=1S/C26H23N5O/c1-26(32)14-19(15-26)25-30-22(23-24(27)28-11-12-31(23)25)18-8-7-17-9-10-20(29-21(17)13-18)16-5-3-2-4-6-16/h2-13,19,32H,14-15H2,1H3,(H2,27,28)	3-[7-amino-1-(2-phenyl-7-quinolyl)-2,3a,6-triaza-3-indenyl]-1-methylcyclobutanol	Linsitinib (OSI-906)	IGF-1R	Protein Tyrosine Kinase
InChI=1S/C21H17NO3S2/c23-14-12-16(25-20(13-14)22-8-10-24-11-9-22)15-4-3-7-19-21(15)27-18-6-2-1-5-17(18)26-19/h1-7,12-13H,8-11H2	6-morpholino-2-(1-thianthrenyl)-4-pyranone	KU-55933 (ATM Kinase Inhibitor)	ATM/ATR	DNA Damage
InChI=1S/C44H47F2N9O5S/c1-5-28-26-35(38(60-3)27-36(28)53-19-15-30(16-20-53)52-21-23-54(24-22-52)61(4,57)58)49-44-47-17-14-34(48-44)42-40(50-39-11-6-7-18-55(39)42)29-12-13-37(59-2)31(25-29)43(56)51-41-32(45)9-8-10-33(41)46/h6-14,17-18,25-27,30H,5,15-16,19-24H2,1-4H3,(H,51,56)(H,47,48,49)	N-2,6-difluorophenyl5-[3-(2-{5-ethyl-4-[4-(4-mesyl-1-piperazinyl)-1-piperidyl]-2-anisidino}-4-pyrimidinyl)-1,3a-diaza-2-indenyl]-2-anisamide	GSK 4529, GSK1904529A	IGF-1R	Protein Tyrosine Kinase
InChI=1S/C19H16N8O/c28-7-6-26-12-15(9-22-26)17-10-21-18-19(23-17)27(25-24-18)11-13-3-4-16-14(8-13)2-1-5-20-16/h1-5,8-10,12,28H,6-7,11H2	2-(4-{1-[(6-quinolyl)methyl]-1H-1,2,3,4,7-pentaazainden-6-yl}-1-pyrazolyl)ethanol	PF-04217903	c-Met	Protein Tyrosine Kinase
InChI=1S/C22H25N3O3/c26-14-13-25(12-11-19-15-23-21-4-2-1-3-20(19)21)16-18-7-5-17(6-8-18)9-10-22(27)24-28/h1-10,15,23,26,28H,11-14,16H2,(H,24,27)/b10-9+	(E)-3-[p-({(2-hydroxyethyl)[2-(3-indolyl)ethyl]amino}methyl)phenyl]acrylohydroxamic acid	Dacinostat (LAQ824), NVP-LAQ824	HDAC	Epigenetics
InChI=1S/C21H26N6O2/c1-26-14-17(18-4-2-3-5-19(18)26)11-22-10-15-6-8-27(9-7-15)21-23-12-16(13-24-21)20(28)25-29/h2-5,12-15,22,29H,6-11H2,1H3,(H,25,28)	2-[4-({[(1-methyl-3-indolyl)methyl]amino}methyl)-1-piperidyl]-5-pyrimidinecarbohydroxamic acid	Quisinostat (JNJ-26481585) 2HCl	HDAC	Epigenetics
InChI=1S/C17H16F3N3O5S/c1-9-8-27-16(28-9)2-4-22(5-3-16)15-21-14(24)11-6-10(17(18,19)20)7-12(23(25)26)13(11)29-15/h6-7,9H,2-5,8H2,1H3	2-(2-methyl-1,4-dioxa-8-aza-8-spiro[4.5]decyl)-8-nitro-6-(trifluoromethyl)-1,3-benzothiazin-4-one	BTZ043 Racemate	Anti-infection	Microbiology
InChI=1S/C19H18FN3O/c1-21-10-11-2-4-12(5-3-11)18-14-6-7-22-19(24)15-8-13(20)9-16(23-18)17(14)15/h2-5,8-9,21,23H,6-7,10H2,1H3,(H,22,24)	6-fluoro-2-{p-[(methylamino)methyl]phenyl}-3,10-diazatricyclo[6.4.1.0⁴,¹³]trideca-1,4(13),5,7-tetraen-9-one	283173-50-2, HY-10617A, Rucaparib (AG-014699,PF-01367338) phosphate	PARP	DNA Damage
InChI=1S/C25H15ClF2N4O2/c26-15-6-9-17-18(10-15)23(21-19(27)2-1-3-20(21)28)29-11-14-12-30-25(32-22(14)17)31-16-7-4-13(5-8-16)24(33)34/h1-10,12H,11H2,(H,33,34)(H,30,31,32)	p-{13-chloro-10-(2,6-difluorophenyl)-3,5,9-triazatricyclo[9.4.0.0²,⁷]pentadeca-1(15),2(7),3,5,9,11,13-heptaen-4-ylamino}benzoic acid	MLN8054	Aurora Kinase	Cell Cycle
InChI=1S/C20H15ClN4/c21-15-5-7-16(8-6-15)23-20-18-4-2-1-3-17(18)19(24-25-20)13-14-9-11-22-12-10-14/h1-12H,13H2,(H,23,25)	(p-chlorophenyl){4-[(4-pyridyl)methyl]-1-phthalazinyl}amine	F9995-0197, Vatalanib (PTK787) 2HCl, ZK 222584 (cpg-79787) 2HCl	VEGFR	Protein Tyrosine Kinase
InChI=1S/C18H16N6S2/c19-9-11(17(23)25-15-7-3-1-5-13(15)21)12(10-20)18(24)26-16-8-4-2-6-14(16)22/h1-8H,21-24H2/b17-11+,18-12+	(Z)-2,3-bis[amino(o-aminophenylthio)methylene]butanedinitrile	U0126-EtOH	MEK	MAPK
InChI=1S/C29H31N5O4/c1-36-26-18-24-25(19-27(26)38-15-5-12-34-13-16-37-17-14-34)30-20-31-28(24)32-22-8-10-23(11-9-22)33-29(35)21-6-3-2-4-7-21/h2-4,6-11,18-20H,5,12-17H2,1H3,(H,33,35)(H,30,31,32)	N-{p-[6-methoxy-7-(3-morpholinopropoxy)-4-quinazolinylamino]phenyl}benzamide	ZM 447439	Aurora Kinase	Cell Cycle
InChI=1S/C19H18N4O2/c24-10-9-23-12-17(19(21-23)13-5-7-20-8-6-13)15-1-3-16-14(11-15)2-4-18(16)22-25/h1,3,5-8,11-12,24-25H,2,4,9-10H2/b22-18+	5-[1-(2-hydroxyethyl)-3-(4-pyridyl)-4-pyrazolyl]-1-indanone oxime	AR-00341677, GDC-0879	Raf	MAPK
InChI=1S/C19H17NO3/c21-17-13-18(20-9-11-22-12-10-20)23-19-15(7-4-8-16(17)19)14-5-2-1-3-6-14/h1-8,13H,9-12H2	2-morpholino-8-phenyl-4-chromenone	LY294002, SF 1101, NSC 697286	Autophagy,PI3K	PI3K/Akt/mTOR
InChI=1S/C26H19F3N4O/c27-26(28,29)24-14-23(33(32-24)20-10-8-19(9-11-20)31-25(34)15-30)18-7-12-22-17(13-18)6-5-16-3-1-2-4-21(16)22/h1-14H,15,30H2,(H,31,34)	N-{p-[5-(2-phenanthryl)-3-(trifluoromethyl)-1-pyrazolyl]phenyl}aminoacetamide	OSU-03012 (AR-12)	PDK	PI3K/Akt/mTOR
InChI=1S/C26H30N6O3/c1-30-12-14-31(15-13-30)20-10-8-19(9-11-20)25(33)27-24-21-16-32(17-22(21)28-29-24)26(34)23(35-2)18-6-4-3-5-7-18/h3-11,23H,12-17H2,1-2H3,(H2,27,28,29,33)/t23-/m1/s1	N-{7-[(R)-2-methoxy-2-phenylacetyl]-2,3,7-triazabicyclo[3.3.0]octa-1,4-dien-4-yl}p-(4-methyl-1-piperazinyl)benzamide	Danusertib (PHA-739358)	Aurora Kinase,Bcr-Abl,c-RET,FGFR	Cell Cycle
InChI=1S/C28H39N7O3/c1-5-22-27(37)34(3)23-17-29-28(32-25(23)35(22)20-8-6-7-9-20)31-21-11-10-18(16-24(21)38-4)26(36)30-19-12-14-33(2)15-13-19/h10-11,16-17,19-20,22H,5-9,12-15H2,1-4H3,(H,30,36)(H,29,31,32)/t22-/m1/s1	N-(1-methyl-4-piperidyl)4-[(R)-8-cyclopentyl-7-ethyl-5-methyl-6-oxo-7,8-dihydro-2-pteridinylamino]-3-anisamide	BI 2536	PLK	Cell Cycle
InChI=1S/C21H20N2O5/c1-2-14-19(20(26)21(22)27)18-15(9-6-10-16(18)28-12-17(24)25)23(14)11-13-7-4-3-5-8-13/h3-10H,2,11-12H2,1H3,(H2,22,27)(H,24,25)	(1-benzyl-2-ethyl-3-oxamoyl-4-indolyloxy)acetic acid	Varespladib (LY315920)	Phospholipase (e.g. PLA)	Metabolism
InChI=1S/C34H34F2N4O6/c1-43-30-20-25-27(21-31(30)45-16-2-13-40-14-17-44-18-15-40)37-12-9-28(25)46-29-8-7-24(19-26(29)36)39-33(42)34(10-11-34)32(41)38-23-5-3-22(35)4-6-23/h3-9,12,19-21H,2,10-11,13-18H2,1H3,(H,38,41)(H,39,42)	N-{3-fluoro-4-[6-methoxy-7-(3-morpholinopropoxy)-4-quinolyloxy]phenyl}-N-p-fluorophenyl-1,1-cyclopropanedicarboxamide	EXEL-2880,XL-880, Foretinib (GSK1363089)	c-Met,VEGFR	Protein Tyrosine Kinase
InChI=1S/C21H27N7O3/c1-4-28-18-15(30-12-13-6-5-9-23-10-13)11-24-14(7-8-21(2,3)29)16(18)25-20(28)17-19(22)27-31-26-17/h11,13,23,29H,4-6,9-10,12H2,1-3H3,(H2,22,27)/t13-/m0/s1	4-(7-{[(S)-3-piperidyl]methoxy}-2-(4-amino-3-furazanyl)-1-ethyl-1H-1,3,5-triazainden-4-yl)-2-methyl-3-butyn-2-ol	GSK690693	Akt	PI3K/Akt/mTOR
InChI=1S/C19H13F2N7/c1-27-11-13(10-23-27)16-6-7-17-24-25-18(28(17)26-16)19(20,21)14-4-5-15-12(9-14)3-2-8-22-15/h2-11H,1H3	3-[difluoro(6-quinolyl)methyl]-5-(1-methyl-4-pyrazolyl)-1,2,3a,4-tetraazaindene	JNJ-38877605	c-Met	Protein Tyrosine Kinase
InChI=1S/C25H27F4N3O3S/c1-23(2,26)14-20(22(33)32-24(15-30)12-13-24)31-21(25(27,28)29)18-6-4-16(5-7-18)17-8-10-19(11-9-17)36(3,34)35/h4-11,20-21,31H,12-14H2,1-3H3,(H,32,33)/t20-,21-/m0/s1	N-1-cyanocyclopropyl(S)-2-[(S)-2,2,2-trifluoro-1-(4'-mesyl-4-biphenylyl)ethylamino]-4-fluoro-4-methylvaleramide	Odanacatib (MK-0822)	Cysteine Protease	Proteases
InChI=1S/C13H16N6O4/c1-18-11-7-5(10(14)17-18)2-19(12(7)16-4-15-11)13-9(22)8(21)6(3-20)23-13/h2,4,6,8-9,13,20-22H,3H2,1H3,(H2,14,17)/t6-,8-,9-,13-/m1/s1	(2R,3R,4S,5R)-2-(3-amino-5-methyl-1,5-dihydro-1,4,5,6,8-pentaaza-1-acenaphthylenyl)-5-(hydroxymethyl)tetrahydro-3,4-furandiol	NSC 154020, VD-0002, vqd-002, Triciribine	Akt	PI3K/Akt/mTOR
InChI=1S/C28H24FN3O5/c1-35-24-15-21-22(16-25(24)36-2)30-14-11-23(21)37-20-9-7-19(8-10-20)32-27(34)28(12-13-28)26(33)31-18-5-3-17(29)4-6-18/h3-11,14-16H,12-13H2,1-2H3,(H,31,33)(H,32,34)	N-[p-(6,7-dimethoxy-4-quinolyloxy)phenyl]-N-p-fluorophenyl-1,1-cyclopropanedicarboxamide	Cabozantinib (XL184, BMS-907351), Cabozantinib malate (XL184)	c-Met,VEGFR	Protein Tyrosine Kinase
InChI=1S/C53H83NO14/c1-32-16-12-11-13-17-33(2)44(63-8)30-40-21-19-38(7)53(62,68-40)50(59)51(60)54-23-15-14-18-41(54)52(61)67-45(35(4)28-39-20-22-43(66-25-24-55)46(29-39)64-9)31-42(56)34(3)27-37(6)48(58)49(65-10)47(57)36(5)26-32/h11-13,16-17,27,32,34-36,38-41,43-46,48-49,55,58,62H,14-15,18-26,28-31H2,1-10H3/b13-11+,16-12+,33-17+,37-27+/t32-,34-,35-,36-,38-,39+,40+,41+,43-,44+,45+,46-,48-,49+,53-/m…	(1R,4R,9S,12S,15R,18R,19R,21R,23S,30S,32S,35R,16E,24E,26E,28E)-12-{(R)-2-[(1S,3R,4R)-4-(2-hydroxyethoxy)-3-methoxycyclohexyl]-1-methylethyl}-1,18-dihydroxy-19,30-dimethoxy-15,17,21,23,29,35-hexamethyl-11,36-dioxa-4-azatricyclo[30.3.1.0⁴,⁹]hexatriaconta-16,24,26,28-tetraene-2,3,10,14,20-pentone	Everolimus (RAD001)	mTOR	PI3K/Akt/mTOR
InChI=1S/C33H35NO6S/c1-20(2)25-11-7-6-10-21(25)18-22-19-26(30(36)31(37)29(22)35)32(38)34-23-14-16-24(17-15-23)41(39,40)28-13-9-8-12-27(28)33(3,4)5/h6-17,19-20,35-37H,18H2,1-5H3,(H,34,38)	N-{p-[o-(tert-butyl)phenylsulfonyl]phenyl}5-[(o-cumenyl)methyl]-2,3,4-trihydroxybenzamide	TW-37	Bcl-2	Apoptosis
InChI=1S/C23H20N6O/c24-19-5-1-2-6-21(19)28-22(30)17-9-7-16(8-10-17)14-27-23-26-13-11-20(29-23)18-4-3-12-25-15-18/h1-13,15H,14,24H2,(H,28,30)(H,26,27,29)	N-o-aminophenylp-{[4-(3-pyridyl)-2-pyrimidinylamino]methyl}benzamide	MG0103, Mocetinostat (MGCD0103)	HDAC	Epigenetics
InChI=1S/C23H24FN9O/c1-23(21(34)26-15-7-8-18(24)25-13-15)9-3-10-32(23)22-28-20(17-4-2-11-33(17)31-22)27-19-12-16(29-30-19)14-5-6-14/h2,4,7-8,11-14H,3,5-6,9-10H2,1H3,(H,26,34)(H2,27,28,29,30,31)/t23-/m0/s1	N-(6-fluoro-3-pyridyl)-(S)-1-[7-(3-cyclopropyl-5-pyrazolylamino)-3a,4,6-triaza-5-indenyl]-2-methyl-2-pyrrolidinecarboxamide	BMS-754807	c-Met,IGF-1R,Trk receptor	Protein Tyrosine Kinase
InChI=1S/C25H23N7OS/c33-24(22-13-27-20-7-3-4-8-21(20)28-22)29-19-6-2-1-5-18(19)23-15-32-17(16-34-25(32)30-23)14-31-11-9-26-10-12-31/h1-8,13,15-16,26H,9-12,14H2,(H,29,33)	N-(o-{2-[(1-piperazinyl)methyl]-4-thia-1,6-diazabicyclo[3.3.0]octa-2,5,7-trien-7-yl}phenyl)-2-quinoxalinecarboxamide	SRT1720 HCl	Sirtuin	Epigenetics
InChI=1S/C20H19N4O3/c1-13-23(9-10-27-2)17-18(24(13)12-14-11-21-7-8-22-14)20(26)16-6-4-3-5-15(16)19(17)25/h3-8,11H,9-10,12H2,1-2H3/q+1	6-(2-methoxyethyl)-5-methyl-4-[(2-pyrazinyl)methyl]-4,6-diazatricyclo[7.4.0.0³,⁷]trideca-1(9),3(7),4,10,12-pentaen-4-ium-2,8-dione	YM155 (Sepantronium Bromide)	Survivin	Apoptosis
InChI=1S/C7H8N2O/c8-6-3-1-2-5(4-6)7(9)10/h1-4H,8H2,(H2,9,10)	m-aminobenzamide	3-ABA , 3-amino Benzamide, 3-AB, INO-1001 (3-Aminobenzamide)	PARP	DNA Damage
InChI=1S/C27H20ClFN4O4/c1-36-21-5-3-4-20(29)23(21)25-19-10-15(28)6-8-17(19)24-14(12-30-25)13-31-27(33-24)32-16-7-9-18(26(34)35)22(11-16)37-2/h3-11,13H,12H2,1-2H3,(H,34,35)(H,31,32,33)	4-{13-chloro-10-(2-fluoro-6-methoxyphenyl)-3,5,9-triazatricyclo[9.4.0.0²,⁷]pentadeca-1(11),2(7),3,5,9,12,14-heptaen-4-ylamino}-2-anisic acid	Alisertib (MLN8237)	Aurora Kinase	Cell Cycle
InChI=1S/C19H23N7O2/c27-19(21-13-2-3-13)24-16-10-20-25-17(16)18-22-14-4-1-12(9-15(14)23-18)11-26-5-7-28-8-6-26/h1,4,9-10,13,17H,2-3,5-8,11H2,(H,22,23)(H2,21,24,27)	3-cyclopropyl-1-{3-[5-(morpholinomethyl)-1H-1,3-benzimidazol-2-yl]-3H-pyrazol-4-yl}urea	AT9283	Aurora Kinase,Bcr-Abl,JAK	JAK/STAT
InChI=1S/C12H16O4S2/c1-7(2)15-10(13)9(11(14)16-8(3)4)12-17-5-6-18-12/h5-8H,1-4H3	diisopropyl (2H-1,3-dithiol-2-ylidene)malonate	Malotilate, NKK105	Others	Others
InChI=1S/C22H24FN5O4/c1-11-7-15-16(27-11)5-6-17(19(15)23)32-21-20-13(3)18(8-28(20)26-10-25-21)30-9-12(2)31-22(29)14(4)24/h5-8,10,12,14,27H,9,24H2,1-4H3/t12-,14+/m0/s1	(S)-2-[7-(4-fluoro-2-methyl-5-indolyloxy)-1-methyl-3a,4,6-triaza-2-indenyloxy]-1-methylethyl (R)-2-aminopropionate	Brivanib Alaninate (BMS-582664)	FGFR,VEGFR	Protein Tyrosine Kinase
InChI=1S/C24H28N2O3/c1-3-26(4-2)23(28)18-10-8-17(9-11-18)19-16-24(12-14-25-15-13-24)29-21-7-5-6-20(27)22(19)21/h5-11,16,25,27H,3-4,12-15H2,1-2H3	N,N-diethylp-(5-hydroxyspiro[chromene-2,4'-piperidin]-4-yl)benzamide	ADL5859 HCl	Opioid Receptor	Neuronal Signaling
InChI=1S/C19H18F3N3O6/c1-11(26)23-12-3-6-14(7-4-12)31-10-18(2,28)17(27)24-13-5-8-16(25(29)30)15(9-13)19(20,21)22/h3-9,28H,10H2,1-2H3,(H,23,26)(H,24,27)/t18-/m0/s1	N-[4-nitro-3-(trifluoromethyl)phenyl](S)-3-(p-acetylaminophenoxy)-2-hydroxy-2-methylpropionamide	Andarine, GTx-007	Androgen Receptor	Endocrinology & Hormones
InChI=1S/C31H43N3O8/c1-8-12-33-26-21-13-17(2)14-25(41-7)27(36)19(4)15-20(5)29(42-31(32)39)24(40-6)11-9-10-18(3)30(38)34-22(28(21)37)16-23(26)35/h8-11,15-17,19,24-25,27,29,33,36H,1,12-14H2,2-7H3,(H2,32,39)(H,34,38)/b11-9-,18-10+,20-15+/t17-,19+,24+,25+,27-,29+/m1/s1	(8S,9S,12S,13R,14S,16R,4E,6Z,10E)-19-(allylamino)-13-hydroxy-8,14-dimethoxy-4,10,12,16-tetramethyl-3,20,22-trioxo-2-azabicyclo[16.3.1]docosa-1(21),4,6,10,18-pentaene-9-carbamate	CP127374,NSC-330507, KOS 953, Tanespimycin (17-AAG)	HSP (e.g. HSP90)	Cytoskeletal Signaling
InChI=1S/C32H48N4O8/c1-18-14-22-27(34-12-13-36(5)6)24(37)17-23(29(22)39)35-31(40)19(2)10-9-11-25(42-7)30(44-32(33)41)21(4)16-20(3)28(38)26(15-18)43-8/h9-11,16-18,20,25-26,28,30,34,38H,12-15H2,1-8H3,(H2,33,41)(H,35,40)/b11-9-,19-10+,21-16+/t18-,20+,25+,26+,28-,30+/m1/s1	(8S,9S,12S,13R,14S,16R,4E,6Z,10E)-19-[2-(dimethylamino)ethylamino]-13-hydroxy-8,14-dimethoxy-4,10,12,16-tetramethyl-3,20,22-trioxo-2-azabicyclo[16.3.1]docosa-1(21),4,6,10,18-pentaene-9-carbamate	Alvespimycin (17-DMAG) HCl, NSC 707545,BMS 826476 HCl,KOS 1022	HSP (e.g. HSP90)	Cytoskeletal Signaling
InChI=1S/C17H14N2O3/c18-10-14(8-13-6-7-15(20)16(21)9-13)17(22)19-11-12-4-2-1-3-5-12/h1-9,20-21H,11H2,(H,19,22)/b14-8+	N-benzyl-(E)-2-cyano-3-(3,4-dihydroxyphenyl)acrylamide	AG-490 (Tyrphostin B42), Zinc02557947	EGFR	Protein Tyrosine Kinase
InChI=1S/C24H28N2O3/c1-23(2,3)16-11-17(24(4,5)6)20(27)12-19(16)26-22(29)15-13-25-18-10-8-7-9-14(18)21(15)28/h7-13,27H,1-6H3,(H,25,28)(H,26,29)	N-[2,4-bis(tert-butyl)-5-hydroxyphenyl]-4-oxo-1,4-dihydro-3-quinolinecarboxamide	Ivacaftor (VX-770)	CFTR	Transmembrane Transporters
InChI=1S/C17H24N4O2S2/c1-17(2,3)12-8-19-13(23-12)10-24-14-9-20-16(25-14)21-15(22)11-4-6-18-7-5-11/h8-9,11,18H,4-7,10H2,1-3H3,(H,20,21,22)	N-(5-{[5-(tert-butyl)-1,3-oxazol-2-yl]methylthio}-1,3-thiazol-2-yl)-4-piperidinecarboxamide	BMS-387032, SNS-032, SNS-032 (BMS-387032)	CDK	Cell Cycle
InChI=1S/C26H30FN7O3/c1-2-34(10-11-35)9-4-12-37-21-7-8-22-23(16-21)28-17-29-26(22)31-24-14-20(32-33-24)15-25(36)30-19-6-3-5-18(27)13-19/h3,5-8,13-14,16-17,35H,2,4,9-12,15H2,1H3,(H,30,36)(H2,28,29,31,32,33)	N-m-fluorophenyl[5-(7-{3-[N-ethyl(2-hydroxyethyl)amino]propoxy}-4-quinazolinylamino)-3-pyrazolyl]acetamide	Barasertib (AZD1152-HQPA), INH 34	Aurora Kinase	Cell Cycle
InChI=1S/C43H53NO14/c1-22-26(55-37(51)32(48)30(24-15-11-9-12-16-24)44-38(52)58-39(3,4)5)20-43(53)35(56-36(50)25-17-13-10-14-18-25)33-41(8,34(49)31(47)29(22)40(43,6)7)27(46)19-28-42(33,21-54-28)57-23(2)45/h9-18,26-28,30-33,35,46-48,53H,19-21H2,1-8H3,(H,44,52)/t26-,27-,28+,30-,31+,32+,33-,35-,41+,42-,43+/m0/s1	(1S,3R,4S,7R,9S,10S,12R,15S)-2,4-dibenzoyloxy-1,9,12-trihydroxy-10,14,17,17-tetramethyl-11-oxo-6-oxatetracyclo[11.3.1.0³,¹⁰.0⁴,⁷]heptadec-13-en-15-yl (2R,3S)-3-[(tert-butyl)(oxycarbonylamino)]-2-hydroxy-3-phenylpropionate	Docetaxel, Docetaxel Trihydrate, RP56976 (NSC 628503) Trihydrate, RP56976, NSC 628503	Microtubule Associated	Cytoskeletal Signaling
InChI=1S/C47H51NO14/c1-25-31(60-43(56)36(52)35(28-16-10-7-11-17-28)48-41(54)29-18-12-8-13-19-29)23-47(57)40(61-42(55)30-20-14-9-15-21-30)38-45(6,32(51)22-33-46(38,24-58-33)62-27(3)50)39(53)37(59-26(2)49)34(25)44(47,4)5/h7-21,31-33,35-38,40,51-52,57H,22-24H2,1-6H3,(H,48,54)/t31-,32-,33+,35-,36+,37+,38-,40-,45+,46-,47+/m0/s1	(1S,3R,4S,7R,9S,10S,12R,15S)-2,4,12-tribenzoyloxy-1,9-dihydroxy-10,14,17,17-tetramethyl-11-oxo-6-oxatetracyclo[11.3.1.0³,¹⁰.0⁴,⁷]heptadec-13-en-15-yl (2R,3S)-3-benzylamino-2-hydroxy-3-phenylpropionate	7-Epitaxol, NSC 125973, Paclitaxel	Autophagy,Microtubule Associated	Cytoskeletal Signaling
InChI=1S/C27H36N4O5S/c1-26(2,28)25(33)29-22(18-36-17-20-9-5-4-6-10-20)24(32)30-15-13-27(14-16-30)19-31(37(3,34)35)23-12-8-7-11-21(23)27/h4-12,22H,13-19,28H2,1-3H3,(H,29,33)/t22-/m1/s1	N-{(R)-1-[(benzyloxy)methyl]-2-(1-mesylspiro[indoline-3,4'-piperidin]-1'-yl)-2-oxoethyl}2-amino-2-methylpropionamide	Ibutamoren mesylate (MK-0667, L163191)	Others	Others
InChI=1S/C17H14ClF2N3O3S/c1-2-5-27(25,26)23-13-4-3-12(19)14(15(13)20)16(24)11-8-22-17-10(11)6-9(18)7-21-17/h3-4,6-8,23H,2,5H2,1H3,(H,21,22)	(5-chloro-1H-1,7-diazainden-3-yl)[2,6-difluoro-3-(propylsulfonylamino)phenyl]methanone	PLX-4720	Raf	MAPK
InChI=1S/C19H26N6O/c1-4-15(11-26)22-19-23-17(20-10-14-8-6-5-7-9-14)16-18(24-19)25(12-21-16)13(2)3/h5-9,12-13,15,26H,4,10-11H2,1-3H3,(H2,20,22,23,24)/t15-/m1/s1	(R)-2-(9a-benzyl-9-isopropyl-2-adenineylamino)-1-butanol	Roscovitine (Seliciclib,CYC202)	CDK	Cell Cycle
InChI=1S/C18H15ClN6OS2/c19-11-2-1-3-12(8-11)24-17(26)25-18-21-9-13(28-18)4-6-20-16-15-14(5-7-27-15)22-10-23-16/h1-3,5,7-10H,4,6H2,(H,20,22,23)(H2,21,24,25,26)	7-(2-{2-[3-(m-chlorophenyl)ureido]-1,3-thiazol-5-yl}ethylamino)-1-thia-4,6-diazaindene	SNS-314, SNS-314 Mesylate	Aurora Kinase	Cell Cycle
InChI=1S/C16H15NO7S/c1-10-2-5-12(6-3-10)25(22,23)24-9-15(19)17-11-4-7-13(16(20)21)14(18)8-11/h2-8,18H,9H2,1H3,(H,17,19)(H,20,21)	2-hydroxy-4-{[(tosyloxy)methyl]carbonylamino}benzoic acid	NSC 74859, S3I-201	STAT	JAK/STAT
InChI=1S/C15H22FN3O6/c1-3-4-5-6-24-15(23)18-12-9(16)7-19(14(22)17-12)13-11(21)10(20)8(2)25-13/h7-8,10-11,13,20-21H,3-6H2,1-2H3,(H,17,18,22,23)/t8-,10-,11-,13-/m1/s1	1-[(2R,3R,4S,5R)-3,4-dihydroxy-5-methyltetrahydro-2-furyl]-5-fluoro-2-oxo-1,2-dihydro-4-pyrimidinyl 1-pentanecarbamate	Capecitabine, RO 09-1978	DNA/RNA Synthesis	DNA Damage
InChI=1S/C21H28BN3O5/c1-13(2)12-18(22(29)30)24-21(28)19(14(3)26)25-20(27)17-11-7-10-16(23-17)15-8-5-4-6-9-15/h4-11,13-14,18-19,26,29-30H,12H2,1-3H3,(H,24,28)(H,25,27)/t14-,18+,19+/m1/s1	N-{(1S,2R)-1-[N-(R)-1-(dihydroxyboryl)-3-methylbutylcarbamoyl]-2-hydroxypropyl}-6-phenyl-2-pyridinecarboxamide	Delanzomib (CEP-18770)	Proteasome	Proteases
InChI=1S/C17H16BrFN6O4/c18-12-2-1-10(19)7-13(12)28-11-3-5-24(6-4-11)15-8-14(29-22-15)17-20-23-25(21-17)9-16(26)27/h1-2,7-8,11H,3-6,9H2,(H,26,27)	(5-{3-[4-(2-bromo-5-fluorophenoxy)-1-piperidyl]-5-isoxazolyl}-2H-tetraazol-2-yl)acetic acid	MK-8245	Dehydrogenase	Metabolism
InChI=1S/C20H20N4O3/c1-11(2)14-9-15(18(26)10-17(14)25)19-21-22-20(27)24(19)13-4-5-16-12(8-13)6-7-23(16)3/h4-11,25-26H,1-3H3,(H,22,27)	5-(2,4-dihydroxy-5-cumenyl)-4-(1-methyl-5-indolyl)-2,4-dihydro-1,2,4-triazol-3-one	Ganetespib (STA-9090)	HSP (e.g. HSP90)	Cytoskeletal Signaling
InChI=1S/C14H12F3N3O5/c15-14(16,17)25-10-3-1-9(2-4-10)7-23-11-5-19-6-12(20(21)22)18-13(19)24-8-11/h1-4,6,11H,5,7-8H2/t11-/m0/s1	(S)-2-nitro-5-[(p-trifluoromethoxyphenyl)methoxy]-5,6-dihydro-4H-7-oxa-1,3a-diazaindene	PA-824	Anti-infection	Microbiology
InChI=1S/C24H31N3O3/c1-16(2)20-11-21(23(29)12-22(20)28)24(30)27-14-18-5-4-17(10-19(18)15-27)13-26-8-6-25(3)7-9-26/h4-5,10-12,16,28-29H,6-9,13-15H2,1-3H3	(2,4-dihydroxy-5-cumenyl){5-[(4-methyl-1-piperazinyl)methyl]-2-isoindolinyl}methanone	Onalespib, Onalespib (AT13387)	HSP (e.g. HSP90)	Cytoskeletal Signaling
InChI=1S/C21H19ClN4O4/c1-29-19-10-17-13(9-14(19)20(23)27)18(6-7-24-17)30-12-4-5-16(15(22)8-12)26-21(28)25-11-2-3-11/h4-11H,2-3H2,1H3,(H2,23,27)(H2,25,26,28)	4-[3-chloro-4-(3-cyclopropylureido)phenoxy]-7-methoxy-6-quinolinecarboxamide	Lenvatinib (E7080), lenvatinib Mesylate	VEGFR	Protein Tyrosine Kinase
InChI=1S/C18H17N3O4S/c1-25-15-8-10-16(11-9-15)26(23,24)21-17-3-2-12-19-18(17)20-13-4-6-14(22)7-5-13/h2-12,21-22H,1H3,(H,19,20)	p-[3-(p-methoxyphenylsulfonylamino)-2-pyridylamino]phenol	ABT-751 (E7010)	Microtubule Associated	Cytoskeletal Signaling
InChI=1S/C27H27N5O3/c1-18-13-21(8-11-25(18)35-22-9-6-19(2)29-15-22)32-27-23-14-20(7-10-24(23)30-17-31-27)5-4-12-28-26(33)16-34-3/h4-11,13-15,17H,12,16H2,1-3H3,(H,28,33)(H,30,31,32)/b5-4+	N-[(E)-3-{4-[4-(6-methyl-3-pyridyloxy)-3-toluidino]-6-quinazolinyl}-2-propenyl]methoxyacetamide	CP-724714	EGFR,HER2	Protein Tyrosine Kinase
InChI=1S/C8H16O2.Na/c1-3-5-7(6-4-2)8(9)10;/h7H,3-6H2,1-2H3,(H,9,10);/q;+1/p-1	sodium 2-propylvalerate	Valproic acid sodium salt (Sodium valproate)	GABA Receptor,HDAC,Autophagy	Neuronal Signaling
InChI=1S/C21H24N4O2/c1-15-12-18(16(2)22-17-6-4-3-5-7-17)21-23-19(13-20(26)25(21)14-15)24-8-10-27-11-9-24/h3-7,12-14,16,22H,8-11H2,1-2H3	8-(1-anilinoethyl)-6-methyl-2-morpholino-1,4a-diaza-4-naphthalenone	TGX-221	PI3K	PI3K/Akt/mTOR
InChI=1S/C24H25ClN6O2/c1-3-22(32)27-18-5-4-6-20(15-18)33-23-21(25)16-26-24(29-23)28-17-7-9-19(10-8-17)31-13-11-30(2)12-14-31/h3-10,15-16H,1,11-14H2,2H3,(H,27,32)(H,26,28,29)	N-(m-{5-chloro-2-[p-(4-methyl-1-piperazinyl)phenylamino]-4-pyrimidinyloxy}phenyl)acrylamide	WZ3146	EGFR	Protein Tyrosine Kinase
InChI=1S/C18H20N6OS/c1-12-16(26-17(19)21-12)15-6-7-20-18(23-15)22-13-2-4-14(5-3-13)24-8-10-25-11-9-24/h2-7H,8-11H2,1H3,(H2,19,21)(H,20,22,23)	4-methyl-5-[2-(p-morpholinophenylamino)-4-pyrimidinyl]-1,3-thiazol-2-amine	CYC116	Aurora Kinase,VEGFR	Cell Cycle
InChI=1S/C21H20N4/c1-2-4-21-20(3-1)16(15-24-21)9-14-23-17-5-7-18(8-6-17)25-19-10-12-22-13-11-19/h1-8,10-13,15,23-24H,9,14H2,(H,22,25)	p-[2-(3-indolyl)ethylamino](4-pyridylamino)benzene	JNJ-26854165 (Serdemetan)	E3 Ligase ,p53	Apoptosis
InChI=1S/C25H27ClN6O3/c1-4-23(33)28-17-6-5-7-19(14-17)35-24-20(26)16-27-25(30-24)29-21-9-8-18(15-22(21)34-3)32-12-10-31(2)11-13-32/h4-9,14-16H,1,10-13H2,2-3H3,(H,28,33)(H,27,29,30)	N-(m-{5-chloro-2-[2-methoxy-4-(4-methyl-1-piperazinyl)phenylamino]-4-pyrimidinyloxy}phenyl)acrylamide	WZ4002	EGFR	Protein Tyrosine Kinase
InChI=1S/C19H14F3N3O3/c1-18(27,11-28-15-6-2-12(9-23)3-7-15)17(26)25-14-5-4-13(10-24)16(8-14)19(20,21)22/h2-8,27H,11H2,1H3,(H,25,26)/t18-/m0/s1	N-[4-cyano-3-(trifluoromethyl)phenyl](S)-3-(p-cyanophenoxy)-2-hydroxy-2-methylpropionamide	Enobosarm, ostarine, Ostarine (GTx-024, MK-2866 )	Androgen Receptor	Endocrinology & Hormones
InChI=1S/C14H15ClN6O/c1-7-4-17-9(8(2)11(7)22-3)5-21-6-18-10-12(15)19-14(16)20-13(10)21/h4,6H,5H2,1-3H3,(H2,16,19,20)	6-chloro-9-[(4-methoxy-3,5-dimethyl-2-pyridyl)methyl]-2-purinylamine	BIIB021, CNF2024	HSP (e.g. HSP90)	Cytoskeletal Signaling
InChI=1S/C19H20N4O2/c1-19(2,3)16-13(20-11-21-16)10-15-18(25)22-14(17(24)23-15)9-12-7-5-4-6-8-12/h4-11H,1-3H3,(H,20,21)(H,22,25)(H,23,24)/b14-9-,15-10-	(Z)-3-{[5-(tert-butyl)-4-imidazolyl]methylene}(Z)--6-phenylmethylene-1,3,4,6-tetrahydro-2,5-pyrazinedione	Plinabulin (NPI-2358)	VDA	Angiogenesis
InChI=1S/C16H13NO3/c1-19-14-8-4-6-11(16(14)17)15-9-12(18)10-5-2-3-7-13(10)20-15/h2-9H,17H2,1H3	2-(2-amino-3-methoxyphenyl)-4-chromenone	PD98059, WX602105	MEK	MAPK
InChI=1S/C21H15ClF4N4O3/c1-27-19(31)18-10-13(6-7-28-18)33-12-3-5-17(16(23)9-12)30-20(32)29-11-2-4-15(22)14(8-11)21(24,25)26/h2-10H,1H3,(H,27,31)(H2,29,30,32)	N-methyl-4-(4-{3-[4-chloro-3-(trifluoromethyl)phenyl]ureido}-3-fluorophenoxy)-2-pyridinecarboxamide	Fluoro-Sorafenib, Regorafenib (BAY 73-4506), Regorafenib Monohydrate	c-RET,VEGFR	Protein Tyrosine Kinase
InChI=1S/C24H25ClN6OS/c1-3-22(32)27-18-5-4-6-20(15-18)33-23-21(25)16-26-24(29-23)28-17-7-9-19(10-8-17)31-13-11-30(2)12-14-31/h3-10,15-16H,1,11-14H2,2H3,(H,27,32)(H,26,28,29)	N-(m-{5-chloro-2-[p-(4-methyl-1-piperazinyl)phenylamino]-4-pyrimidinylthio}phenyl)acrylamide	WZ8040	EGFR	Protein Tyrosine Kinase
InChI=1S/C14H11F3N2OS/c15-14(16,17)9-3-1-8(2-4-9)12-18-11-5-6-21-7-10(11)13(20)19-12/h1-4H,5-7H2,(H,18,19,20)	2-[p-(trifluoromethyl)phenyl]-3,5,7,8-tetrahydro-6-thia-1,3-diaza-4-naphthalenone	NVP-XAV939, XAV-939	Wnt/beta-catenin	Stem Cells & Wnt
InChI=1S/C21H25N7/c1-16-14-20(26-25-16)23-19-15-21(28-12-10-27(2)11-13-28)24-18(22-19)9-8-17-6-4-3-5-7-17/h3-9,14-15H,10-13H2,1-2H3,(H2,22,23,24,25,26)/b9-8+	(5-methyl-3-pyrazolyl){2-[(E)-2-phenylethenyl]-6-(4-methyl-1-piperazinyl)-4-pyrimidinyl}amine	ENMD-2076, ENMD-2076 L-(+)-Tartaric acid	Aurora Kinase,FLT3,VEGFR	Angiogenesis
InChI=1S/C35H46FN5O9S/c1-34(2,3)50-32(45)37-27-13-8-6-4-5-7-11-22-17-35(22,31(44)39-51(47,48)24-14-15-24)38-29(42)28-16-23(19-41(28)30(27)43)49-33(46)40-18-21-10-9-12-26(36)25(21)20-40/h7,9-12,22-24,27-28H,4-6,8,13-20H2,1-3H3,(H,37,45)(H,38,42)(H,39,44)/b11-7-/t22-,23-,27+,28+,35-/m1/s1	(1S,4R,6S,14S,16R,18R,Z)-4-(N-cyclopropylsulfonylcarbamoyl)-14-[(tert-butyl)(oxycarbonylamino)]-2,15-dioxo-3,16-diazatricyclo[14.3.0.0⁴,⁶]nonadec-7-en-18-yl 4-fluoro-2-isoindolinecarboxylate	Danoprevir (ITMN-191), RG7227	HCV Protease	Proteases
InChI=1S/C37H48N6O5S2/c1-24(2)33(42-36(46)43(5)20-29-22-49-35(40-29)25(3)4)34(45)39-28(16-26-12-8-6-9-13-26)18-32(44)31(17-27-14-10-7-11-15-27)41-37(47)48-21-30-19-38-23-50-30/h6-15,19,22-25,28,31-33,44H,16-18,20-21H2,1-5H3,(H,39,45)(H,41,47)(H,42,46)/t28-,31-,32-,33-/m0/s1	(1S,2S,4S)-4-[(S)-2-{3-[(2-isopropyl-1,3-thiazol-4-yl)methyl]-3-methylureido}-3-methylbutyrylamino]-1-benzyl-2-hydroxy-5-phenylpentyl (1,3-thiazol-5-yl)methanecarbamate	ABT-538, A 84538, Ritonavir	HIV Protease,P450 (e.g. CYP17)	Proteases
InChI=1S/C21H17NO3/c1-14(16-11-10-15-6-2-3-7-17(15)13-16)12-20(23)22-19-9-5-4-8-18(19)21(24)25/h2-13H,1H3,(H,22,23)(H,24,25)/b14-12+	o-[(E)-2-(2-naphthyl)-1-propenylcarbonylamino]benzoic acid	BIBR 1532	Telomerase	DNA Damage
InChI=1S/C17H19N5/c1-16(2,9-18)14-5-13(8-22-12-20-11-21-22)6-15(7-14)17(3,4)10-19/h5-7,11-12H,8H2,1-4H3	2-{5-(1-cyano-1-methylethyl)-3-[(1H-1,2,4-triazol-1-yl)methyl]phenyl}-2-methylpropiononitrile	Anastrozole, ZD-1033	Aromatase	Endocrinology & Hormones
InChI=1S/C23H21F7N4O3/c1-12(14-8-15(22(25,26)27)10-16(9-14)23(28,29)30)37-20-19(13-2-4-17(24)5-3-13)34(6-7-36-20)11-18-31-21(35)33-32-18/h2-5,8-10,12,19-20H,6-7,11H2,1H3,(H2,31,32,33,35)/t12-,19+,20-/m1/s1	5-{[(2R,3S)-2-{(R)-1-[3,5-bis(trifluoromethyl)phenyl]ethoxy}-3-(p-fluorophenyl)-4-morpholinyl]methyl}-2,4-dihydro-1,2,4-triazol-3-one	Aprepitant, MK-0869, L-754030	Substance P	Others
InChI=1S/C18H14F4N2O4S/c1-17(26,10-29(27,28)14-6-3-12(19)4-7-14)16(25)24-13-5-2-11(9-23)15(8-13)18(20,21)22/h2-8,26H,10H2,1H3,(H,24,25)	N-[4-cyano-3-(trifluoromethyl)phenyl]3-(p-fluorophenylsulfonyl)-2-hydroxy-2-methylpropionamide	Bicalutamide, ICI-176334	Androgen Receptor	Endocrinology & Hormones
InChI=1S/C32H47F5O3S/c1-30-17-15-26-25-12-11-24(38)21-23(25)20-22(29(26)27(30)13-14-28(30)39)10-7-5-3-2-4-6-8-18-41(40)19-9-16-31(33,34)32(35,36)37/h11-12,21-22,26-29,38-39H,2-10,13-20H2,1H3/t22-,26-,27+,28+,29-,30+,41?/m1/s1	(1S,9R,10R,11S,14S,15S)-15-methyl-9-[9-(4,4,5,5,5-pentafluoropentylsulfinyl)nonyl]tetracyclo[8.7.0.0²,⁷.0¹¹,¹⁵]heptadeca-2(7),3,5-triene-5,14-diol	Fulvestrant, ICI-182780, ZD 9238	Estrogen/progestogen Receptor	Endocrinology & Hormones
InChI=1S/C13H10N2O4/c16-10-6-5-9(11(17)14-10)15-12(18)7-3-1-2-4-8(7)13(15)19/h1-4,9H,5-6H2,(H,14,16,17)	3-(1,3-dioxo-2-isoindolinyl)-2,6-piperidinedione	Thalidomide	E3 Ligase ,TNF-alpha	Ubiquitin
InChI=1S/C24H26N4O4/c1-3-17-9-8-10-18(13-17)27-24-19-14-22(21(31-2)15-20(19)25-16-26-24)32-12-7-5-4-6-11-23(29)28-30/h1,8-10,13-16,30H,4-7,11-12H2,2H3,(H,28,29)(H,25,26,27)	7-[4-(m-ethynylphenylamino)-7-methoxy-6-quinazolinyloxy]heptanehydroxamic acid	CUDC-101	EGFR,HDAC,HER2	Epigenetics
InChI=1S/C18H17N3O2/c1-19-17(22)14-3-2-13-9-15(5-4-12(13)8-14)18(23)6-7-21-11-20-10-16(18)21/h2-5,8-11,23H,6-7H2,1H3,(H,19,22)	N-methyl-6-(6-hydroxy-1,3-diazabicyclo[3.3.0]octa-2,4-dien-6-yl)-2-naphthamide	TAK-700 (Orteronel)	P450 (e.g. CYP17)	Metabolism
InChI=1S/C20H24O2/c1-12-10-14-15-4-5-18(22)20(15,3)9-7-16(14)19(2)8-6-13(21)11-17(12)19/h6,8,11,14-16H,1,4-5,7,9-10H2,2-3H3/t14-,15-,16-,19+,20-/m0/s1	(1S,2R,10R,11S,15S)-2,15-dimethyl-8-methylenetetracyclo[8.7.0.0²,⁷.0¹¹,¹⁵]heptadeca-3,6-diene-5,14-dione	Exemestane, FCE24304, PNU155971	Aromatase	Endocrinology & Hormones
InChI=1S/C23H36N2O2/c1-21(2,3)25-20(27)17-8-7-15-14-6-9-18-23(5,13-11-19(26)24-18)16(14)10-12-22(15,17)4/h11,13-18H,6-10,12H2,1-5H3,(H,24,26)(H,25,27)/t14-,15-,16-,17+,18+,22-,23+/m0/s1	N-tert-butyl-(1S,2R,7R,10S,11S,14S,15S)-2,15-dimethyl-5-oxo-6-azatetracyclo[8.7.0.0²,⁷.0¹¹,¹⁵]heptadec-3-ene-14-carboxamide	Finasteride, MK-906	5-alpha Reductase	Endocrinology & Hormones
InChI=1S/C10H12ClN5O3/c11-10-14-8(12)7-9(15-10)16(3-13-7)6-1-4(18)5(2-17)19-6/h3-6,17-18H,1-2H2,(H2,12,14,15)/t4-,5+,6+/m0/s1	(2R,3S,5R)-5-(2-chloro-9-adenineyl)-2-(hydroxymethyl)tetrahydro-3-furanol	2-CdA, 2-chlorodeoxyadenosine, Cladribine	DNA/RNA Synthesis	DNA Damage
InChI=1S/C8H12N4O4/c9-7-10-3-12(8(15)11-7)6-1-4(14)5(2-13)16-6/h3-6,13-14H,1-2H2,(H2,9,11,15)/t4-,5+,6+/m0/s1	1-[(2R,4S,5R)-4-hydroxy-5-(hydroxymethyl)tetrahydro-2-furyl]-4-amino-1,3,5-triazin-2(1H)-one	Decitabine, Deoxycytidine	DNA Methyltransferase	Epigenetics
InChI=1S/C4H10O6S4/c5-13(6,7)3-1-11-12-2-4-14(8,9)10/h1-4H2,(H,5,6,7)(H,8,9,10)/p-2	2-(2-sulfonatoethyldithio)ethanesulfonate	BNP-7787, Dimesna	Others	Others
InChI=1S/C27H30F6N2O2/c1-24-11-9-17-15(4-8-21-25(17,2)12-10-22(36)35-21)16(24)6-7-19(24)23(37)34-20-13-14(26(28,29)30)3-5-18(20)27(31,32)33/h3,5,10,12-13,15-17,19,21H,4,6-9,11H2,1-2H3,(H,34,37)(H,35,36)/t15-,16-,17-,19+,21+,24-,25+/m0/s1	N-2,5-bis(trifluoromethyl)phenyl-(1S,2R,7R,10S,11S,14S,15S)-2,15-dimethyl-5-oxo-6-azatetracyclo[8.7.0.0²,⁷.0¹¹,¹⁵]heptadec-3-ene-14-carboxamide	Dutasteride, GI198745, GG-745	5-alpha Reductase	Endocrinology & Hormones
InChI=1S/C13H16N2O2/c1-9(16)14-6-5-10-8-15-13-4-3-11(17-2)7-12(10)13/h3-4,7-8,15H,5-6H2,1-2H3,(H,14,16)	N-[2-(5-methoxy-3-indolyl)ethyl]acetamide	Melatonin	MT Receptor	GPCR & G Protein
InChI=1S/C18H31NO4/c1-14(2)19-11-17(20)13-23-18-7-5-16(6-8-18)12-21-9-10-22-15(3)4/h5-8,14-15,17,19-20H,9-13H2,1-4H3	1-{p-[(2-isopropoxyethoxy)methyl]phenoxy}-3-(isopropylamino)-2-propanol	Bisoprolol fumarate, EMD33512	Adrenergic Receptor	Neuronal Signaling
InChI=1S/C22H19ClN4O5/c1-12-8-21(27-32-12)26-22(28)25-16-5-4-13(9-15(16)23)31-18-6-7-24-17-11-20(30-3)19(29-2)10-14(17)18/h4-11H,1-3H3,(H2,25,26,27,28)	1-[2-chloro-4-(6,7-dimethoxy-4-quinolyloxy)phenyl]-3-(5-methyl-3-isoxazolyl)urea	KRN-951, Tivozanib (AV-951)	c-Kit,PDGFR,VEGFR	Protein Tyrosine Kinase
InChI=1S/C27H29NO11/c1-10-22(31)13(28)6-17(38-10)39-15-8-27(36,16(30)9-29)7-12-19(15)26(35)21-20(24(12)33)23(32)11-4-3-5-14(37-2)18(11)25(21)34/h3-5,10,13,15,17,22,29,31,33,35-36H,6-9,28H2,1-2H3/t10-,13-,15-,17-,22+,27-/m0/s1	(7S,9S)-7-[(2R,4S,5S,6S)-4-amino-5-hydroxy-6-methyltetrahydro-2H-pyran-2-yloxy]-9-glycoloyl-6,9,11-trihydroxy-4-methoxy-7,8,9,10-tetrahydro-5H,12H-naphthacene-5,12-dione	4'-epidoxorubicin HCl, Doxorubicin (Adriamycin) HCl, Epirubicin HCl, NSC 123127	Topoisomerase	DNA Damage
InChI=1S/C4H3FN2O2/c5-2-1-6-4(9)7-3(2)8/h1H,(H2,6,7,8,9)	5-fluoro-1,2,3,4-tetrahydro-2,4-pyrimidinedione	5-Fluorouracil, Fluorouracil (5-Fluoracil, 5-FU), NSC 19893	DNA/RNA Synthesis	DNA Damage
InChI=1S/C20H22N8O5/c1-28(9-11-8-23-17-15(24-11)16(21)26-20(22)27-17)12-4-2-10(3-5-12)18(31)25-13(19(32)33)6-7-14(29)30/h2-5,8,13H,6-7,9H2,1H3,(H,25,31)(H,29,30)(H,32,33)(H4,21,22,23,26,27)/t13-/m0/s1	(S)-2-(p-{[(2,4-diamino-6-pteridinyl)methyl]-N-methylamino}benzylamino)glutaric acid	Methotrexate, Methotrexate disodium, NCI-C04671	DHFR	Metabolism
InChI=1S/C16H21Cl2N3O2/c1-20-14-6-5-12(21(9-7-17)10-8-18)11-13(14)19-15(20)3-2-4-16(22)23/h5-6,11H,2-4,7-10H2,1H3,(H,22,23)	4-{5-[bis(2-chloroethyl)amino]-1-methyl-1H-1,3-benzimidazol-2-yl}butyric acid	Bendamustine, Bendamustine HCl, SDX-105 (Cytostasane) HCl, SDX105	DNA/RNA Synthesis	DNA Damage
InChI=1S/C11H15N5O5/c1-20-9-5-8(14-11(12)15-9)16(3-13-5)10-7(19)6(18)4(2-17)21-10/h3-4,6-7,10,17-19H,2H2,1H3,(H2,12,14,15)/t4-,6-,7+,10-/m1/s1	(2R,3S,4S,5R)-2-(2-amino-6-methoxy-9-purinyl)-5-(hydroxymethyl)tetrahydro-3,4-furandiol	506U78, Nelarabine	DNA/RNA Synthesis	DNA Damage
InChI=1S/C55H84N17O21S3/c1-20-33(69-46(72-44(20)58)25(12-31(57)76)64-13-24(56)45(59)82)50(86)71-35(41(26-14-61-19-65-26)91-54-43(39(80)37(78)29(15-73)90-54)92-53-40(81)42(93-55(60)88)38(79)30(16-74)89-53)51(87)66-22(3)36(77)21(2)47(83)70-34(23(4)75)49(85)63-10-8-32-67-28(18-94-32)52-68-27(17-95-52)48(84)62-9-7-11-96(5)6/h14,17-19,21-25,29-30,34-43,53-54,64,73-75,77-81H,7-13,15-16,56H2,1-6H3,(H2,5…	(2R,3R,4S,5S,6R)-6-[(2R,3S,4S,5S,6S)-2-[2-(N-3-{N-1-[N-2-(4-{4-[N-3-(dimethylthio)propylcarbamoyl]-1,3-thiazol-2-yl}-1,3-thiazol-2-yl)ethylcarbamoyl]-2-hydroxypropylcarbamoyl}-2-hydroxy-1-methylbutylcarbamoyl)-2-{6-amino-2-[1-(2-amino-2-carbamoylethylamino)-2-carbamoylethyl]-5-methyl-4-pyrimidinylcarbonylamino}-1-(5-imidazolyl)ethoxy]-4,5-dihydroxy-6-(hydroxymethyl)tetrahydro-2H-pyran-3-yloxy]-3,…	Blenoxane, Bleomycin sulfate	DNA/RNA Synthesis
InChI=1S/C16H17N3O4S/c1-19-10-11-9-12(7-8-13(11)17-16(19)20)18-24(21,22)15-6-4-3-5-14(15)23-2/h3-9,18H,10H2,1-2H3,(H,17,20)	(o-methoxyphenylsulfonyl)(3-methyl-2-oxo-3,4-dihydro-6-quinazolinyl)amine	PFI-1 (PF-6405761)	Epigenetic Reader Domain	Epigenetics
InChI=1S/C10H11ClFN5O3/c11-10-15-7(13)5-8(16-10)17(2-14-5)9-4(12)6(19)3(1-18)20-9/h2-4,6,9,18-19H,1H2,(H2,13,15,16)/t3-,4+,6-,9-/m1/s1	(2R,3R,4S,5R)-5-(2-chloro-9-adenineyl)-4-fluoro-2-(hydroxymethyl)tetrahydro-3-furanol	Clofarabine	DNA/RNA Synthesis	DNA Damage
InChI=1S/C25H21N7O3/c26-19-7-6-16(14-28-19)24(33)29-17-4-1-3-15(13-17)22-30-20-18-5-2-8-27-25(18)35-21(20)23(31-22)32-9-11-34-12-10-32/h1-8,13-14H,9-12H2,(H2,26,28)(H,29,33)	N-[m-(8-morpholino-9-oxa-1,5,7-triaza-6-fluorenyl)phenyl]-6-aminonicotinamide	YM201636	PI3K	PI3K/Akt/mTOR
InChI=1S/C22H16F3N3O2S/c23-22(24,25)30-16-7-5-15(6-8-16)28-21(29)20-19(10-12-31-20)27-13-14-9-11-26-18-4-2-1-3-17(14)18/h1-12,27H,13H2,(H,28,29)	N-p-trifluoromethoxyphenyl-3-{[(4-quinolyl)methyl]amino}-2-thenamide	OSI-930	c-Kit,CSF-1R,VEGFR	Protein Tyrosine Kinase
InChI=1S/C6H10N6O/c1-12(2)11-10-6-4(5(7)13)8-3-9-6/h3-4H,1-2H3,(H2,7,13)/b11-10+/t4-/m0/s1	(R)-5-(2,2-dimethylhydrazonoamino)-4H-imidazole-4-carboxamide	DTIC-Dome, Dacarbazine	DNA/RNA Synthesis	DNA Damage
InChI=1S/C11H16N4O4/c1-7(15-5-10(18)13-11(19)6-15)2-14-3-8(16)12-9(17)4-14/h7H,2-6H2,1H3,(H,12,16,17)(H,13,18,19)/t7-/m0/s1	4-[(S)-2-(3,5-dioxo-1-piperazinyl)propyl]-2,6-piperazinedione	Dexrazoxane, Dexrazoxane HCl (ICRF-187, ADR-529), ICRF-187, ICRF-187 (ADR-529) HCl	Topoisomerase	DNA Damage
InChI=1S/C29H32O13/c1-11-36-9-20-27(40-11)24(31)25(32)29(41-20)42-26-14-7-17-16(38-10-39-17)6-13(14)21(22-15(26)8-37-28(22)33)12-4-18(34-2)23(30)19(5-12)35-3/h4-7,11,15,20-22,24-27,29-32H,8-10H2,1-3H3/t11-,15+,20-,21-,22+,24-,25-,26-,27-,29+/m1/s1	(10R,11R,15R,16S)-16-[(2R,4aR,6R,7R,8R,8aS)-7,8-dihydroxy-2-methylhexahydro-2H-1,3,5-trioxanaphth-6-yloxy]-10-(4-hydroxy-3,5-dimethoxyphenyl)-4,6,13-trioxatetracyclo[7.7.0.0³,⁷.0¹¹,¹⁵]hexadeca-1(9),2,7-trien-12-one	Etoposide, VP-16, VP-16213	Topoisomerase	DNA Damage
InChI=1S/C25H31N5O4/c1-16-13-30(14-17(2)34-16)25-27-23-20(24(28-25)29-8-10-33-11-9-29)5-6-21(26-23)18-4-7-22(32-3)19(12-18)15-31/h4-7,12,16-17,31H,8-11,13-15H2,1-3H3/t16-,17+	(5-{2-[(2R,6S)-2,6-dimethyl-4-morpholinyl]-4-morpholino-1,3,8-triaza-7-naphthyl}-2-methoxyphenyl)methanol	KU-0063794	mTOR	PI3K/Akt/mTOR
InChI=1S/C28H27NO4S/c30-21-8-4-20(5-9-21)28-26(24-13-10-22(31)18-25(24)34-28)27(32)19-6-11-23(12-7-19)33-17-16-29-14-2-1-3-15-29/h4-13,18,30-31H,1-3,14-17H2	[6-hydroxy-2-(p-hydroxyphenyl)-1-benzothiophen-3-yl][p-(2-piperidinoethoxy)phenyl]methanone	Keoxifene, Pharoxifene, LY-139481, LY-156758, CCRIS-7129, LY156758 (Keoxifene) HCl, Raloxifene, Raloxifene HCl	Estrogen/progestogen Receptor	Endocrinology & Hormones
InChI=1S/C10H13FN5O7P/c11-10-14-7(12)4-8(15-10)16(2-13-4)9-6(18)5(17)3(23-9)1-22-24(19,20)21/h2-3,5-6,9,17-18H,1H2,(H2,12,14,15)(H2,19,20,21)/t3-,5-,6+,9-/m1/s1	(2R,3S,4S,5R)-5-[(dihydroxyphosphoryloxy)methyl]-2-(2-fluoro-9-adenineyl)tetrahydro-3,4-furandiol	F-ara-A (NSC 312887) Phosphate, Fludarabine Phosphate	DNA/RNA Synthesis	DNA Damage
InChI=1S/C21H20ClNO5/c1-23-7-6-12(17(27)10-23)19-14(24)8-15(25)20-16(26)9-18(28-21(19)20)11-4-2-3-5-13(11)22/h2-5,8-9,12,17,24-25,27H,6-7,10H2,1H3/t12-,17+/m0/s1	8-[(3S,4R)-3-hydroxy-1-methyl-4-piperidyl]-2-(o-chlorophenyl)-5,7-dihydroxy-4-chromenone	Flavopiridol (Alvocidib), Flavopiridol HCl, L 86-8275, NSC 649890 HCl, NSC 649890 HCl,HMR-1275	CDK	Cell Cycle
InChI=1S/C23H23N3O5/c1-4-23(30)16-8-18-20-12(9-26(18)21(28)15(16)11-31-22(23)29)7-13-14(10-25(2)3)19(27)6-5-17(13)24-20/h5-8,27,30H,4,9-11H2,1-3H3/t23-/m0/s1	(S)-8-[(dimethylamino)methyl]-19-ethyl-7,19-dihydroxy-17-oxa-3,13-diazapentacyclo[11.8.0.0²,¹¹.0⁴,⁹.0¹⁵,²⁰]henicosa-1(21),2,4,6,8,10,15(20)-heptaene-14,18-dione	NSC609699, Nogitecan HCl, SKFS 104864A, Topotecan, Topotecan HCl	Topoisomerase	DNA Damage
InChI=1S/C19H26O3/c1-19-8-7-12-13(15(19)5-6-18(19)21)4-3-11-9-16(20)17(22-2)10-14(11)12/h9-10,12-13,15,18,20-21H,3-8H2,1-2H3/t12-,13+,15-,18-,19-/m0/s1	(1S,10R,11S,14S,15S)-4-methoxy-15-methyltetracyclo[8.7.0.0²,⁷.0¹¹,¹⁵]heptadeca-2,4,6-triene-5,14-diol	2-Methoxyestradiol (2-MeOE2), NSC 659853	HIF	Angiogenesis
InChI=1S/C14H13BrN2O/c1-14(2,3)11-5-9(4-10(7-16)8-17)6-12(15)13(11)18/h4-6,18H,1-3H3	{[3-bromo-5-(tert-butyl)-4-hydroxyphenyl]methylene}propanedinitrile	AG-1024, Tyrphostin, AGS 200	IGF-1R	Protein Tyrosine Kinase
InChI=1S/C17H11N5/c18-9-13-1-5-15(6-2-13)17(22-12-20-11-21-22)16-7-3-14(10-19)4-8-16/h1-8,11-12,17H	p-[(p-cyanophenyl)(1H-1,2,4-triazol-1-yl)methyl]benzonitrile	CGS 20267, Letrozole	Aromatase	Endocrinology & Hormones
InChI=1S/C6H6N6O2/c1-11-6(14)12-2-8-3(4(7)13)5(12)9-10-11/h2H,1H3,(H2,7,13)	5-methyl-4-oxo-4,5-dihydro-2,3a,5,6,7-pentaaza-1-indenecarboxamide	CCRG81045, NSC 362856, Temozolomide	DNA/RNA Synthesis,Autophagy	DNA Damage
InChI=1S/C26H29NO/c1-4-25(21-11-7-5-8-12-21)26(22-13-9-6-10-14-22)23-15-17-24(18-16-23)28-20-19-27(2)3/h5-18H,4,19-20H2,1-3H3/b26-25-	2-[(Z)-11-ethyl-13-phenyl-4-stilbenyloxy]-1-(dimethylamino)ethane	ICI 46474, ICI 46474 Citrate, Tamoxifen, Tamoxifen Citrate	Estrogen/progestogen Receptor,Autophagy	Angiogenesis
InChI=1S/C46H56N4O10/c1-7-42(55)22-28-23-45(40(53)58-5,36-30(14-18-48(24-28)25-42)29-12-9-10-13-33(29)47-36)32-20-31-34(21-35(32)57-4)50(26-51)38-44(31)16-19-49-17-11-15-43(8-2,37(44)49)39(60-27(3)52)46(38,56)41(54)59-6/h9-13,15,20-21,26,28,33,37-39,55-56H,7-8,14,16-19,22-25H2,1-6H3/t28-,33?,37+,38-,39-,42+,43-,44-,45+,46+/m1/s1	methyl (13S,15S,17S)-13-{(1R,9R,10S,11R,12R,16R,19R)-11-acetoxy-12-ethyl-8-formyl-10-hydroxy-5-methoxy-10-methoxycarbonyl-8,16-diazapentacyclo[10.6.1.0¹,⁹.0²,⁷.0¹⁶,¹⁹]nonadeca-2,4,6,13-tetraen-4-yl}-17-ethyl-17-hydroxy-1,11-diazatetracyclo[13.3.1.0⁴,¹².0⁵,¹⁰]nonadeca-4,6,8,11-tetraene-13-carboxylate	Leurocristine, Vincristine, Vincristine sulfate	Autophagy,Microtubule Associated	Cytoskeletal Signaling
InChI=1S/C15H17NO2/c1-11(17)16-9-8-13-5-3-4-12-6-7-14(18-2)10-15(12)13/h3-7,10H,8-9H2,1-2H3,(H,16,17)	N-[2-(7-methoxy-1-naphthyl)ethyl]acetamide	Agomelatine, S20098	5-HT Receptor	Neuronal Signaling
InChI=1S/C23H21N5O3S/c32-23(24-12-15-5-6-18-19(11-15)30-14-29-18)28-9-7-27(8-10-28)22-21-20(25-13-26-22)16-3-1-2-4-17(16)31-21/h1-6,11,13H,7-10,12,14H2,(H,24,32)	[(2H-1,3-benzodioxol-5-yl)methyl]-4-(9-oxa-2,4-diaza-1-fluorenyl)-1-piperazinecarbothioamide	Amuvatinib (MP-470), HPK 56	c-Kit,FLT3,PDGFR	Protein Tyrosine Kinase
InChI=1S/C21H25N3/c1-15-4-7-20-18(12-15)19-14-23(3)10-9-21(19)24(20)11-8-17-6-5-16(2)22-13-17/h4-7,12-13H,8-11,14H2,1-3H3	3-methyl-6-methyl-9-[2-(6-methyl-3-pyridyl)ethyl]-2,3,4,9-tetrahydro-1H-3,9-diazafluorene	Latrepirdine 2HCl	5-HT Receptor,GluR,Histamine Receptor	Neuronal Signaling
InChI=1S/C12H9F3N2O2/c1-7-10(6-16-19-7)11(18)17-9-4-2-8(3-5-9)12(13,14)15/h2-6H,1H3,(H,17,18)	N-p-(trifluoromethyl)phenyl-5-methyl-4-isoxazolecarboxamide	HWA486, Leflunomide	Dehydrogenase	Metabolism
InChI=1S/C15H12F2N6O3S/c16-10-2-1-3-11(17)12(10)13(24)23-14(18)21-15(22-23)20-8-4-6-9(7-5-8)27(19,25)26/h1-7H,(H2,19,25,26)(H3,18,20,21,22)	p-[5-amino-1-(2,6-difluorobenzoyl)-1H-1,2,4-triazol-3-ylamino]benzenesulfonamide	JNJ-7706621	Aurora Kinase,CDK	Cell Cycle
InChI=1S/C21H16F4N4O2S/c1-20(2)18(31)28(12-5-4-11(10-26)15(8-12)21(23,24)25)19(32)29(20)13-6-7-14(16(22)9-13)17(30)27-3/h4-9H,1-3H3,(H,27,30)	N-methyl4-{3-[4-cyano-3-(trifluoromethyl)phenyl]-5,5-dimethyl-4-oxo-2-thioxo-1-imidazolidinyl}-2-fluorobenzamide	DV3100, DV3100, Enzalutamide, Enzalutamide (MDV3100), Enzalutamide, Enzalutamide (MDV3100)	Androgen Receptor	Endocrinology & Hormones
InChI=1S/C20H25NO2/c1-19-8-6-16-15-5-3-14(22)12-13(15)2-4-17(16)18(19)7-9-20(19,23)10-11-21/h12,17-18,23H,2-10H2,1H3/t17-,18+,19+,20-/m1/s1	{(10S,11S,14R,15S)-14-hydroxy-15-methyl-5-oxotetracyclo[8.7.0.0²,⁷.0¹¹,¹⁵]heptadeca-1,6-dien-14-yl}acetonitrile	Dienogest, STS 557	Estrogen/progestogen Receptor	Endocrinology & Hormones
InChI=1S/C12H15N5O3/c1-5-6(3-18)8(19)2-7(5)17-4-14-9-10(17)15-12(13)16-11(9)20/h4,6-8,18-19H,1-3H2,(H3,13,15,16,20)/t6-,7-,8-/m0/s1	9-[(1S,3R,4S)-4-hydroxy-3-(hydroxymethyl)-2-methylenecyclopentyl]-2-amino-1,9-dihydro-6-purinone	Entecavir, Entecavir Hydrate	Reverse Transcriptase	Microbiology
InChI=1S/C15H14N2O2/c16-13(18)9-11-7-4-8-12(14(11)17)15(19)10-5-2-1-3-6-10/h1-8H,9,17H2,(H2,16,18)	(2-amino-3-benzoylphenyl)acetamide	AHR 9434, AL 6515, Nepafenac	COX	Neuronal Signaling
InChI=1S/C10H8F2N4O/c11-7-2-1-3-8(12)6(7)4-16-5-9(10(13)17)14-15-16/h1-3,5H,4H2,(H2,13,17)	1-[(2,6-difluorophenyl)methyl]-1H-1,2,3-triazole-4-carboxamide	CGP 33101, Rufinamide	Sodium Channel	Transmembrane Transporters
InChI=1S/C37H42F2N8O4/c1-3-35(26(2)48)47-36(49)46(25-42-47)31-7-5-29(6-8-31)43-14-16-44(17-15-43)30-9-11-32(12-10-30)50-20-27-19-37(51-21-27,22-45-24-40-23-41-45)33-13-4-28(38)18-34(33)39/h4-13,18,23-27,35,48H,3,14-17,19-22H2,1-2H3/t26-,27+,35-,37-/m0/s1	4-(p-{4-[p-({(3R,5R)-5-(2,4-difluorophenyl)-5-[(1H-1,2,4-triazol-1-yl)methyl]tetrahydro-3-furyl}methoxy)phenyl]-1-piperazinyl}phenyl)-2-[(1S,2S)-1-ethyl-2-hydroxypropyl]-2,4-dihydro-1,2,4-triazol-3-one	Posaconazole, SCH56592	P450 (e.g. CYP17)	Metabolism
InChI=1S/C20H20FNO3S/c1-12(23)25-18-10-14-11-22(9-8-17(14)26-18)19(20(24)13-6-7-13)15-4-2-3-5-16(15)21/h2-5,10,13,19H,6-9,11H2,1H3	5-[2-cyclopropyl-1-(o-fluorophenyl)-2-oxoethyl]-4,5,6,7-tetrahydro-1-thia-5-aza-2-indenyl acetate	CS-747, LY640315, Prasugrel, Prasugrel HCl, LY 640315, Prasugrel Hydrochloride	P2 Receptor	Neuronal Signaling
InChI=1S/C16H21NO2/c1-2-15(18)17-9-7-12-4-3-11-5-6-14-13(16(11)12)8-10-19-14/h5-6,12H,2-4,7-10H2,1H3,(H,17,18)/t12-/m0/s1	N-{2-[(S)-2,6,7,8-tetrahydro-1H-3-oxa-as-indacen-8-yl]ethyl}propionamide	Ramelteon, TAK-375	MT Receptor	GPCR & G Protein
InChI=1S/C22H22F3N/c1-16(20-13-5-10-18-9-2-3-12-21(18)20)26-14-6-8-17-7-4-11-19(15-17)22(23,24)25/h2-5,7,9-13,15-16,26H,6,8,14H2,1H3/t16-/m1/s1	[(R)-1-(1-naphthyl)ethyl]{3-[m-(trifluoromethyl)phenyl]propyl}amine	AMG-073 HCl, Cinacalcet HCl	CaSR	GPCR & G Protein
InChI=1S/C17H14F3N3O2S/c1-11-2-4-12(5-3-11)15-10-16(17(18,19)20)22-23(15)13-6-8-14(9-7-13)26(21,24)25/h2-10H,1H3,(H2,21,24,25)	p-[5-(p-tolyl)-3-(trifluoromethyl)-1-pyrazolyl]benzenesulfonamide	Celecoxib, SC 58635	COX	Neuronal Signaling
InChI=1S/C20H17ClF4N4O4S/c21-14-3-5-15(6-4-14)34(31,32)29(17(18(26)30)7-8-20(23,24)25)10-13-2-1-12(9-16(13)22)19-27-11-33-28-19/h1-6,9,11,17H,7-8,10H2,(H2,26,30)/t17-/m1/s1	(R)-2-[(p-chlorophenylsulfonyl){[2-fluoro-4-(1,2,4-oxadiazol-3-yl)phenyl]methyl}amino]-5,5,5-trifluorovaleramide	Avagacestat (BMS-708163)	Beta Amyloid,Gamma-secretase	Proteases
InChI=1S/C22H18Cl2N8/c1-13-10-29-21(31-13)17-12-30-22(32-20(17)16-4-3-15(23)8-18(16)24)27-7-6-26-19-5-2-14(9-25)11-28-19/h2-5,8,11-12H,6-7,10H2,1H3,(H,26,28)(H,27,30,32)	6-{2-[4-(2,4-dichlorophenyl)-5-(5-methyl-4H-imidazol-2-yl)-2-pyrimidinylamino]ethylamino}nicotinonitrile	CHIR-99021, CHIR-99021 (CT99021), CHIR-99021 (CT99021) HCl	GSK-3	PI3K/Akt/mTOR
InChI=1S/C24H29N7O5/c1-34-23(32)26-17-5-3-16(4-6-17)20-27-21(29-11-13-36-14-12-29)19-15-25-31(22(19)28-20)18-7-9-30(10-8-18)24(33)35-2/h3-6,15,18H,7-14H2,1-2H3,(H,26,32)	methyl {p-[1-(1-methoxycarbonyl-4-piperidyl)-4-morpholino-1H-1,2,5,7-tetraazainden-6-yl]phenyl}carbamate	WYE-354	mTOR	PI3K/Akt/mTOR
InChI=1S/C23H18ClF2N3O3S/c1-2-9-33(31,32)29-19-8-7-18(25)20(21(19)26)22(30)17-12-28-23-16(17)10-14(11-27-23)13-3-5-15(24)6-4-13/h3-8,10-12,29H,2,9H2,1H3,(H,27,28)	[5-(p-chlorophenyl)-1H-1,7-diazainden-3-yl][2,6-difluoro-3-(propylsulfonylamino)phenyl]methanone	RO5185426, Vemurafenib (PLX4032, RG7204)	Raf	MAPK
InChI=1S/C25H43NO18/c1-6-11(26-8-2-7(3-27)12(30)15(33)13(8)31)14(32)19(37)24(40-6)43-22-10(5-29)42-25(20(38)17(22)35)44-21-9(4-28)41-23(39)18(36)16(21)34/h2,6,8-39H,3-5H2,1H3/t6-,8+,9-,10-,11-,12-,13+,14+,15+,16-,17-,18-,19-,20-,21-,22-,23?,24-,25-/m1/s1	(3R,4R,5S,6R)-5-[(2R,3R,4R,5S,6R)-5-{(2R,3R,4S,5S,6R)-5-[(1S,4R,5S,6S)-4,5,6-trihydroxy-3-(hydroxymethyl)-2-cyclohexen-1-ylamino]-3,4-dihydroxy-6-methyltetrahydro-2H-pyran-2-yloxy}-3,4-dihydroxy-6-(hydroxymethyl)tetrahydro-2H-pyran-2-yloxy]-6-(hydroxymethyl)tetrahydro-2H-pyran-2,3,4-triol	Acarbose, BAY g 5421	Others	Others
InChI=1S/C23H26IN7O2S/c24-18-15-27-22(30-20(18)25-9-5-10-26-21(32)19-8-4-13-34-19)28-16-6-3-7-17(14-16)29-23(33)31-11-1-2-12-31/h3-4,6-8,13-15H,1-2,5,9-12H2,(H,26,32)(H,29,33)(H2,25,27,28,30)	N-(3-{5-iodo-2-[m-(1-pyrrolidinylcarbonylamino)phenylamino]-4-pyrimidinylamino}propyl)-2-thenamide	BX-795	IκB/IKK,PDK	PI3K/Akt/mTOR
InChI=1S/C9H18N6/c1-13(2)7-10-8(14(3)4)12-9(11-7)15(5)6/h1-6H3	tris(dimethylamino)-1,3,5-triazine	Altretamine, Hexamethylmelamine, NSC13875, ENT50852	DNA alkylator	DNA Damage
InChI=1S/C17H27N3O4S/c1-4-20-8-6-7-12(20)11-19-17(21)13-9-16(25(22,23)5-2)14(18)10-15(13)24-3/h9-10,12H,4-8,11,18H2,1-3H3,(H,19,21)	N-[(1-ethyl-2-pyrrolidinyl)methyl]4-amino-5-(ethylsulfonyl)-2-anisamide	Amisulpride, DAN-2163	Dopamine Receptor	Neuronal Signaling
InChI=1S/C12H13NO3/c1-16-10-6-4-9(5-7-10)12(15)13-8-2-3-11(13)14/h4-7H,2-3,8H2,1H3	1-(p-anisoyl)-2-pyrrolidinone	Aniracetam, RO 13-5057	AMPA Receptor-kainate Receptor-NMDA Receptor	Neuronal Signaling
InChI=1S/C15H22O5/c1-8-4-5-11-9(2)12(16)17-13-15(11)10(8)6-7-14(3,18-13)19-20-15/h8-11,13H,4-7H2,1-3H3/t8-,9-,10+,11+,13-,14-,15-/m1/s1	(4S,5R,8S,9R,12S,13R)-1,5,9-trimethyl-11,14,15,16-tetraoxatetracyclo[10.3.1.0⁴,¹³.0⁸,¹³]hexadecan-10-one	Artemisinin, Qinghaosu,Artemisinine	Anti-infection	Microbiology
InChI=1S/C17H16ClNO/c1-19-9-14-12-4-2-3-5-16(12)20-17-7-6-11(18)8-13(17)15(14)10-19/h2-8,14-15H,9-10H2,1H3/t14-,15-/m1/s1	(2S,6S)-9-chloro-4-methyl-13-oxa-4-azatetracyclo[12.4.0.0²,⁶.0⁷,¹²]octadeca-1(14),7(12),8,10,15,17-hexaene	Asenapine maleate, Org 5222	5-HT Receptor,Adrenergic Receptor	Neuronal Signaling
InChI=1S/C24H28N2O5/c1-2-31-24(30)20(14-12-17-8-4-3-5-9-17)25-19-15-13-18-10-6-7-11-21(18)26(23(19)29)16-22(27)28/h3-11,19-20,25H,2,12-16H2,1H3,(H,27,28)/t19-,20-/m0/s1	{(S)-3-[(S)-1-ethoxycarbonyl-3-phenylpropylamino]-2-oxo-1,3,4,5-tetrahydro-1-benzazepin-1-yl}acetic acid	Benazepril, Benazepril HCl, CGS 14824A HCl	RAAS	Endocrinology & Hormones
InChI=1S/C25H34O6/c1-4-5-21-30-20-11-17-16-7-6-14-10-15(27)8-9-23(14,2)22(16)18(28)12-24(17,3)25(20,31-21)19(29)13-26/h8-10,16-18,20-22,26,28H,4-7,11-13H2,1-3H3/t16-,17-,18-,20+,21?,22+,23-,24-,25+/m0/s1	(1S,2S,4R,8S,9S,12S,13R)-8-glycoloyl-11-hydroxy-9,13-dimethyl-6-propyl-5,7-dioxapentacyclo[10.8.0.0²,⁹.0⁴,⁸.0¹³,¹⁸]icosa-14,17-dien-16-one	Budesonide	Glucocorticoid Receptor	Endocrinology & Hormones
InChI=1S/C17H20N2O5S/c1-2-3-9-19-14-10-12(17(20)21)11-15(25(18,22)23)16(14)24-13-7-5-4-6-8-13/h4-8,10-11,19H,2-3,9H2,1H3,(H,20,21)(H2,18,22,23)	3-aminosulfonyl-5-(butylamino)-4-phenoxybenzoic acid	Bumetanide	Others	Others
InChI=1S/C11H16FN3O3/c1-2-3-4-5-6-13-10(17)15-7-8(12)9(16)14-11(15)18/h7H,2-6H2,1H3,(H,13,17)(H,14,16,18)	N-hexyl-5-fluoro-2,4-dioxo-1,2,3,4-tetrahydro-1-pyrimidinecarboxamide	Carmofur, HCFU	DNA/RNA Synthesis	DNA Damage
InChI=1S/C29H38O4/c1-17-18-7-8-21-27(4,19(18)15-20(30)23(17)31)12-14-29(6)22-16-26(3,24(32)33)10-9-25(22,2)11-13-28(21,29)5/h7-8,15,22,31H,9-14,16H2,1-6H3,(H,32,33)/t22-,25-,26-,27+,28-,29+/m1/s1	(2R,4aS,6aS,12bR,14aS,14bR)-10-hydroxy-2,4a,6a,9,12b,14a-hexamethyl-11-oxo-1,2,3,4,4a,5,6,6a,11,12b,13,14,14a,14b-tetradecahydro-2-picenecarboxylic acid	Celastrol, Tripterine	Proteasome	Proteases
InChI=1S/C21H25ClN2O3/c22-19-8-6-18(7-9-19)21(17-4-2-1-3-5-17)24-12-10-23(11-13-24)14-15-27-16-20(25)26/h1-9,21H,10-16H2,(H,25,26)	(2-{4-[(p-chlorophenyl)phenylmethyl]-1-piperazinyl}ethoxy)acetic acid	Cetirizine DiHCl, Levocetirizine Dihydrochloride, UCB P071, Xyzal Dihydrochloride, (-)-Cetirizine Dihydrochloride	Histamine Receptor	Neuronal Signaling
InChI=1S/C21H18NO4/c1-22-10-16-13(6-7-17(23-2)21(16)24-3)14-5-4-12-8-18-19(26-11-25-18)9-15(12)20(14)22/h4-10H,11H2,1-3H3/q+1	17,18-dimethoxy-21-methyl-5,7-dioxa-21-azapentacyclo[11.8.0.0²,¹⁰.0⁴,⁸.0¹⁴,¹⁹]henicosa-1(13),2(10),3,8,11,14,16,18,20-nonaen-21-ium	Chelerythrine Chloride	PKC	TGF-beta/Smad
InChI=1S/C27H28N2O7/c1-18-23(26(30)35-14-8-11-20-9-5-4-6-10-20)25(21-12-7-13-22(17-21)29(32)33)24(19(2)28-18)27(31)36-16-15-34-3/h4-13,17,25,28H,14-16H2,1-3H3/b11-8+	3-(E)-3-phenyl-2-propenyl 5-2-methoxyethyl 2,6-dimethyl-4-(m-nitrophenyl)-1,4-dihydro-3,5-pyridinedicarboxylate	Cilnidipine, FRC-8653	Calcium Channel	Transmembrane Transporters
InChI=1S/C20H27N5O2/c26-20-12-9-15-14-17(10-11-18(15)21-20)27-13-5-4-8-19-22-23-24-25(19)16-6-2-1-3-7-16/h10-11,14,16H,1-9,12-13H2,(H,21,26)	6-[4-(1-cyclohexyl-1H-tetraazol-5-yl)butoxy]-1,2,3,4-tetrahydro-2-quinolinone	Cilostazol, OPC-13013	PDE	Metabolism
InChI=1S/C26H39NO6S/c1-14-8-7-9-19-21(32-19)11-20(15(2)10-18-13-34-17(4)27-18)33-23(29)12-22(28)26(5,6)25(31)16(3)24(14)30/h10,13-14,16,19-22,24,28,30H,7-9,11-12H2,1-6H3/b15-10+/t14-,16+,19+,20-,21-,22-,24-/m0/s1	(1S,3S,7S,10R,11S,12S,16R)-3-[(E)-1-methyl-2-(2-methyl-1,3-thiazol-4-yl)ethenyl]-7,11-dihydroxy-8,8,10,12-tetramethyl-4,17-dioxabicyclo[14.1.0]heptadecane-5,9-dione	Epothilone A	Microtubule Associated	Cytoskeletal Signaling
InChI=1S/C8H9FN2O3/c9-5-4-11(6-2-1-3-14-6)8(13)10-7(5)12/h4,6H,1-3H2,(H,10,12,13)	5-fluoro-1-(tetrahydro-2-furyl)-1,2,3,4-tetrahydro-2,4-pyrimidinedione	Fluorafur, Tegafur (FT-207, NSC 148958)	DNA/RNA Synthesis	DNA Damage
InChI=1S/C7H15Cl2N2O2P/c8-2-4-10-14(12)11(6-3-9)5-1-7-13-14/h1-7H2,(H,10,12)	(2-chloroethyl)[3-(2-chloroethyl)-2-oxo-1,3,2λ⁵-oxazaphosphinan-2-yl]amine	Ifosfamide, NSC109724, Isophosphamide	DNA/RNA Synthesis	DNA Damage
InChI=1S/C24H32O4/c1-14-12-18-19(22(4)9-6-17(27)13-21(14)22)7-10-23(5)20(18)8-11-24(23,15(2)25)28-16(3)26/h12-13,18-20H,6-11H2,1-5H3/t18-,19+,20+,22-,23+,24+/m1/s1	(1S,2R,10R,11S,14R,15S)-14-acetyl-2,8,15-trimethyl-5-oxotetracyclo[8.7.0.0²,⁷.0¹¹,¹⁵]heptadeca-6,8-dien-14-yl acetate	BDH1298, SC10363, Megestrol Acetate	Androgen Receptor,Estrogen/progestogen Receptor	Endocrinology & Hormones
InChI=1S/C5H4N4S/c10-5-3-4(7-1-6-3)8-2-9-5/h1-2H,(H2,6,7,8,9,10)	3,7-dihydro-6H-purine-6-thione	6-Mercaptopurine (6-MP) Monohydrate, Mercaptopurine (6-MP)	DNA/RNA Synthesis	DNA Damage
InChI=1S/C8H15N3O7/c1-11(10-17)8(16)9-4-6(14)5(13)3(2-12)18-7(4)15/h3-7,12-15H,2H2,1H3,(H,9,16)/t3-,4-,5-,6-,7+/m1/s1	4-[(2S,3R,4R,5S,6R)-2,4,5-trihydroxy-6-(hydroxymethyl)tetrahydro-2H-pyran-3-yl]-2-methyl-1-semicarbazidone	NSC-85998, Streptozotocin (STZ)	DNA alkylator	DNA Damage
InChI=1S/C23H23ClN2O5S/c1-14-21(25-23(29)30-15(2)18-5-3-4-6-19(18)24)22(31-26-14)17-9-7-16(8-10-17)13-32-12-11-20(27)28/h3-10,15H,11-13H2,1-2H3,(H,25,29)(H,27,28)	3-{[p-(4-{[1-(o-chlorophenyl)ethyl](oxycarbonylamino)}-3-methyl-5-isoxazolyl)phenyl]methylthio}propionic acid	Ki16425	LPA Receptor	GPCR & G Protein
InChI=1S/C15H20O2/c1-10-5-4-6-11(2)9-14-13(8-7-10)12(3)15(16)17-14/h5,9,13-14H,3-4,6-8H2,1-2H3/b10-5+,11-9+/t13-,14+/m0/s1	(1S,10R,4E,8E)-4,8-dimethyl-13-methylene-11-oxabicyclo[8.3.0]trideca-4,8-dien-12-one	Costunolide, NSC 106404	Telomerase	DNA Damage
InChI=1S/C22H29FO5/c1-12-8-16-15-5-4-13-9-14(25)6-7-19(13,2)21(15,23)17(26)10-20(16,3)22(12,28)18(27)11-24/h6-7,9,12,15-17,24,26,28H,4-5,8,10-11H2,1-3H3/t12-,15+,16+,17+,19+,20+,21+,22+/m1/s1	(1R,2S,10S,11S,13R,14R,15S,17S)-1-fluoro-14-glycoloyl-14,17-dihydroxy-2,13,15-trimethyltetracyclo[8.7.0.0²,⁷.0¹¹,¹⁵]heptadeca-3,6-dien-5-one	Betamethasone, Dexamethasone (DHAP), NSC-39470, SCH-4831	Autophagy,IL Receptor	Others
InChI=1S/C23H25N5O5/c1-30-18-11-14-15(12-19(18)31-2)25-23(26-21(14)24)28-9-7-27(8-10-28)22(29)20-13-32-16-5-3-4-6-17(16)33-20/h3-6,11-12,20H,7-10,13H2,1-2H3,(H2,24,25,26)	[4-(4-amino-6,7-dimethoxy-2-quinazolinyl)-1-piperazinyl](2,3-dihydro-1,4-benzodioxin-2-yl)methanone	Doxazosin, Doxazosin Mesylate	Adrenergic Receptor	Neuronal Signaling
InChI=1S/C10H10N2O/c1-8-7-10(13)12(11-8)9-5-3-2-4-6-9/h2-6H,7H2,1H3	3-methyl-1-phenyl-2-pyrazolin-5-one	Edaravone, MCI-186	Others	Others
InChI=1S/C17H21NO3/c1-3-11-6-5-7-12-13-8-9-21-17(4-2,10-14(19)20)16(13)18-15(11)12/h5-7,18H,3-4,8-10H2,1-2H3,(H,19,20)	(1,8-diethyl-1,3,4,9-tetrahydro-2-oxa-9-aza-1-fluorenyl)acetic acid	Etodolac	COX	Neuronal Signaling
InChI=1S/C14H16N2O2/c1-3-18-14(17)13-9-15-10-16(13)11(2)12-7-5-4-6-8-12/h4-11H,3H2,1-2H3/t11-/m1/s1	ethyl 1-[(R)-1-phenylethyl]-5-imidazolecarboxylate	Etomidate, R16659	GABA Receptor	Neuronal Signaling
InChI=1S/C11H14N2O4/c12-10(14)16-6-9(7-17-11(13)15)8-4-2-1-3-5-8/h1-5,9H,6-7H2,(H2,12,14)(H2,13,15)	2-phenyl-1,3-propanedicarbamate	ADD-03055, Felbamate	NMDAR	Neuronal Signaling
InChI=1S/C13H12F2N6O/c14-10-1-2-11(12(15)3-10)13(22,4-20-8-16-6-18-20)5-21-9-17-7-19-21/h1-3,6-9,22H,4-5H2	2-(2,4-difluorophenyl)-1,3-bis(1H-1,2,4-triazol-1-yl)-2-propanol	Fluconazole, UK 49858	P450 (e.g. CYP17)	Metabolism
InChI=1S/C15H14FN3O3/c1-3-22-15(21)13-12-7-18(2)14(20)10-6-9(16)4-5-11(10)19(12)8-17-13/h4-6,8H,3,7H2,1-2H3	ethyl 12-fluoro-8-methyl-9-oxo-2,4,8-triazatricyclo[8.4.0.0²,⁶]tetradeca-1(14),3,5,10,12-pentaene-5-carboxylate	Flumazenil, RO 15-1788	GABA Receptor	Neuronal Signaling
InChI=1S/C17H18F3NO/c1-21-12-11-16(13-5-3-2-4-6-13)22-15-9-7-14(8-10-15)17(18,19)20/h2-10,16,21H,11-12H2,1H3	N-methyl{3-phenyl-3-[p-(trifluoromethyl)phenoxy]propyl}amine	Fluoxetine HCl, Lilly110140	5-HT Receptor	Neuronal Signaling
InChI=1S/C15H17FN4O2/c1-2-22-15(21)19-12-7-8-13(20-14(12)17)18-9-10-3-5-11(16)6-4-10/h3-8H,2,9H2,1H3,(H,19,21)(H3,17,18,20)	ethyl (2-amino-6-{[(p-fluorophenyl)methyl]amino}-3-pyridyl)carbamate	Flupirtine maleate	DNA/RNA Synthesis	DNA Damage
InChI=1S/C15H21F3N2O2/c1-21-10-3-2-4-14(20-22-11-9-19)12-5-7-13(8-6-12)15(16,17)18/h5-8H,2-4,9-11,19H2,1H3/b20-14+	(E)-5-[p-(trifluoromethyl)phenyl]-3,10-dioxa-4-aza-4-undecen-1-amine	Fluvoxamine maleate, MK-264	5-HT Receptor	Neuronal Signaling
InChI=1S/C19H22FN3O4/c1-10-8-22(6-5-21-10)16-14(20)7-12-15(18(16)27-2)23(11-3-4-11)9-13(17(12)24)19(25)26/h7,9-11,21H,3-6,8H2,1-2H3,(H,25,26)	1-cyclopropyl-6-fluoro-8-methoxy-7-(3-methyl-1-piperazinyl)-4-oxo-1,4-dihydro-3-quinolinecarboxylic acid	AM-1155, CG5501, BMS-206584, Gatifloxacin	Topoisomerase	DNA Damage
InChI=1S/C15H10O5/c16-9-3-1-8(2-4-9)11-7-20-13-6-10(17)5-12(18)14(13)15(11)19/h1-7,16-18H	5,7-dihydroxy-3-(p-hydroxyphenyl)-4-chromenone	F0001-2388, Genistein	EGFR,Topoisomerase	Protein Tyrosine Kinase
InChI=1S/C20H24O10/c1-6-12(23)28-11-9(21)18-8-5-7(16(2,3)4)17(18)10(22)13(24)29-15(17)30-20(18,14(25)27-8)19(6,11)26/h6-11,15,21-22,26H,5H2,1-4H3/t6-,7+,8-,9+,10+,11+,15+,17+,18+,19-,20-/m1/s1	(1R,3R,7S,8S,10R,11R,13S,16S,17R)-8-(tert-butyl)-6,12,17-trihydroxy-16-methyl-2,4,14,19-tetraoxahexacyclo[8.7.2.0¹,¹¹.0³,⁷.0⁷,¹¹.0¹³,¹⁷]nonadecane-5,15,18-trione	BN52021, Ginkgolide B	PAFR	GPCR & G Protein
InChI=1S/C24H34N4O5S/c1-4-21-17(3)15-28(22(21)29)24(31)25-14-13-18-7-11-20(12-8-18)34(32,33)27-23(30)26-19-9-5-16(2)6-10-19/h7-8,11-12,16,19H,4-6,9-10,13-15H2,1-3H3,(H,25,31)(H2,26,27,30)	N-(2-{p-[3-(4-methylcyclohexyl)ureidosulfonyl]phenyl}ethyl)-3-ethyl-4-methyl-2-oxo-3-pyrroline-1-carboxamide	Glimepiride	Potassium Channel	Transmembrane Transporters
InChI=1S/C48H74O14/c1-11-25(2)43-28(5)17-18-47(62-43)23-34-20-33(61-47)16-15-27(4)42(26(3)13-12-14-32-24-55-45-40(49)29(6)19-35(46(51)58-34)48(32,45)52)59-39-22-37(54-10)44(31(8)57-39)60-38-21-36(53-9)41(50)30(7)56-38/h12-15,19,25-26,28,30-31,33-45,49-50,52H,11,16-18,20-24H2,1-10H3/b13-12+,27-15+,32-14+/t25-,26-,28-,30-,31-,33+,34-,35-,36-,37-,38-,39-,40+,41-,42-,43+,44-,45+,47+,48+/m0/s1	(1R,4S,6R,8R,12S,13S,20R,21R,24S,5'S,6'R,10E,14E,16E)-12-{(2R,4S,5S,6S)-5-[(2S,4S,5S,6S)-5-hydroxy-4-methoxy-6-methyltetrahydro-2H-pyran-2-yloxy]-4-methoxy-6-methyltetrahydro-2H-pyran-2-yloxy}-6'-[(S)-1-methylpropyl]-21,24-dihydroxy-5',11,13,22-tetramethyltetrahydrospiro[(10E,14E,16E)-3,7,19-trioxatetracyclo[15.6.1.1⁴,⁸.0²⁰,²⁴]pentacosa-10,14,16,22-tetraene-6,2'-pyran]-2-one	Ivermectin, MK933	Chloride Channel,Anti-infection	Transmembrane Transporters
InChI=1S/C18H14N6O2/c19-16-15-17(24-18(20)23-16)22-14(10-4-2-6-12(26)8-10)13(21-15)9-3-1-5-11(25)7-9/h1-8,25-26H,(H4,19,20,22,23,24)	m-[2,4-diamino-6-(m-hydroxyphenyl)-7-pteridinyl]phenol	TG100-115	PI3K	PI3K/Akt/mTOR
InChI=1S/C16H14F3N3O2S/c1-10-13(20-7-6-14(10)24-9-16(17,18)19)8-25(23)15-21-11-4-2-3-5-12(11)22-15/h2-7H,8-9H2,1H3,(H,21,22)	2-{[3-methyl-4-(2,2,2-trifluoroethoxy)-2-pyridyl]methylsulfinyl}-1H-1,3-benzimidazole	A-65006, AG-1749, Dexlansoprazole, Lansoprazole, T 168390，TAK 390	Proton Pump	Transmembrane Transporters
InChI=1S/C8H14N2O2/c1-2-6(8(9)12)10-5-3-4-7(10)11/h6H,2-5H2,1H3,(H2,9,12)/t6-/m0/s1	(S)-2-(2-oxo-1-pyrrolidinyl)butyramide	Levetiracetam, UCB-L059, SIB-S1	Calcium Channel	Transmembrane Transporters
InChI=1S/C14H22N2O/c1-5-16(6-2)10-13(17)15-14-11(3)8-7-9-12(14)4/h7-9H,5-6,10H2,1-4H3,(H,15,17)	N-2,6-xylyl(diethylamino)acetamide	Alphacaine, Lidocaine, Lidocaine HCL, Lidothesin, Lignocaine hydrochloride, Xyloneural, Lidocaine hydrochloride	Histamine Receptor	Neuronal Signaling
InChI=1S/C22H23ClN2O2/c1-2-27-22(26)25-12-9-15(10-13-25)20-19-8-7-18(23)14-17(19)6-5-16-4-3-11-24-21(16)20/h3-4,7-8,11,14H,2,5-6,9-10,12-13H2,1H3	ethyl 4-{13-chloro-4-azatricyclo[9.4.0.0³,⁸]pentadeca-1(11),3(8),4,6,12,14-hexaen-2-ylidene}-1-piperidinecarboxylate	Loratadine, SCH29851	Histamine Receptor	Neuronal Signaling
InChI=1S/C22H23ClN6O/c1-2-3-8-20-24-21(23)19(14-30)29(20)13-15-9-11-16(12-10-15)17-6-4-5-7-18(17)22-25-27-28-26-22/h4-7,9-12,30H,2-3,8,13-14H2,1H3,(H,25,26,27,28)	(2-butyl-4-chloro-1-{[2'-(1H-tetraazol-5-yl)-4-biphenylyl]methyl}-5-imidazolyl)methanol	Losartan, Losartan Potassium (DuP 753), MK 954	RAAS	Endocrinology & Hormones
InChI=1S/C26H20FN5O2S2/c1-32-14-20(29-15-32)23-13-19-25(36-23)22(9-10-28-19)34-21-8-7-17(12-18(21)27)30-26(35)31-24(33)11-16-5-3-2-4-6-16/h2-10,12-15H,11H2,1H3,(H2,30,31,33,35)	1-(3-{3-fluoro-4-[2-(1-methyl-4-imidazolyl)-1-thia-4-aza-7-indenyloxy]phenyl}thioureido)-2-phenyl-1-ethanone	Glesatinib?(MGCD265)	c-Met,Tie-2,VEGFR	Protein Tyrosine Kinase
InChI=1S/C21H25NO8S/c1-27-15-10-19(29-3)16(20(11-15)30-4)7-8-31(25,26)13-14-5-6-18(28-2)17(9-14)22-12-21(23)24/h5-11,22H,12-13H2,1-4H3,(H,23,24)/p-1/b8-7+	(5-{[(E)-2-(2,4,6-trimethoxyphenyl)ethenylsulfonyl]methyl}-2-anisidino)acetate	Rigosertib (ON-01910)	PLK	Cell Cycle
InChI=1S/C24H18F3N3O4/c1-32-22-11-15-20(12-23(22)33-2)28-8-7-21(15)34-14-4-6-19(17(27)10-14)30-24(31)29-18-5-3-13(25)9-16(18)26/h3-12H,1-2H3,(H2,29,30,31)	1-(2,4-difluorophenyl)-3-[4-(6,7-dimethoxy-4-quinolyloxy)-2-fluorophenyl]urea	Ki8751	c-Kit,PDGFR,VEGFR	Protein Tyrosine Kinase
InChI=1S/C27H41NO6S/c1-15-9-8-10-27(7)22(34-27)12-20(16(2)11-19-14-35-18(4)28-19)33-23(30)13-21(29)26(5,6)25(32)17(3)24(15)31/h11,14-15,17,20-22,24,29,31H,8-10,12-13H2,1-7H3/b16-11+/t15-,17+,20-,21-,22-,24-,27+/m0/s1	(1S,3S,7S,10R,11S,12S,16R)-3-[(E)-1-methyl-2-(2-methyl-1,3-thiazol-4-yl)ethenyl]-7,11-dihydroxy-8,8,10,12,16-pentamethyl-4,17-dioxabicyclo[14.1.0]heptadecane-5,9-dione	Patupilone (EPO906, Epothilone B)	Microtubule Associated	Cytoskeletal Signaling
InChI=1S/C17H19FN4O5S/c1-21-16(25)14(23)13(15(24)19-10-11-4-6-12(18)7-5-11)20-17(21)22-8-2-3-9-28(22,26)27/h4-7,23H,2-3,8-10H2,1H3,(H,19,24)	N-(p-fluorophenyl)methyl-2-(1,1-dioxo-1λ⁶,2-thiazinan-2-yl)-5-hydroxy-1-methyl-6-oxo-1,6-dihydro-4-pyrimidinecarboxamide	BMS-707035	Integrase	Microbiology
InChI=1S/C16H17N3O2/c1-18(2)6-7-19-15(20)12-5-3-4-10-8-11(17)9-13(14(10)12)16(19)21/h3-5,8-9H,6-7,17H2,1-2H3	5-amino-2-[2-(dimethylamino)ethyl]-2-aza-1,3(2H)-phenalenedione	Amonafide, NSC308847,AS1413	Topoisomerase	DNA Damage
InChI=1S/C21H26O3/c1-14(8-7-9-15(2)12-21(22)23)10-11-19-16(3)13-20(24-6)18(5)17(19)4/h7-13H,1-6H3,(H,22,23)/b9-7+,11-10+,14-8+,15-12+	(2E,4E,6E,8E)-9-(4-methoxy-2,3,6-trimethylphenyl)-3,7-dimethyl-2,4,6,8-nonatetraenoic acid	Acitretin, Etretin, RO 10-1670	Retinoid Receptor	Metabolism
InChI=1S/C30H31F3N8O/c1-19-4-7-23(13-27(19)39-29-36-10-8-26(38-29)22-14-34-18-35-15-22)37-28(42)20-5-6-21(25(12-20)30(31,32)33)16-41-11-9-24(17-41)40(2)3/h4-8,10,12-15,18,24H,9,11,16-17H2,1-3H3,(H,37,42)(H,36,38,39)/t24-/m0/s1	N-[3-(4,5'-bipyrimidinyl-2-ylamino)-4-tolyl]4-{[(S)-3-(dimethylamino)-1-pyrrolidinyl]methyl}-3-(trifluoromethyl)benzamide	Bafetinib (INNO-406), NS-187	Bcr-Abl	Angiogenesis
InChI=1S/C72H101N17O26/c1-5-6-7-8-9-10-11-22-53(93)81-44(25-38-31-76-42-20-15-13-17-39(38)42)66(108)84-45(27-52(75)92)67(109)86-48(30-59(102)103)68(110)89-61-37(4)115-72(114)49(26-51(91)40-18-12-14-19-41(40)74)87-71(113)60(35(2)24-56(96)97)88-69(111)50(34-90)82-55(95)32-77-63(105)46(28-57(98)99)83-62(104)36(3)79-65(107)47(29-58(100)101)85-64(106)43(21-16-23-73)80-54(94)33-78-70(61)112/h12-15,17-2…	(S)-3-{N-(3S,6S,9R,15S,18R,21S,24S,30S,31R)-6-[(R)-2-carboxy-1-methylethyl]-3-[(o-aminobenzoyl)methyl]-24-(3-aminopropyl)-15,21-bis(carboxymethyl)-9-(hydroxymethyl)-18,31-dimethyl-2,5,8,11,14,17,20,23,26,29-decaoxo-1-oxa-4,7,10,13,16,19,22,25,28-nonaaza-30-cyclohentriacontylcarbamoyl}-3-{(S)-2-[(S)-3-(7aH-indol-3-yl)-2-(nonylcarbonylamino)propionylamino]-3-carbamoylpropionylamino}propionic acid	Daptomycin, LY146032	Anti-infection,DNA/RNA Synthesis	DNA Damage
InChI=1S/C15H24N4O6S2/c1-6-11-10(7(2)20)14(21)19(11)12(15(22)23)13(6)26-9-3-8(17-5-9)4-18-27(16,24)25/h6-11,17-18,20H,3-5H2,1-2H3,(H,22,23)(H2,16,24,25)/t6-,7-,8+,9+,10-,11-/m1/s1	(1R,4R,5S,6S)-6-[(R)-1-hydroxyethyl]-3-{(3S,5S)-5-[(aminosulfonylamino)methyl]-3-pyrrolidinylthio}-4-methyl-7-oxo-1-azabicyclo[3.2.0]hept-2-ene-2-carboxylic acid	Doripenem, Doripenem Hydrate, S-4661	Anti-infection	Microbiology
InChI=1S/C21H26O2/c1-3-20-11-9-17-16-8-6-15(22)13-14(16)5-7-18(17)19(20)10-12-21(20,23)4-2/h2,10,12-13,16-19,23H,3,5-9,11H2,1H3/t16-,17+,18+,19-,20-,21-/m0/s1	(1S,2R,10R,11S,14R,15S)-15-ethyl-14-ethynyl-14-hydroxytetracyclo[8.7.0.0²,⁷.0¹¹,¹⁵]heptadeca-6,12-dien-5-one	Gestodene, SH B 331	Estrogen/progestogen Receptor	Endocrinology & Hormones
InChI=1S/C24H30O3/c1-22-6-3-12(25)9-17(22)13-10-14(13)20-16(22)4-7-23(2)21(20)15-11-18(15)24(23)8-5-19(26)27-24/h9,13-16,18,20-21H,3-8,10-11H2,1-2H3/t13-,14+,15-,16+,18+,20-,21+,22-,23+,24+/m1/s1	(2S,2'R,4'R,10'R,14'S,16'S,18'S,19'S)-10',14'-dimethyl-3H,4H-spiro[furan-2,15'-hexacyclo[9.8.0.0²,⁴.0⁵,¹⁰.0¹⁴,¹⁹.0¹⁶,¹⁸]nonadec[5]ene]-5,7'-dione	Drospirenone, ZK 3059	Estrogen/progestogen Receptor	Endocrinology & Hormones
InChI=1S/C17H18N6/c18-7-5-15(12-3-1-2-4-12)23-10-13(9-22-23)16-14-6-8-19-17(14)21-11-20-16/h6,8-12,15,17H,1-5H2/t15-,17?/m1/s1	(R)-3-[4-(7aH-1,5,7-triazainden-4-yl)-1-pyrazolyl]-3-cyclopentylpropiononitrile	INCB018424, INC424, Ruxolitinib (INCB018424), Ruxolitinib Phosphate, S-Ruxolitinib (INCB018424)	JAK	JAK/STAT
InChI=1S/C20H28O2/c1-15(8-6-9-16(2)14-19(21)22)11-12-18-17(3)10-7-13-20(18,4)5/h6,8-9,11-12,14H,7,10,13H2,1-5H3,(H,21,22)/b9-6+,12-11+,15-8+,16-14-	(2Z,4E,6E,8E)-3,7-dimethyl-9-(2,6,6-trimethyl-1-cyclohexen-1-yl)-2,4,6,8-nonatetraenoic acid	13-cis retinoic acid, Isotretinoin	Hydroxylase	Metabolism
InChI=1S/C37H48N4O5/c1-25(2)34(41-20-12-19-38-37(41)45)36(44)39-30(21-28-15-7-5-8-16-28)23-32(42)31(22-29-17-9-6-10-18-29)40-33(43)24-46-35-26(3)13-11-14-27(35)4/h5-11,13-18,25,30-32,34,42H,12,19-24H2,1-4H3,(H,38,45)(H,39,44)(H,40,43)/t30-,31-,32-,34-/m0/s1	N-[(1S,3S,4S)-1-benzyl-3-hydroxy-5-phenyl-4-{[(2,6-xylyloxy)methyl]carbonylamino}pentyl](S)-3-methyl-2-(2-oxo-3,4,5,6-tetrahydro-1-pyrimidinyl)butyramide	ABT-378, Lopinavir	HIV Protease	Proteases
InChI=1S/C17H25N3O5S/c1-7-12-11(8(2)21)16(23)20(12)13(17(24)25)14(7)26-9-5-10(18-6-9)15(22)19(3)4/h7-12,18,21H,5-6H2,1-4H3,(H,24,25)/t7-,8-,9+,10+,11-,12-/m1/s1	(1R,4R,5S,6S)-6-[(R)-1-hydroxyethyl]-3-[(3S,5S)-5-(N,N-dimethylcarbamoyl)-3-pyrrolidinylthio]-4-methyl-7-oxo-1-azabicyclo[3.2.0]hept-2-ene-2-carboxylic acid	Meropenem, Meropenem Trihydrate, SM 7338	Anti-infection	Microbiology
InChI=1S/C18H20N2/c1-19-10-11-20-17-9-5-3-7-15(17)12-14-6-2-4-8-16(14)18(20)13-19/h2-9,18H,10-13H2,1H3	5-methyl-2,5-diazatetracyclo[13.4.0.0²,⁷.0⁸,¹³]nonadeca-1(15),8(13),9,11,16,18-hexaene	Mianserin HCl, ORG GB-94 HCl	Histamine Receptor	Neuronal Signaling
InChI=1S/C21H25ClFN3O3/c1-2-28-20-10-19(24)18(22)9-17(20)21(27)25-11-16-13-26(7-8-29-16)12-14-3-5-15(23)6-4-14/h3-6,9-10,16H,2,7-8,11-13,24H2,1H3,(H,25,27)/t16-/m0/s1	N-({(S)-4-[(p-fluorophenyl)methyl]-2-morpholinyl}methyl)4-amino-5-chloro-2-ethoxybenzamide	AS-4370, Mosapride, Mosapride Citrate	5-HT Receptor	Neuronal Signaling
InChI=1S/C19H17N5O2/c20-17(21)14-2-1-13-10-16(8-5-12(13)9-14)26-18(25)11-3-6-15(7-4-11)24-19(22)23/h1-10H,(H3,20,21)(H4,22,23,24)	6-amidino-2-naphthyl p-guanidinobenzoate	FUT-175, Nafamostat Mesylate	Serine Protease	Proteases
InChI=1S/C24H28N2O3/c1-28-24-11-5-4-10-22(24)26-15-13-25(14-16-26)17-20(27)18-29-23-12-6-8-19-7-2-3-9-21(19)23/h2-12,20,27H,13-18H2,1H3	3-[4-(o-methoxyphenyl)-1-piperazinyl]-1-(1-naphthyloxy)-2-propanol	KT-611, Naftopidil, Naftopidil DiHCl	Adrenergic Receptor	Neuronal Signaling
InChI=1S/C17H19N3O3S/c1-10-8-18-15(11(2)16(10)23-4)9-24(21)17-19-13-6-5-12(22-3)7-14(13)20-17/h5-8,14H,9H2,1-4H3	5-methoxy-2-[(4-methoxy-3,5-dimethyl-2-pyridyl)methylsulfinyl]-3aH-1,3-diazaindene	NEXIUM (esomeprazole magnesium), Omeprazole	Proton Pump,Autophagy	Transmembrane Transporters
InChI=1S/C18H19N3O/c1-12-19-9-10-21(12)11-13-7-8-16-17(18(13)22)14-5-3-4-6-15(14)20(16)2/h3-6,9-10,13H,7-8,11H2,1-2H3	9-methyl-3-[(2-methyl-1-imidazolyl)methyl]-1,2,3,9-tetrahydro-4-carbazolone	GR 38032F, Ondansetron HCl, Ondansetron Hydrochloride Dihydrate	5-HT Receptor	Neuronal Signaling
InChI=1S/C15H12N2O2/c16-15(19)17-12-7-3-1-5-10(12)9-14(18)11-6-2-4-8-13(11)17/h1-8H,9H2,(H2,16,19)	9-oxo-2-azatricyclo[9.4.0.0³,⁸]pentadeca-1(11),3(8),4,6,12,14-hexaene-2-carboxamide	GP47680, Oxcarbazepine	Sodium Channel	Transmembrane Transporters
InChI=1S/C24H23ClFN5O2/c1-4-33-22-12-20-17(11-21(22)30-23(32)6-5-9-31(2)3)24(15(13-27)14-28-20)29-16-7-8-19(26)18(25)10-16/h5-8,10-12,14H,4,9H2,1-3H3,(H,28,29)(H,30,32)/b6-5+	N-[4-(3-chloro-4-fluorophenylamino)-3-cyano-7-ethoxy-6-quinolyl]-(E)-4-(dimethylamino)-2-butenamide	Pelitinib (EKB-569)	EGFR	Protein Tyrosine Kinase
InChI=1S/C32H37NO12/c1-14-31(45-21-8-3-4-9-42-21)17(33)10-22(43-14)44-19-12-32(40,20(35)13-34)11-16-24(19)30(39)26-25(28(16)37)27(36)15-6-5-7-18(41-2)23(15)29(26)38/h5-7,14,17,19,21-22,31,34,37,39-40H,3-4,8-13,33H2,1-2H3/t14-,17-,19-,21+,22-,31+,32-/m0/s1	(7S,9S)-7-{(2R,4S,5S,6S)-5-[(R)-tetrahydro-2H-pyran-2-yloxy]-4-amino-6-methyltetrahydro-2H-pyran-2-yloxy}-9-glycoloyl-6,9,11-trihydroxy-4-methoxy-7,8,9,10-tetrahydro-5H,12H-naphthacene-5,12-dione	Pirarubicin	Topoisomerase	DNA Damage
InChI=1S/C19H21NS/c1-20-11-8-15(9-12-20)19-16-5-3-2-4-14(16)6-7-18-17(19)10-13-21-18/h2-5,10,13H,6-9,11-12H2,1H3	1-methyl-4-{6-thiatricyclo[8.4.0.0³,⁷]tetradeca-1(10),3(7),4,11,13-pentaen-2-ylidene}piperidine	BC-105, Pizotifen Malate	5-HT Receptor	Neuronal Signaling
InChI=1S/C14H12O3/c15-12-5-3-10(4-6-12)1-2-11-7-13(16)9-14(17)8-11/h1-9,15-17H/b2-1+	(E)-3,5,14-stilbenetriol	Resveratrol	Autophagy	Autophagy
InChI=1S/C32H53N2O4/c1-5-14-34(15-6-7-16-34)28-20-26-24-9-8-23-19-29(36)27(33-12-17-37-18-13-33)21-32(23,4)25(24)10-11-31(26,3)30(28)38-22(2)35/h5,23-30,36H,1,6-21H2,2-4H3/q+1/t23-,24+,25-,26-,27-,28-,29-,30-,31-,32-/m0/s1	1-{(1S,2S,4S,5S,7S,10R,11S,13S,14R,15S)-14-acetoxy-5-hydroxy-2,15-dimethyl-4-morpholinotetracyclo[8.7.0.0²,⁷.0¹¹,¹⁵]heptadec-13-yl}-1-allyl-1-pyrrolidinium	ORG 9426, Rocuronium Bromide	AChR	Neuronal Signaling
InChI=1S/C10H12N2O4/c1-6-4-12(10(15)11-9(6)14)8-3-2-7(5-13)16-8/h2-4,7-8,13H,5H2,1H3,(H,11,14,15)/t7-,8+/m0/s1	1-[(2R,5S)-5-(hydroxymethyl)-2,5-dihydro-2-furyl]-5-methyl-2,4(1H,3H)-pyrimidinedione	BMY-27857, Sanilvudine, NSC 163661, Stavudine (d4T)	Reverse Transcriptase	Microbiology
InChI=1S/C19H30N5O10P/c1-12(2)33-18(25)28-9-31-35(27,32-10-29-19(26)34-13(3)4)11-30-14(5)6-24-8-23-15-16(20)21-7-22-17(15)24/h7-8,12-14H,6,9-11H2,1-5H3,(H2,20,21,22)/t14-/m1/s1	{[(isopropyl)(oxycarbonyloxy)]methoxy-[(R)-2-(9-adenineyl)-1-methylethoxy]methylphosphoryloxy}methyl 2-propanecarbonate	GS-1278 Disoproxil Fumarate, Tenofovir Disoproxil Fumarate	Reverse Transcriptase	Microbiology
InChI=1S/C9H14N5O4P/c1-6(18-5-19(15,16)17)2-14-4-13-7-8(10)11-3-12-9(7)14/h3-4,6H,2,5H2,1H3,(H2,10,11,12)(H2,15,16,17)/t6-/m1/s1	[(R)-2-(9-adenineyl)-1-methylethoxy]methanephosphonic acid	GS-1278, Tenofovir	Reverse Transcriptase	Microbiology
InChI=1S/C29H39N5O8/c1-28(2,3)31-11-17(35)32-15-10-16(33(4)5)13-8-12-9-14-21(34(6)7)24(38)20(27(30)41)26(40)29(14,42)25(39)18(12)23(37)19(13)22(15)36/h10,12,14,21,31,36-37,40,42H,8-9,11H2,1-7H3,(H2,30,41)(H,32,35)/t12-,14-,21-,29-/m0/s1	(4S,4aS,5aR,12aR)-9-{[(tert-butylamino)methyl]carbonylamino}-4,7-bis(dimethylamino)-1,10,11,12a-tetrahydroxy-3,12-dioxo-3,4,4a,5,5a,6,12,12a-octahydro-2-naphthacenecarboxamide	GAR-936, Tigecycline	Anti-infection	Microbiology
InChI=1S/C20H27NO3/c1-18-7-6-14-12(13(18)3-4-15(18)22)5-8-20-17(24-20)16(23)11(10-21)9-19(14,20)2/h12-15,17,22-23H,3-9H2,1-2H3/t12-,13-,14-,15-,17+,18-,19+,20+/m0/s1	(1S,2R,6R,8S,11S,12S,15S,16S)-5,15-dihydroxy-2,16-dimethyl-7-oxapentacyclo[9.7.0.0²,⁸.0⁶,⁸.0¹²,¹⁶]octadec-4-ene-4-carbonitrile	Trilostane, WIN 24540	Dehydrogenase	Metabolism
InChI=1S/C34H57N2O4/c1-23(37)39-31-20-25-12-13-26-27(34(25,4)22-29(31)35-16-8-6-9-17-35)14-15-33(3)28(26)21-30(32(33)40-24(2)38)36(5)18-10-7-11-19-36/h25-32H,6-22H2,1-5H3/q+1/t25-,26+,27-,28-,29-,30-,31-,32-,33-,34-/m0/s1	1-{(1S,2S,4S,5S,7S,10R,11S,13S,14R,15S)-5,14-diacetoxy-2,15-dimethyl-4-piperidinotetracyclo[8.7.0.0²,⁷.0¹¹,¹⁵]heptadec-13-yl}-1-methyl-1-piperidinium	ORG NC45, Vecuronium Bromide	AChR	Neuronal Signaling
InChI=1S/C25H37NO4/c1-2-26-25(30)13-9-4-3-8-12-21-22(24(29)18-23(21)28)17-16-20(27)15-14-19-10-6-5-7-11-19/h3,5-8,10-11,16-17,20-24,27-29H,2,4,9,12-15,18H2,1H3,(H,26,30)/b8-3-,17-16+/t20-,21+,22+,23-,24+/m0/s1	N-ethyl-(Z)-7-{(1R,2R,3R,5S)-2-[(S,E)-3-hydroxy-5-phenyl-1-pentenyl]-3,5-dihydroxycyclopentyl}-5-heptenamide	Bimatoprost	Immunology & Inflammation related	Immunology & Inflammation
InChI=1S/C16H20FN3O4/c1-11(21)18-9-13-10-20(16(22)24-13)12-2-3-15(14(17)8-12)19-4-6-23-7-5-19/h2-3,8,13H,4-7,9-10H2,1H3,(H,18,21)/t13-/m0/s1	N-{[(S)-3-(3-fluoro-4-morpholinophenyl)-2-oxo-1,3-oxazolidin-5-yl]methyl}acetamide	Linezolid, PNU-100766	Anti-infection	Microbiology
InChI=1S/C19H27N5O4/c1-24(8-5-7-21-18(25)14-6-4-9-28-14)19-22-13-11-16(27-3)15(26-2)10-12(13)17(20)23-19/h10-11,14H,4-9H2,1-3H3,(H,21,25)(H2,20,22,23)	N-{3-[(4-amino-6,7-dimethoxy-2-quinazolinyl)-N-methylamino]propyl}-tetrahydro-2-furamide	Alfuzosin, Alfuzosin HCl	Adrenergic Receptor	Neuronal Signaling
InChI=1S/C16H16ClNO2S/c1-20-16(19)15(12-4-2-3-5-13(12)17)18-8-6-14-11(10-18)7-9-21-14/h2-5,7,9,15H,6,8,10H2,1H3/t15-/m0/s1	methyl (S)-(o-chlorophenyl)(4,5,6,7-tetrahydro-1-thia-5-aza-5-indenyl)acetate	Clopidogrel, SR-25990C	P2 Receptor	Neuronal Signaling
InChI=1S/C24H33N3O4/c1-18-7-6-8-19(2)24(18)25-23(29)16-27-13-11-26(12-14-27)15-20(28)17-31-22-10-5-4-9-21(22)30-3/h4-10,20,28H,11-17H2,1-3H3,(H,25,29)	N-2,6-xylyl{4-[2-hydroxy-3-(o-methoxyphenoxy)propyl]-1-piperazinyl}acetamide	CVT 303, RS 43285-003, RS-43285, Ranolazine, Ranolazine 2HCl	Calcium Channel	Transmembrane Transporters
InChI=1S/C27H36N2O4/c1-4-33-25-17-20(12-13-22(25)27(31)32)18-26(30)28-23(16-19(2)3)21-10-6-7-11-24(21)29-14-8-5-9-15-29/h6-7,10-13,17,19,23H,4-5,8-9,14-16,18H2,1-3H3,(H,28,30)(H,31,32)/t23-/m0/s1	4-{[N-(S)-3-methyl-1-(o-piperidinophenyl)butylcarbamoyl]methyl}-2-ethoxybenzoic acid	AG-EE 623 ZW, Repaglinide	Potassium Channel	Transmembrane Transporters
InChI=1S/C16H21NO3/c1-19-14-7-6-11(12-9-16(18)17-10-12)8-15(14)20-13-4-2-3-5-13/h6-8,12-13H,2-5,9-10H2,1H3,(H,17,18)	4-[3-(cyclopentyloxy)-4-methoxyphenyl]-2-pyrrolidinone	Rolipram, S- (+)-Rolipram, ZK-62711, SB 95952	PDE	Metabolism
InChI=1S/C22H30N6O4S/c1-5-7-17-19-20(27(4)25-17)22(29)24-21(23-19)16-14-15(8-9-18(16)32-6-2)33(30,31)28-12-10-26(3)11-13-28/h8-9,14H,5-7,10-13H2,1-4H3,(H,23,24,29)	5-[2-ethoxy-5-(4-methyl-1-piperazinylsulfonyl)phenyl]-1-methyl-3-propyl-1,6-dihydro-1,2,4,6-tetraaza-7-indenone	F0001-2406, Revatio, UK-92480, Viagra, Sildenafil, Sildenafil Citrate, Sildenafil Mesylate	PDE	Metabolism
InChI=1S/C14H21N3O2S/c1-15-20(18,19)10-11-4-5-14-13(8-11)12(9-16-14)6-7-17(2)3/h4-5,8-9,14-15H,6-7,10H2,1-3H3/t14-/m0/s1	({(S)-3-[2-(dimethylamino)ethyl]-7aH-indol-5-yl}mesylamino)methane	GR 43175, Sumatriptan Succinate	5-HT Receptor	Neuronal Signaling
InChI=1S/C20H28N2O5S/c1-4-26-17-7-5-6-8-18(17)27-12-11-22-15(2)13-16-9-10-19(25-3)20(14-16)28(21,23)24/h5-10,14-15,22H,4,11-13H2,1-3H3,(H2,21,23,24)/t15-/m1/s1	5-{(R)-2-[2-(o-ethoxyphenoxy)ethylamino]propyl}-2-methoxybenzenesulfonamide	Tamsulosin, Tamsulosin hydrochloride, Tamsulosina hydrochloride, Tamsulosinum hydrochloride	alpha1 adrenoreceptor	GPCG
InChI=1S/C21H25ClN2O4S/c1-24-18-9-6-5-8-16(18)21(23-13-7-3-2-4-10-20(25)26)17-12-11-15(22)14-19(17)29(24,27)28/h5-6,8-9,11-12,14,21,23H,2-4,7,10,13H2,1H3,(H,25,26)/p-1	7-{6-chloro-10-methyl-9,9-dioxo-9λ⁶-thia-10-azatricyclo[9.4.0.0³,⁸]pentadeca-1(11),3,5,7,12,14-hexaen-2-ylamino}heptanoate	S-1574, JNJ-39823277, TPI-1062, Tianeptine, Tianeptine sodium	5-HT Receptor	Neuronal Signaling
InChI=1S/C9H8ClN5S/c10-5-1-2-6-8(15-16-14-6)7(5)13-9-11-3-4-12-9/h1-2H,3-4H2,(H2,11,12,13)	N-2-imidazolin-2-yl(5-chloro-2,1,3-benzothiadiazol-4-yl)amine	DS 103-282, Tizanidine, Tizanidine HCl	Adrenergic Receptor	Neuronal Signaling
InChI=1S/C12H21NO8S/c1-10(2)18-7-5-16-12(6-17-22(13,14)15)9(8(7)19-10)20-11(3,4)21-12/h7-9H,5-6H2,1-4H3,(H2,13,14,15)/t7-,8-,9+,12+/m1/s1	(3aS,5aR,8aR,8bS)-3a-[(aminosulfonyloxy)methyl]-2,2,7,7-tetramethylhexahydro-2H-1,3,4,6,8-pentaoxa-as-indacene	MCN 4853, RWJ 17021, Topiramate	Carbonic Anhydrase	Metabolism
InChI=1S/C18H17NO5/c1-23-15-9-7-12(11-16(15)24-2)8-10-17(20)19-14-6-4-3-5-13(14)18(21)22/h3-11H,1-2H3,(H,19,20)(H,21,22)	o-[2-(3,4-dimethoxyphenyl)ethenylcarbonylamino]benzoic acid	SB 252218, Tranilast, Trans-Tranilast	Immunology & Inflammation related	Immunology & Inflammation
InChI=1S/C17H27NO2/c1-18(2)13-16(17(19)11-5-4-6-12-17)14-7-9-15(20-3)10-8-14/h7-10,16,19H,4-6,11-13H2,1-3H3	1-[2-(dimethylamino)-1-(p-methoxyphenyl)ethyl]cyclohexanol	Venlafaxine, Venlafaxine HCl, Wy 45030	5-HT Receptor	Neuronal Signaling
InChI=1S/C16H14F3N5O/c1-10(15-14(19)5-20-7-22-15)16(25,6-24-9-21-8-23-24)12-3-2-11(17)4-13(12)18/h2-5,7-10,25H,6H2,1H3/t10-,16+/m0/s1	(2R,3S)-2-(2,4-difluorophenyl)-3-(5-fluoro-4-pyrimidinyl)-1-(1H-1,2,4-triazol-1-yl)-2-butanol	UK-109496, Voriconazole	P450 (e.g. CYP17)	Metabolism
InChI=1S/C11H12N2O2S/c1-7(13(15)11(12)14)10-6-8-4-2-3-5-9(8)16-10/h2-7,15H,1H3,(H2,12,14)	1-[1-(1-benzothiophen-2-yl)ethyl]-1-ureaol	RS20013803, Zileuton, [A-64077]	Lipoxygenase	Metabolism
InChI=1S/C21H21ClN4OS/c22-17-13-18-15(12-20(27)23-18)11-14(17)5-6-25-7-9-26(10-8-25)21-16-3-1-2-4-19(16)28-24-21/h1-4,11,13H,5-10,12H2,(H,23,27)	5-{2-[4-(1,2-benzisothiazol-3-yl)-1-piperazinyl]ethyl}-6-chloro-2-indolinone	CP-88059, Ziprasidone HCl	5-HT Receptor,Dopamine Receptor	Neuronal Signaling
InChI=1S/C8H8N2O3S/c9-14(11,12)5-7-6-3-1-2-4-8(6)13-10-7/h1-4H,5H2,(H2,9,11,12)	(1,2-benzisoxazol-3-yl)methanesulfonamide	CI-912, Zonisamide	Sodium Channel	Transmembrane Transporters
InChI=1S/C30H33ClN4O2/c1-20(2)27(34(17-7-16-32)29(36)23-12-10-21(3)11-13-23)28-33-26-18-24(31)14-15-25(26)30(37)35(28)19-22-8-5-4-6-9-22/h4-6,8-15,18,20,27H,7,16-17,19,32H2,1-3H3/t27-/m1/s1	N-[(R)-1-(3-benzyl-7-chloro-4-oxo-3,4-dihydro-2-quinazolinyl)-2-methylpropyl]-N-3-aminopropyl-p-toluamide	CK0238273, Ispinesib (SB-715992)	Kinesin	Cytoskeletal Signaling
InChI=1S/C27H22Cl2N4O/c1-32-16-31-15-25(32)27(30,18-6-9-20(28)10-7-18)19-8-11-24-23(13-19)22(14-26(34)33(24)2)17-4-3-5-21(29)12-17/h3-16H,30H2,1-2H3/t27-/m1/s1	6-[(R)-amino(p-chlorophenyl)(1-methyl-5-imidazolyl)methyl]-4-(m-chlorophenyl)-1-methyl-2(1H)-quinolinone	R115777, Tipifarnib	Transferase	Metabolism
InChI=1S/C20H25NO4/c1-24-17-7-6-15(12-18(17)25-16-4-2-3-5-16)20(13-21)10-8-14(9-11-20)19(22)23/h6-7,12,14,16H,2-5,8-11H2,1H3,(H,22,23)	4-cyano-4-[3-(cyclopentyloxy)-4-methoxyphenyl]cyclohexanecarboxylic acid	Cilomilast, SB-207499	PDE	Metabolism
InChI=1S/C19H16N6O4S/c1-12-10-21-17(19(23-12)28-2)25-30(26,27)15-4-3-9-20-16(15)13-5-7-14(8-6-13)18-24-22-11-29-18/h3-11H,1-2H3,(H,21,25)	{2-[p-(1,3,4-oxadiazol-2-yl)phenyl]-3-pyridylsulfonyl}(3-methoxy-5-methyl-2-pyrazinyl)amine	Zibotentan (ZD4054)	Endothelin Receptor	GPCR & G Protein
InChI=1S/C38H52N6O7/c1-37(2,3)31(41-35(48)50-7)33(46)40-29(22-25-14-10-9-11-15-25)30(45)24-44(43-34(47)32(38(4,5)6)42-36(49)51-8)23-26-17-19-27(20-18-26)28-16-12-13-21-39-28/h9-21,29-32,45H,22-24H2,1-8H3,(H,40,46)(H,41,48)(H,42,49)(H,43,47)/t29-,30-,31+,32+/m0/s1	(S)-1-({2-[(2S,3S)-3-{(S)-3,3-dimethyl-2-[methyl(oxycarbonylamino)]butyrylamino}-2-hydroxy-4-phenylbutyl]-2-{[p-(2-pyridyl)phenyl]methyl}hydrazino}carbonyl)-2,2-dimethylpropyl methanecarbamate	Atazanavir, Atazanavir Sulfate, BMS-232632, Latazanavir, Zrivada, Reyataz, BMS-232632	HIV Protease	Proteases
InChI=1S/C19H9Cl2F2N3OS/c20-11-2-1-3-12(21)17(11)18-14-5-7-16(25-26(14)9-24-19(18)27)28-15-6-4-10(22)8-13(15)23/h1-9H	5-(2,6-dichlorophenyl)-2-(2,4-difluorophenylthio)-1,7,8a-triaza-6-naphthalenone	VX-745	p38 MAPK	MAPK
InChI=1S/C15H13N5OS/c21-14(17-8-11-4-2-1-3-5-11)12-9-22-15(19-12)20-13-6-7-16-10-18-13/h1-7,9-10H,8H2,(H,17,21)(H,16,18,19,20)	N-benzyl-2-(4-pyrimidinylamino)-1,3-thiazole-4-carboxamide	Thiazovivin	ROCK	Cell Cycle
InChI=1S/C14H8N2O/c17-14-9-5-2-1-4-8(9)13-12-10(14)6-3-7-11(12)15-16-13/h1-7H,(H,15,16)	1,2-diaza-6(2H)-aceanthrylenone	Nsc75890, SP600125	JNK	MAPK
InChI=1S/C22H24N4O4/c1-14-11-17(15(2)23-18-6-4-3-5-16(18)22(28)29)21-24-19(12-20(27)26(21)13-14)25-7-9-30-10-8-25/h3-6,11-13,15,23H,7-10H2,1-2H3,(H,28,29)/t15-/m1/s1	o-[(R)-1-(6-methyl-2-morpholino-4-oxo-1,4a-diaza-8-naphthyl)ethylamino]benzoic acid	AZD6482, KIN-193	PI3K	PI3K/Akt/mTOR
InChI=1S/C21H24FN3O4/c1-29-20-17-13(19(26)14(21(27)28)9-25(17)12-4-5-12)7-15(22)18(20)24-8-11-3-2-6-23-16(11)10-24/h7,9,11-12,16,23H,2-6,8,10H2,1H3,(H,27,28)/t11-,16+/m0/s1	7-[(3aS,7aS)-octahydro-1H-2,4-diazainden-2-yl]-1-cyclopropyl-6-fluoro-8-methoxy-4-oxo-1,4-dihydro-3-quinolinecarboxylic acid	BAY12-8039 HCl, Moxifloxacin, Moxifloxacin HCl	Topoisomerase	DNA Damage
InChI=1S/C27H44O3/c1-18(8-6-14-26(3,4)30)23-12-13-24-20(9-7-15-27(23,24)5)10-11-21-16-22(28)17-25(29)19(21)2/h10-11,18,22-25,28-30H,2,6-9,12-17H2,1,3-5H3/b20-10+,21-11-/t18-,22-,23-,24+,25+,27-/m1/s1	(1R,3S)-(Z)-5-[(E)-2-{(1R,3aS,7aR)-1-[(R)-5-hydroxy-1,5-dimethylhexyl]-7a-methyloctahydro-1H-inden-4-ylidene}ethylidene]-4-methylene-1,3-cyclohexanediol	Calcitriol, RO215535, Topitriol	Vitamin	Metabolism
InChI=1S/C28H44O2/c1-18(2)19(3)9-10-20(4)25-13-14-26-22(8-7-15-28(25,26)6)11-12-23-16-24(29)17-27(30)21(23)5/h9-12,18-20,24-27,29-30H,5,7-8,13-17H2,1-4,6H3/b10-9+,22-11+,23-12-/t19-,20+,24+,25+,26-,27-,28+/m0/s1	(1R,3S)-(Z)-5-[(E)-2-{(1R,3aS,7aR)-1-[(1R,4R,E)-1,4,5-trimethyl-2-hexenyl]-7a-methyloctahydro-1H-inden-4-ylidene}ethylidene]-4-methylene-1,3-cyclohexanediol	1α-hydroxyvitamin D2, Doxercalciferol	Vitamin	Metabolism
InChI=1S/C27H44O2/c1-18(2)8-6-9-19(3)24-13-14-25-21(10-7-15-27(24,25)5)11-12-22-16-23(28)17-26(29)20(22)4/h11-12,18-19,23-26,28-29H,4,6-10,13-17H2,1-3,5H3/b21-11+,22-12-/t19-,23-,24-,25+,26+,27-/m1/s1	(1R,3S)-(Z)-5-[(E)-2-{(1R,3aS,7aR)-1-[(R)-1,5-dimethylhexyl]-7a-methyloctahydro-1H-inden-4-ylidene}ethylidene]-4-methylene-1,3-cyclohexanediol	Alfacalcidol	Vitamin	Metabolism
InChI=1S/C18H18N2O3/c1-10-12(7-8-17(21)22)11(2)19-16(10)9-14-13-5-3-4-6-15(13)20-18(14)23/h3-6,9,19H,7-8H2,1-2H3,(H,20,23)(H,21,22)/b14-9-	3-{5-[(Z)-(2-oxo-3-indolinylidene)methyl]-2,4-dimethyl-3-pyrrolyl}propionic acid	NSC 702827, Orantinib (TSU-68, SU6668)	PDGFR	Protein Tyrosine Kinase
InChI=1S/C17H19FN2O2/c1-12(17(19)21)20-10-13-5-7-16(8-6-13)22-11-14-3-2-4-15(18)9-14/h2-9,12,20H,10-11H2,1H3,(H2,19,21)/t12-/m0/s1	(S)-2-[({p-[(m-fluorophenyl)methoxy]phenyl}methyl)amino]propionamide	EMD-1195686, PNU-15774E, PNU-151774E,FCE28073, Safinamide, Safinamide Mesylate	MAO	Metabolism
InChI=1S/C21H16F4N4O2/c1-10-19(20(31)28-17-6-12-9-26-29-16(12)8-15(17)22)14(7-18(30)27-10)11-2-4-13(5-3-11)21(23,24)25/h2-6,8-9,14H,7H2,1H3,(H,26,29)(H,27,30)(H,28,31)	N-(6-fluoro-1H-indazol-5-yl)-2-methyl-6-oxo-4-[p-(trifluoromethyl)phenyl]-1,4,5,6-tetrahydronicotinamide	GSK429286A, RHO-15	ROCK	Cell Cycle
InChI=1S/C15H15FIN3O3/c16-12-5-9(17)1-2-13(12)20-14-7-18-4-3-11(14)15(23)19-6-10(22)8-21/h1-5,7,10,20-22H,6,8H2,(H,19,23)/t10-/m0/s1	N-[(S)-2,3-dihydroxypropyl]-3-(2-fluoro-4-iodophenylamino)isonicotinamide	MSC1936369B, SAR 245509, Pimasertib (AS-703026)	MEK	MAPK
InChI=1S/C21H21N5/c1-13-6-5-7-16(24-13)19-18(25-20(26-19)21(2,3)4)14-8-9-15-17(12-14)23-11-10-22-15/h5-12,18H,1-4H3/t18-/m1/s1	(R)-2-(tert-butyl)-5-(6-methyl-2-pyridyl)-4-(6-quinoxalinyl)-4H-imidazole	SB525334	TGF-beta/Smad	TGF-beta/Smad
InChI=1S/C25H35NO4S/c1-16-5-7-17(8-6-16)23(28)26(18-9-11-19(27)12-10-18)21-15-20(13-14-25(2,3)4)31-22(21)24(29)30/h15-19,27H,5-12H2,1-4H3,(H,29,30)	5-(3,3-dimethyl-1-butynyl)-3-[(4-hydroxycyclohexyl)(4-methylcyclohexyl)carbonylamino]-2-thenoic acid	Lomibuvir (VX-222, VCH-222)	HCV Protease	Proteases
InChI=1S/C32H31F2N3O2/c33-32(34)29-22-7-1-3-9-24(22)31(25-10-4-2-8-23(25)30(29)32)37-17-15-36(16-18-37)19-21(38)20-39-28-13-5-12-27-26(28)11-6-14-35-27/h1-14,21,29-31,38H,15-20H2/t21-,29-,30+,31?/m1/s1	(R)-1-(4-{(2R,4S)-3,3-difluorotetracyclo[10.4.0.0²,⁴.0⁵,¹⁰]hexadeca-1(12),5(10),6,8,13,15-hexaen-11-yl}-1-piperazinyl)-3-(5-quinolyloxy)-2-propanol	RS 33295-198 (D06387) 3HCl, Zosuquidar (LY335979) 3HCl	P-gp	Transmembrane Transporters
InChI=1S/C40H50N8O6/c1-23(2)33(45-39(51)53-5)37(49)47-19-7-9-31(47)35-41-21-29(43-35)27-15-11-25(12-16-27)26-13-17-28(18-14-26)30-22-42-36(44-30)32-10-8-20-48(32)38(50)34(24(3)4)46-40(52)54-6/h11-18,21-24,31-34H,7-10,19-20H2,1-6H3,(H,41,43)(H,42,44)(H,45,51)(H,46,52)/t31-,32-,33-,34-/m0/s1	(S)-1-{[(S)-2-[5-(4'-{2-[(S)-1-{(S)-3-methyl-2-[methyl(oxycarbonylamino)]butyryl}-2-pyrrolidinyl]-5-imidazolyl}-4-biphenylyl)-2-imidazolyl]-1-pyrrolidinyl]carbonyl}-2-methylpropyl methanecarbamate	Daclatasvir, Daclatasvir (BMS-790052), Daclatasvir Digydrochloride, Daklinza, EBP883	HCV Protease	Proteases
InChI=1S/C24H27FN2O4/c1-16(28)18-4-7-21(23(14-18)29-2)30-13-3-10-27-11-8-17(9-12-27)24-20-6-5-19(25)15-22(20)31-26-24/h4-7,14-15,17H,3,8-13H2,1-2H3	1-(4-{3-[4-(6-fluoro-1,2-benzisoxazol-3-yl)-1-piperidyl]propoxy}-3-methoxyphenyl)-1-ethanone	HP873, Iloperidone	5-HT Receptor	Neuronal Signaling
InChI=1S/C17H15FN2O3/c1-20-11-12(9-15(20)6-8-17(22)19-23)5-7-16(21)13-3-2-4-14(18)10-13/h2-11,23H,1H3,(H,19,22)/b7-5+,8-6+	(E)-3-{4-[(E)-2-(m-fluorobenzoyl)-1-ethenyl]-1-methyl-2-pyrrolyl}acrylohydroxamic acid	MC1568	HDAC	Cytoskeletal Signaling
InChI=1S/C22H20N2O5S/c1-17(25)24(30(27,28)21-11-9-20(29-2)10-12-21)22-6-4-3-5-19(22)8-7-18-13-15-23(26)16-14-18/h3-16H,1-2H3/b8-7+	4-[(E)-2-{o-[(p-methoxyphenylsulfonyl)acetylamino]phenyl}ethenyl]-1-pyridinium-1-olate	HMN-214	PLK	Cell Cycle
InChI=1S/C27H32N6/c1-3-32-13-15-33(16-14-32)18-21-9-11-23(12-10-21)25-17-24-26(28-19-29-27(24)31-25)30-20(2)22-7-5-4-6-8-22/h4-12,17,19-20,24H,3,13-16,18H2,1-2H3,(H,28,29,30,31)/t20-,24?/m1/s1	[(R)-1-phenylethyl](2-{p-[(4-ethyl-1-piperazinyl)methyl]phenyl}-3aH-1,5,7-triazainden-4-yl)amine	AEE788 (NVP-AEE788)	EGFR,HER2,VEGFR	Protein Tyrosine Kinase
InChI=1S/C19H31N5O2/c1-12(2)10-15(25)20-17-14-11-24(19(3,4)16(14)21-22-17)18(26)13-6-8-23(5)9-7-13/h12-13H,6-11H2,1-5H3,(H2,20,21,22,25)	N-{8,8-dimethyl-7-[(1-methyl-4-piperidyl)carbonyl]-2,3,7-triazabicyclo[3.3.0]octa-1(5),3-dien-4-yl}3-methylbutyramide	PHA-793887	CDK	Cell Cycle
InChI=1S/C17H25N3O2S/c1-18-23(21,22)10-7-13-3-4-17-15(11-13)16(12-19-17)14-5-8-20(2)9-6-14/h3-4,11-12,14,18-19H,5-10H2,1-2H3	N-methyl{2-[3-(1-methyl-4-piperidyl)-5-indolyl]ethylsulfonyl}amine	Naratriptan HCl	5-HT Receptor	Neuronal Signaling
InChI=1S/C10H12FN5O4/c11-10-14-7(12)4-8(15-10)16(2-13-4)9-6(19)5(18)3(1-17)20-9/h2-3,5-6,9,17-19H,1H2,(H2,12,14,15)/t3-,5-,6+,9-/m1/s1	(2R,3S,4S,5R)-2-(2-fluoro-9-adenineyl)-5-(hydroxymethyl)tetrahydro-3,4-furandiol	FaraA, Fludarabinum, Fludarabine	DNA/RNA Synthesis,STAT	JAK/STAT
InChI=1S/C15H14ClN3O4S/c16-8-6-24-14-10(13(21)19(14)11(8)15(22)23)18-12(20)9(17)7-4-2-1-3-5-7/h1-5,9-10,14H,6,17H2,(H,18,20)(H,22,23)/t9-,10-,14-/m1/s1	(6R,7R)-7-{[(R)-aminophenylmethyl]carbonylamino}-3-chloro-8-oxo-5-thia-1-azabicyclo[4.2.0]oct-2-ene-2-carboxylic acid	Cefachlor, Cefaclorum, Cefaclor	Anti-infection	Microbiology
InChI=1S/C23H31NO7/c1-15(5-7-19(25)30-13-10-24-8-11-29-12-9-24)4-6-17-21(26)20-18(14-31-23(20)27)16(2)22(17)28-3/h4,26H,5-14H2,1-3H3/b15-4+	2-morpholinoethyl (E)-6-(7-hydroxy-5-methoxy-4-methyl-6-phthalideyl)-4-methyl-4-hexenoate	Mycophenolate Mofetil, RS61443	Dehydrogenase	Metabolism
InChI=1S/C10H14N4O4/c1-12-8-7(9(17)13(2)10(12)18)14(5-11-8)3-6(16)4-15/h5-6,15-16H,3-4H2,1-2H3	7-(2,3-dihydroxypropyl)-1,3-dimethyl-3,7-dihydro-2,6(1H)-purinedione	Diprophylline, Dyphylline	PDE	Metabolism
InChI=1S/C13H17N5O8S2/c1-5-7(10(20)18(5)28(23,24)25)16-9(19)8(6-4-27-12(14)15-6)17-26-13(2,3)11(21)22/h4-5,7H,1-3H3,(H2,14,15)(H,16,19)(H,21,22)(H,23,24,25)/b17-8-/t5-,7-/m0/s1	2-{(Z)-[N-(3S,4S)-4-methyl-2-oxo-1-sulfo-3-azetidinylcarbamoyl](2-amino-1,3-thiazol-4-yl)methyleneaminooxy}-2-methylpropionic acid	Aztreonam, SQ 26776	Anti-infection	Microbiology
InChI=1S/C20H34O5/c1-2-3-6-9-15(21)12-13-17-16(18(22)14-19(17)23)10-7-4-5-8-11-20(24)25/h12-13,15-17,19,21,23H,2-11,14H2,1H3,(H,24,25)/b13-12+/t15-,16+,17+,19+/m0/s1	7-{(1R,2R,3R)-2-[(S,E)-3-hydroxy-1-octenyl]-3-hydroxy-5-oxocyclopentyl}heptanoic acid	Alprostadil, Prostaglandin-E1	Immunology & Inflammation related	Immunology & Inflammation
InChI=1S/C12H24O11/c13-1-4(16)7(18)11(5(17)2-14)23-12-10(21)9(20)8(19)6(3-15)22-12/h4-21H,1-3H2/t4-,5+,6-,7+,8+,9+,10-,11+,12+/m0/s1	(3R,4R,5R)-4-[(2R,3S,4R,5S,6S)-3,4,5-trihydroxy-6-(hydroxymethyl)tetrahydro-2H-pyran-2-yloxy]-1,2,3,5,6-hexanepentol	Lactulose	Others	Others
InChI=1S/C22H19N3O4/c1-24-10-19(26)25-16(22(24)27)9-14-13-4-2-3-5-15(13)23-20(14)21(25)12-6-7-17-18(8-12)29-11-28-17/h2-8,15-16,21H,9-11H2,1H3/t15?,16-,21-/m1/s1	(2R,3S,8R)-2-(2H-1,3-benzodioxol-5-yl)-6-methyl-3,6,17-triazatetracyclo[8.7.0.0³,⁸.0¹¹,¹⁶]heptadeca-1(17),10,12,14-tetraene-4,7-dione	IC351, Tadalafil	PDE	Metabolism
InChI=1S/C62H111N11O12/c1-25-27-28-40(15)52(75)51-56(79)65-43(26-2)58(81)67(18)33-48(74)68(19)44(29-34(3)4)55(78)66-49(38(11)12)61(84)69(20)45(30-35(5)6)54(77)63-41(16)53(76)64-42(17)57(80)70(21)46(31-36(7)8)59(82)71(22)47(32-37(9)10)60(83)72(23)50(39(13)14)62(85)73(51)24/h25,27,34-47,49-52,75H,26,28-33H2,1-24H3,(H,63,77)(H,64,76)(H,65,79)(H,66,78)/b27-25+/t40-,41?,42?,43?,44?,45?,46?,47?,49?,50?…	33-[(1R,2R,E)-1-hydroxy-2-methyl-4-hexenyl]-30-ethyl-6,9,18,24-tetrakis(isobutyl)-3,21-bis(isopropyl)-1,4,7,10,19,25,28-heptamethyl-12,15-dimethyl-1,4,7,10,13,16,19,22,25,28,31-undecaaza-2,5,8,11,14,17,20,23,26,29,32-cyclotritriacontaneundecone	Cyclosporin A, Cyclosporine, Cyclosporine A	phosphatase,Immunology & Inflammation related	Others
InChI=1S/C20H30N4O2/c1-4-7-8-19-21-17-15-16(10-12-20(25)22-26)9-11-18(17)24(19)14-13-23(5-2)6-3/h9-12,15,26H,4-8,13-14H2,1-3H3,(H,22,25)/b12-10+	(E)-3-{2-butyl-1-[2-(diethylamino)ethyl]-1H-1,3-benzimidazol-5-yl}acrylohydroxamic acid	Pracinostat (SB939)	HDAC	Cytoskeletal Signaling
InChI=1S/C33H47NO13/c1-18-10-8-6-4-3-5-7-9-11-21(45-32-30(39)28(34)29(38)19(2)44-32)15-25-27(31(40)41)22(36)17-33(42,47-25)16-20(35)14-24-23(46-24)12-13-26(37)43-18/h3-9,11-13,18-25,27-30,32,35-36,38-39,42H,10,14-17,34H2,1-2H3,(H,40,41)/b4-3+,7-5+,8-6+,11-9+,13-12+/t18-,19-,20+,21+,22+,23-,24-,25+,27-,28+,29-,30+,32+,33-/m1/s1	(1R,3S,5R,7R,12R,22R,24S,25R,26S,8E,14E,16E,18E,20E)-22-[(2R,3S,4S,5S,6R)-4-amino-3,5-dihydroxy-6-methyltetrahydro-2H-pyran-2-yloxy]-1,3,26-trihydroxy-12-methyl-10-oxo-6,11,28-trioxatricyclo[22.3.1.0⁵,⁷]octacosa-8,14,16,18,20-pentaene-25-carboxylic acid	Natamycin, Pimaricin	Anti-infection	Microbiology
InChI=1S/C31H29N5O6S/c1-19-9-10-20(15-28(19)42-4)31(37)33-21-11-13-25(14-12-21)43(38,39)36-30-29(34-26-7-5-6-8-27(26)35-30)32-22-16-23(40-2)18-24(17-22)41-3/h5-18H,1-4H3,(H,32,34)(H,33,37)(H,35,36)	N-{p-[3-(3,5-dianisidino)-2-quinoxalinylaminosulfonyl]phenyl}-2-methoxy-4-toluamide	Voxtalisib (SAR245409, XL765) Analogue	mTOR,PI3K	PI3K/Akt/mTOR
InChI=1S/C16H17Cl2N5O2/c17-10-2-1-3-11(18)13(10)15(24)22-12-8-20-23-14(12)16(25)21-9-4-6-19-7-5-9/h1-3,8-9,12,19H,4-7H2,(H,21,25)(H,22,24)/t12-/m0/s1	N-4-piperidyl-(S)-4-(2,6-dichlorobenzylamino)-4H-pyrazole-3-carboxamide	AT7519, AT7519 HCl	CDK	Cell Cycle
InChI=1S/C27H32N8O2/c1-5-13-34-25(36)21-18-28-26(29-19-9-11-20(12-10-19)33-16-14-32(4)15-17-33)31-24(21)35(34)23-8-6-7-22(30-23)27(2,3)37/h5-12,18,37H,1,13-17H2,2-4H3,(H,28,29,31)	2-allyl-1-[6-(1-hydroxy-1-methylethyl)-2-pyridyl]-6-[p-(4-methyl-1-piperazinyl)phenylamino]-1,2-dihydro-3H-1,2,5,7-tetraazainden-3-one	Adavosertib （MK-1775）	Wee1	Cell Cycle
InChI=1S/C29H32N6O4S/c1-29(2,3)25-17-26(33-39-25)32-27(36)30-20-6-4-19(5-7-20)22-18-35-23-9-8-21(16-24(23)40-28(35)31-22)38-15-12-34-10-13-37-14-11-34/h4-9,16-18H,10-15H2,1-3H3,(H2,30,32,33,36)	1-[5-(tert-butyl)-3-isoxazolyl]-3-(p-{10-(2-morpholinoethoxy)-7-thia-2,5-diazatricyclo[6.4.0.0²,⁶]dodeca-1(12),3,5,8,10-pentaen-4-yl}phenyl)urea	Quizartinib (AC220)	FLT3	Angiogenesis
InChI=1S/C15H14F2N4S/c1-15(2-3-22-14(18)21-15)11-4-10(12(16)5-13(11)17)9-6-19-8-20-7-9/h4-8H,2-3H2,1H3,(H2,18,21)/t15-/m0/s1	(S)-4-[2,4-difluoro-5-(5-pyrimidinyl)phenyl]-4-methyl-5,6-dihydro-4H-1,3-thiazin-2-ylamine	LY2811376	BACE,Beta Amyloid	Proteases
InChI=1S/C29H32N4O3S/c1-2-37(35,36)32-24-15-16-26-25(19-24)27(29(34)31-26)28(22-9-5-3-6-10-22)30-23-13-11-21(12-14-23)20-33-17-7-4-8-18-33/h3,5-6,9-16,19,26,32H,2,4,7-8,17-18,20H2,1H3,(H,31,34)/t26-/m0/s1	(S)-5-(ethylsulfonylamino)-3-{phenyl[p-(piperidinomethyl)phenylimino]methyl}-7aH-indol-2-ol	Hesperadin	Aurora Kinase	Cell Cycle
InChI=1S/C25H24N4O2/c1-29(2)15-16-7-6-10-19(13-16)27-23(17-8-4-3-5-9-17)22-20-12-11-18(24(26)30)14-21(20)28-25(22)31/h3-14,20,31H,15H2,1-2H3,(H2,26,30)/t20-/m0/s1	(R)-3-({m-[(dimethylamino)methyl]phenylimino}phenylmethyl)-2-hydroxy-3aH-indole-6-carboxamide	BIX 02188	MEK	MAPK
InChI=1S/C27H28N4O2/c1-30(2)17-18-9-8-12-21(15-18)28-25(19-10-6-5-7-11-19)24-22-14-13-20(27(33)31(3)4)16-23(22)29-26(24)32/h5-16,22,32H,17H2,1-4H3/t22-/m0/s1	N,N-dimethyl-(R)-3-({m-[(dimethylamino)methyl]phenylimino}phenylmethyl)-2-hydroxy-3aH-indole-6-carboxamide	BIX 02189	MEK	MAPK
InChI=1S/C17H19FN4O2S/c18-11-4-1-3-10(7-11)14-8-13(22-17(19)24)15(25-14)16(23)21-12-5-2-6-20-9-12/h1,3-4,7-8,12,20H,2,5-6,9H2,(H,21,23)(H3,19,22,24)/t12-/m0/s1	N-[(S)-3-piperidyl]-5-(m-fluorophenyl)-3-ureido-2-thenamide	AZD7762	Chk	Cell Cycle
InChI=1S/C22H23FN6O5/c1-22(2)20(30)28-19-13(34-22)6-7-16(27-19)26-18-12(23)10-24-21(29-18)25-11-8-14(31-3)17(33-5)15(9-11)32-4/h6-10H,1-5H3,(H3,24,25,26,27,28,29,30)	6-[5-fluoro-2-(3,4,5-trianisidino)-4-pyrimidinylamino]-2,2-dimethyl-2,4-dihydro-1-oxa-4,5-diaza-3-naphthalenone	R406, R406 (free base)	Syk	Angiogenesis
InChI=1S/C24H28ClN3O/c1-2-20-21-16-18(25)8-11-22(21)27-23(20)24(29)26-13-12-17-6-9-19(10-7-17)28-14-4-3-5-15-28/h6-11,16,27H,2-5,12-15H2,1H3,(H,26,29)	N-[2-(p-piperidinophenyl)ethyl]-5-chloro-3-ethyl-2-indolecarboxamide	Org 27569	Cannabinoid Receptor	GPCR & G Protein
InChI=1S/C24H27N5O2/c1-30-13-14-31-19-6-7-21-20(15-19)26-16-29(21)23-8-5-17-3-2-4-22(24(17)27-23)28-11-9-18(25)10-12-28/h2-8,15-16,18H,9-14,25H2,1H3	1-{2-[5-(2-methoxyethoxy)-1H-1,3-benzimidazol-1-yl]-8-quinolyl}-4-piperidylamine	CP-673451	PDGFR	Protein Tyrosine Kinase
InChI=1S/C17H14O4/c1-9-6-7-13-15(20)12-5-3-4-11(8-14(18)19)17(12)21-16(13)10(9)2/h3-7H,8H2,1-2H3,(H,18,19)	(5,6-dimethyl-9-oxo-4-xanthenyl)acetic acid	DMXAA (Vadimezan), NSC 640488, ASA-404	VDA	Angiogenesis
InChI=1S/C36H53N7O6/c1-5-10-25(29(44)34(48)39-23-15-16-23)40-33(47)28-24-14-9-13-22(24)20-43(28)35(49)30(36(2,3)4)42-32(46)27(21-11-7-6-8-12-21)41-31(45)26-19-37-17-18-38-26/h17-19,21-25,27-28,30H,5-16,20H2,1-4H3,(H,39,48)(H,40,47)(H,41,45)(H,42,46)/t22-,24-,25-,27-,28-,30+/m0/s1	N-[(S)-[N-(S)-1-{[(1S,2S,5R)-2-{N-(S)-1-[(N-cyclopropylcarbamoyl)carbonyl]butylcarbamoyl}-3-azabicyclo[3.3.0]oct-3-yl]carbonyl}-2,2-dimethylpropylcarbamoyl]cyclohexylmethyl]-2-pyrazinecarboxamide	LY-570310, MP-424, Telaprevir (VX-950)	HCV Protease	Proteases
InChI=1S/C18H25N3O2/c19-8-13-2-12-3-14(12)21(13)16(22)15(20)17-4-10-1-11(5-17)7-18(23,6-10)9-17/h10-15,23H,1-7,9,20H2/t10?,11?,12-,13+,14+,15-,17?,18?/m1/s1	(1S,3S,5S)-2-[(S)-2-amino-2-(3-hydroxy-1-adamantanyl)acetyl]-2-azabicyclo[3.1.0]hexane-3-carbonitrile	BMS-477118, BMS-477118 hydrate, Onglyza hydrate, BMS 477118 hydrate, BMS477118 hydrate, Saxagliptin, Saxagliptin hydrate	DPP-4	Proteases
InChI=1S/C13H13ClN2O/c14-7-4-5-11-10(6-7)8-2-1-3-9(13(15)17)12(8)16-11/h4-6,9,16H,1-3H2,(H2,15,17)	6-chloro-2,3,4,9-tetrahydro-1H-carbazole-1-carboxamide	SEN0014196, Selisistat (EX 527)	Sirtuin	Epigenetics
InChI=1S/C22H22IN3O3/c1-24-11-5-4-6-16(24)13-25-14-19(17-7-2-3-8-21(17)25)22(27)18-12-15(26(28)29)9-10-20(18)23/h2-3,7-10,12,14,16H,4-6,11,13H2,1H3	(2-iodo-5-nitrophenyl){1-[(1-methyl-2-piperidyl)methyl]-3-indolyl}methanone	AM1241	Cannabinoid Receptor	GPCR & G Protein
InChI=1S/C19H18F2N4O/c1-11-8-17(15-9-12(20)10-16(21)18(15)22-11)24-19(26)23-13-4-6-14(7-5-13)25(2)3/h4-10H,1-3H3,(H2,22,23,24,26)	p-[3-(6,8-difluoro-2-methyl-4-quinolyl)ureido](dimethylamino)benzene	SB408124	OX Receptor	GPCR & G Protein
InChI=1S/C16H16N2O3S/c1-9(2)8-21-13-5-4-11(6-12(13)7-17)15-18-10(3)14(22-15)16(19)20/h4-6,9H,8H2,1-3H3,(H,19,20)	2-(3-cyano-4-isobutoxyphenyl)-4-methyl-1,3-thiazole-5-carboxylic acid	Febuxostat, TMX 67, TEI-6720	ROS	Immunology & Inflammation
InChI=1S/C21H25ClO6/c1-2-27-15-6-3-12(4-7-15)9-14-10-13(5-8-16(14)22)21-20(26)19(25)18(24)17(11-23)28-21/h3-8,10,17-21,23-26H,2,9,11H2,1H3/t17-,18-,19+,20-,21+/m1/s1	(2R,3S,4R,5R,6S)-6-{4-chloro-3-[(p-ethoxyphenyl)methyl]phenyl}-2-(hydroxymethyl)tetrahydro-2H-pyran-3,4,5-triol	BMS-512148, Dapagliflozin, Dapagliflozin propanediol monohydrate	SGLT	GPCR & G Protein
InChI=1S/C22H25F2NO4/c23-15-3-7-19-13(9-15)1-5-21(28-19)17(26)11-25-12-18(27)22-6-2-14-10-16(24)4-8-20(14)29-22/h3-4,7-10,17-18,21-22,25-27H,1-2,5-6,11-12H2/t17-,18-,21-,22+/m0/s1	(S)-2-{(S)-2-[(R)-6-fluoro-2-chromanyl]-2-hydroxyethylamino}-1-[(S)-6-fluoro-2-chromanyl]-1-ethanol	Bystolic, Nebivolol, Nebivolol HCl, R-65824	Adrenergic Receptor	Neuronal Signaling
InChI=1S/C19H18N4O2/c1-11-9-17(24)22-23-18(11)13-5-8-15-16(10-13)21-19(20-15)12-3-6-14(25-2)7-4-12/h3-8,10-11,15H,9H2,1-2H3,(H,22,24)	6-[2-(p-methoxyphenyl)-3aH-1,3-diazainden-6-yl]-5-methyl-4,5-dihydro-3(2H)-pyridazinone	Pimobendan, UD-CG 115 BS	PDE	Metabolism
InChI=1S/C18H12ClF3N4O4/c19-12-13-7(1-9(20)14(12)25-3-6(27)4-25)15(28)8(18(29)30)5-26(13)17-11(22)2-10(21)16(23)24-17/h1-2,5-6,27H,3-4H2,(H2,23,24)(H,29,30)	1-(6-amino-3,5-difluoro-2-pyridyl)-8-chloro-6-fluoro-7-(3-hydroxy-1-azetidinyl)-4-oxo-1,4-dihydro-3-quinolinecarboxylic acid	ABT-492(Delafloxacin, RX-3341, WQ-3034), WQ-3034, ABT492	Others	Others
InChI=1S/C25H31N5O4/c1-16-14-33-10-8-29(16)24-20-5-6-21(18-4-7-22(32-3)19(12-18)13-31)26-23(20)27-25(28-24)30-9-11-34-15-17(30)2/h4-7,12,16-17,31H,8-11,13-15H2,1-3H3/t16-,17-/m0/s1	(5-{2,4-bis[(S)-3-methyl-4-morpholinyl]-1,3,8-triaza-7-naphthyl}-2-methoxyphenyl)methanol	AZD8055	mTOR	PI3K/Akt/mTOR
InChI=1S/C20H31N3O2S2/c1-2-3-4-5-6-7-8-9-10-11-12-18-13-15-19(16-14-18)27(24,25)23-20-22-21-17-26-20/h13-17H,2-12H2,1H3,(H,22,23)	(p-dodecylphenylsulfonyl)-1,3,4-thiadiazol-2-ylamine	CS-0223, PHT-427	Akt,PDK	PI3K/Akt/mTOR
InChI=1S/C20H21ClN4O4/c1-4-7-22-20(26)25-15-6-5-12(8-14(15)21)29-19-13-9-17(27-2)18(28-3)10-16(13)23-11-24-19/h5-6,8-11H,4,7H2,1-3H3,(H2,22,25,26)	1-[2-chloro-4-(6,7-dimethoxy-4-quinazolinyloxy)phenyl]-3-propylurea	KRN 633	VEGFR	Protein Tyrosine Kinase
InChI=1S/C20H20ClN3/c21-19-7-5-18(6-8-19)20(9-11-22-12-10-20)17-3-1-15(2-4-17)16-13-23-24-14-16/h1-8,13-14,22H,9-12H2,(H,23,24)	4-{p-[4-(p-chlorophenyl)-4-piperidyl]phenyl}pyrazole	AT7867	Akt,S6 Kinase	PI3K/Akt/mTOR
InChI=1S/C25H19ClF2N4O4/c1-2-35-19-10-12-32(16-6-3-14(27)4-7-16)25(34)21(19)24(33)31-15-5-8-18(17(28)13-15)36-20-9-11-30-23(29)22(20)26/h3-13H,2H2,1H3,(H2,29,30)(H,31,33)	N-[4-(2-amino-3-chloro-4-pyridyloxy)-3-fluorophenyl]-4-ethoxy-1-(p-fluorophenyl)-2-oxo-1,2-dihydronicotinamide	BMS-777607	TAM Receptor,c-Met	Protein Tyrosine Kinase
InChI=1S/C24H18F2N2O5/c1-13-5-8-19(27-20(13)14-3-2-4-15(11-14)21(29)30)28-22(31)23(9-10-23)16-6-7-17-18(12-16)33-24(25,26)32-17/h2-8,11-12H,9-10H2,1H3,(H,29,30)(H,27,28,31)	m-{6-[1-(2,2-difluoro-2H-1,3-benzodioxol-5-yl)cyclobutyrylamino]-3-methyl-2-pyridyl}benzoic acid	VRT 826809, VX-809 (Lumacaftor)	CFTR	Transmembrane Transporters
InChI=1S/C13H11N3O4/c14-7-3-1-2-6-10(7)13(20)16(12(6)19)8-4-5-9(17)15-11(8)18/h1-3,8H,4-5,14H2,(H,15,17,18)	3-(4-amino-1,3-dioxo-2-isoindolinyl)-2,6-piperidinedione	CC-4047, Pomalidomide	TNF-alpha	Apoptosis
InChI=1S/C16H13BrF3IN2O4/c17-10-4-9(16(26)23-27-6-8(25)5-24)15(14(20)13(10)19)22-12-2-1-7(21)3-11(12)18/h1-4,8,22,24-25H,5-6H2,(H,23,26)	N-2,3-dihydroxypropoxy5-bromo-3,4-difluoro-2-(2-fluoro-4-iodophenylamino)benzamide	PD318088	MEK	MAPK
InChI=1S/C21H21NO2S/c1-4-24-20(23)16-7-9-17(22-14-16)8-5-15-6-10-19-18(13-15)21(2,3)11-12-25-19/h6-7,9-10,13-14H,4,11-12H2,1-3H3	ethyl 6-[2-(4,4-dimethyl-3,4-dihydro-2H-1-benzothiin-6-yl)ethynyl]nicotinate	AGN190168, Tazarotene	Retinoid Receptor	Metabolism
InChI=1S/C30H33N3O5S/c1-19-16-32(17-20(2)37-19)18-28(35)31-23-6-7-27-22(13-23)12-21-4-3-5-25(30(21)39-27)26-14-24(34)15-29(38-26)33-8-10-36-11-9-33/h3-7,13-15,19-20H,8-12,16-18H2,1-2H3,(H,31,35)/t19-,20+	N-[8-(6-morpholino-4-oxo-2-pyranyl)-10H-9-thiaanthr-3-yl][(2R,6S)-2,6-dimethyl-4-morpholinyl]acetamide	KU-60019	ATM/ATR	DNA Damage
InChI=1S/C22H32N6/c1-17(2)19-16-26-28-21(25-15-18-10-6-5-7-11-18)14-20(27-22(19)28)24-13-9-4-3-8-12-23/h5-7,10-11,14,16-17,25H,3-4,8-9,12-13,15,23H2,1-2H3,(H,24,27)	5-(6-aminohexylamino)-7-benzylamino-3-isopropyl-1,4,7a-triazaindene	BS-181 HCl	CDK	Cell Cycle
InChI=1S/C14H17N3O2S/c18-20(19,17-9-2-6-15-8-10-17)14-4-1-3-12-11-16-7-5-13(12)14/h1,3-5,7,11,15H,2,6,8-10H2	1-(5-isoquinolylsulfonyl)-1,4-diazepane	Fasudil (HA-1077) HCl	Autophagy,ROCK	Cell Cycle
InChI=1S/C31H37N5O3/c1-22-9-11-23(12-10-22)36-29(21-28(34-36)31(2,3)4)33-30(37)32-26-13-14-27(25-8-6-5-7-24(25)26)39-20-17-35-15-18-38-19-16-35/h5-14,21H,15-20H2,1-4H3,(H2,32,33,37)	1-[3-(tert-butyl)-1-(p-tolyl)-5-pyrazolyl]-3-[4-(2-morpholinoethoxy)-1-naphthyl]urea	Doramapimod, Doramapimod (BIRB 796), HY-10320	p38 MAPK	MAPK
InChI=1S/C18H14N4O5S/c23-16-9-6-13(11-15(16)18(24)25)21-20-12-4-7-14(8-5-12)28(26,27)22-17-3-1-2-10-19-17/h1-11,23H,(H,19,22)(H,24,25)	2-hydroxy-5-[p-(2-pyridylaminosulfonyl)phenylazo]benzoic acid	Azulfidine, Sulfasalazine	Immunology & Inflammation related	Immunology & Inflammation
InChI=1S/C26H21N3O2S/c1-31-22-8-5-19-15-21(4-3-20(19)16-22)25-24(17-11-13-27-14-12-17)28-26(29-25)18-6-9-23(10-7-18)32(2)30/h3-16,24H,1-2H3	5-(6-methoxy-2-naphthyl)-2-[p-(methylsulfinyl)phenyl]-4-(4-pyridyl)-4H-imidazole	Tie2 kinase inhibitor	Tie-2	Protein Tyrosine Kinase
InChI=1S/C24H20N6O3/c1-2-33-24-25-20-9-5-8-19(23(31)32)21(20)30(24)14-15-10-12-16(13-11-15)17-6-3-4-7-18(17)22-26-28-29-27-22/h3-13H,2,14H2,1H3,(H,31,32)(H,26,27,28,29)	2-ethoxy-1-{[2'-(2H-tetraazol-5-yl)-4-biphenylyl]methyl}-1H-1,3-benzimidazole-7-carboxylic acid	CV-11974, Candesartan	RAAS	Endocrinology & Hormones
InChI=1S/C20H20BrN3O2S/c21-18-8-6-16(7-9-18)3-2-11-22-13-14-24-27(25,26)20-5-1-4-17-15-23-12-10-19(17)20/h1-10,12,15,22,24H,11,13-14H2/b3-2+	1-[(E)-3-(p-bromophenyl)-2-propenylamino]-2-(5-isoquinolylsulfonylamino)ethane	H 89 2HCl	PKA,S6 Kinase	PI3K/Akt/mTOR
InChI=1S/C18H14N4O2/c19-12-4-1-3-11(7-12)16-9-15-17(22-16)20-10-21-18(15)24-14-6-2-5-13(23)8-14/h1-10,23H,19H2,(H,20,21,22)	m-[2-(m-aminophenyl)-1H-1,5,7-triazainden-4-yloxy]phenol	TWS119	GSK-3	PI3K/Akt/mTOR
InChI=1S/C16H24N2O4/c1-10(2)8-13(16(21)22)18-15(20)14(19)12(17)9-11-6-4-3-5-7-11/h3-7,10,12-14,19H,8-9,17H2,1-2H3,(H,18,20)(H,21,22)/t12-,13+,14+/m1/s1	(S)-2-[(2S,3R)-3-amino-2-hydroxy-4-phenylbutyrylamino]-4-methylvaleric acid	Bestatin, Ubenimex	Immunology & Inflamm	Immunology & Inflammation
InChI=1S/C25H25N5O4/c1-34-19-11-9-18(10-12-19)30-23-20(22(27-30)24(26)32)13-15-29(25(23)33)17-7-5-16(6-8-17)28-14-3-2-4-21(28)31/h5-12H,2-4,13-15H2,1H3,(H2,26,32)	1-(p-methoxyphenyl)-7-oxo-6-[p-(2-oxo-1-piperidyl)phenyl]-1,4,5,6-tetrahydro-1,2,6-triaza-3-indenecarboxamide	Apixaban, BMS 562247-01	Factor Xa	Metabolism
InChI=1S/C19H27N3O4/c1-11(2)16(23)18(25)20-12(3)17(24)21-15-14-8-6-5-7-13(14)9-10-22(4)19(15)26/h5-8,11-12,15-16,23H,9-10H2,1-4H3,(H,20,25)(H,21,24)/t12-,15-,16-/m0/s1	N-{(S)-1-[N-(S)-3-methyl-2-oxo-1,3,4,5-tetrahydro-3-benzazepin-1-ylcarbamoyl]ethyl}(S)-2-hydroxy-3-methylbutyramide	Semagacestat (LY450139)	Gamma-secretase	Proteases
InChI=1S/C33H40N2O9/c1-38-19-7-8-20-21-9-10-35-16-18-13-27(44-32(36)17-11-25(39-2)30(41-4)26(12-17)40-3)31(42-5)28(33(37)43-6)22(18)15-24(35)29(21)34-23(20)14-19/h7-8,11-12,14,18,22-24,27-28,31H,9-10,13,15-16H2,1-6H3/t18-,22+,23?,24-,27-,28+,31+/m1/s1	methyl (1R,13S,15S,17R,18R,19S,20S)-6,18-dimethoxy-17-(3,4,5-trianisoxy)-3,13-diazapentacyclo[11.8.0.0²,¹⁰.0⁴,⁹.0¹⁵,²⁰]henicosa-2,5,7,9-tetraene-19-carboxylate	Reserpine	Others	Others
InChI=1S/C12H11ClN2O5S/c13-9-5-10(15-6-7-2-1-3-20-7)8(12(16)17)4-11(9)21(14,18)19/h1-5,15H,6H2,(H,16,17)(H2,14,18,19)	5-aminosulfonyl-4-chloro-2-(furfurylamino)benzoic acid	Furosemide	Sodium Channel	Transmembrane Transporters
InChI=1S/C29H30N6O6/c1-5-8-23-30-25(29(3,4)38)24(27(36)39-16-22-17(2)40-28(37)41-22)35(23)15-18-11-13-19(14-12-18)20-9-6-7-10-21(20)26-31-33-34-32-26/h6-7,9-14,38H,5,8,15-16H2,1-4H3,(H,31,32,33,34)	(5-methyl-2-oxo-1,3-dioxol-4-yl)methyl 4-(1-hydroxy-1-methylethyl)-2-propyl-1-{[2'-(2H-tetraazol-5-yl)-4-biphenylyl]methyl}-5-imidazolecarboxylate	CS-866, Olmesartan Medoxomil	RAAS	Endocrinology & Hormones
InChI=1S/C14H13N5O5S2/c1-2-5-3-25-12-8(11(21)19(12)9(5)13(22)23)17-10(20)7(18-24)6-4-26-14(15)16-6/h2,4,8,12,24H,1,3H2,(H2,15,16)(H,17,20)(H,22,23)/b18-7-/t8-,12-/m1/s1	(6R,7R)-7-[(2-amino-1,3-thiazol-4-yl)carbohydroximoylcarbonylamino]-8-oxo-3-vinyl-5-thia-1-azabicyclo[4.2.0]oct-2-ene-2-carboxylic acid	Cefdinir, FK 482, PD 134393, CI-983	Anti-infection	Microbiology
InChI=1S/C22H17ClN2/c23-21-14-8-7-13-20(21)22(25-16-15-24-17-25,18-9-3-1-4-10-18)19-11-5-2-6-12-19/h1-17H	1-[(o-chlorophenyl)diphenylmethyl]imidazole	BAY b 5097, FB 5097, Clotrimazole	Anti-infection	Microbiology
InChI=1S/C15H19N5/c1-19(2)6-5-13-8-17-15-4-3-12(7-14(13)15)9-20-11-16-10-18-20/h3-4,7-8,10-11,14H,5-6,9H2,1-2H3/t14-/m0/s1	N,N-dimethyl(2-{(S)-5-[(1H-1,2,4-triazol-1-yl)methyl]-3aH-indol-3-yl}ethyl)amine	MK-462 Benzoate, Rizatriptan Benzoate	5-HT Receptor	Neuronal Signaling
InChI=1S/C9H13N2O2/c1-10(2)9(12)13-8-5-4-6-11(3)7-8/h4-7H,1-3H3/q+1	dimethyl 1-methyl-1-pyridinium-3-carbamate	Pyridostigmine Bromide	AChR	Neuronal Signaling
InChI=1S/C4H6N2S/c1-6-3-2-5-4(6)7/h2-3H,1H3,(H,5,7)	1-methyl-1,3-dihydro-2-imidazolethione	Methimazole, Tapazole, Thiamazole	Others	Others
InChI=1S/C16H16ClN3O3S/c1-9-5-3-4-6-14(9)20-10(2)19-13-8-12(17)15(24(18,22)23)7-11(13)16(20)21/h3-8,10,19H,1-2H3,(H2,18,22,23)	7-chloro-2-methyl-4-oxo-3-(o-tolyl)-1,2,3,4-tetrahydro-6-quinazolinesulfonamide	Metolazone, SR 720-22	Others	Others
InChI=1S/C25H27N9O8S2/c1-3-32-8-9-33(21(39)20(32)38)24(42)27-15(12-4-6-14(35)7-5-12)18(36)26-16-19(37)34-17(23(40)41)13(10-43-22(16)34)11-44-25-28-29-30-31(25)2/h4-7,15-16,22,35H,3,8-11H2,1-2H3,(H,26,36)(H,27,42)(H,40,41)/t15-,16-,22-/m1/s1	(6R,7R)-7-{[(R)-(4-ethyl-2,3-dioxo-1-piperazinylcarbonylamino)(p-hydroxyphenyl)methyl]carbonylamino}-3-[(1-methyl-1H-tetraazol-5-ylthio)methyl]-8-oxo-5-thia-1-azabicyclo[4.2.0]oct-2-ene-2-carboxylic acid	Cefoperazone, Cefoperazone sodium, sodium;(6R,7R)-7-[[(2R)-2-[(4-ethyl-2,3-dioxopiperazine-1-carbonyl)amino]-2-(4-hydroxyphenyl)acetyl]amino]-3-[(1-methyltetrazol-5-yl)sulfanylmethyl]-8-oxo-5-thia-1-azabicyclo[4.2.0]oct-2-ene-2-carboxylate.	Anti-infection	Microbiology
InChI=1S/C25H32F3N3O4/c1-17(30-8-12-34-21-5-2-3-6-22(21)35-16-25(26,27)28)13-18-14-19-7-10-31(9-4-11-32)23(19)20(15-18)24(29)33/h2-3,5-6,14-15,17,30,32H,4,7-13,16H2,1H3,(H2,29,33)/t17-/m1/s1	5-[(R)-2-{2-[o-(2,2,2-trifluoroethoxy)phenoxy]ethylamino}propyl]-1-(3-hydroxypropyl)-7-indolinecarboxamide	KAD 3213, KMD 3213, Silodosin	Adrenergic Receptor	Neuronal Signaling
InChI=1S/C8H5F3N2OS/c9-8(10,11)14-4-1-2-5-6(3-4)15-7(12)13-5/h1-3H,(H2,12,13)	6-trifluoromethoxy-1,3-benzothiazol-2-ylamine	RP-54274, PK 26124, Riluzole	GluR,Sodium Channel	Transmembrane Transporters
InChI=1S/C11H12N4O3S/c1-18-9-6-13-11(14-7-9)15-19(16,17)10-4-2-8(12)3-5-10/h2-7H,12H2,1H3,(H,13,14,15)	2-(p-aminophenylsulfonylamino)-5-methoxypyrimidine	Sulfameter	DHFR	Metabolism
InChI=1S/C13H20N2O/c1-4-9-14-11(3)13(16)15-12-8-6-5-7-10(12)2/h5-8,11,14H,4,9H2,1-3H3,(H,15,16)	N-o-tolyl2-(propylamino)propionamide	NSC 40027, Prilocaine, Prilocaine hydrochloride	Sodium Channel	Transmembrane Transporters
InChI=1S/C27H37N3O7S/c1-18(2)15-30(38(33,34)21-10-8-20(28)9-11-21)16-24(31)23(14-19-6-4-3-5-7-19)29-27(32)37-25-17-36-26-22(25)12-13-35-26/h3-11,18,22-26,31H,12-17,28H2,1-2H3,(H,29,32)/t22-,23-,24+,25-,26+/m0/s1	(1S,2R)-3-[(p-aminophenylsulfonyl)(isobutyl)amino]-1-benzyl-2-hydroxypropyl (1R,4R,5S)-2,8-dioxabicyclo[3.3.0]octane-4-carbamate	Darunavir, Darunavir Ethanolate, TMC-114, UIC 94017, TMC114	HIV Protease	Proteases
InChI=1S/C21H26O5/c1-19-7-5-13(23)9-12(19)3-4-14-15-6-8-21(26,17(25)11-22)20(15,2)10-16(24)18(14)19/h5,7,9,14-15,18,22,26H,3-4,6,8,10-11H2,1-2H3/t14-,15-,18+,19-,20-,21-/m0/s1	(1S,2R,10S,11S,14R,15S)-14-glycoloyl-14-hydroxy-2,15-dimethyltetracyclo[8.7.0.0²,⁷.0¹¹,¹⁵]heptadeca-3,6-diene-5,17-dione	Prednisone	Glucocorticoid Receptor,Immunology & Inflammation related	Endocrinology & Hormones
InChI=1S/C5H9NO3S/c1-3(7)6-4(2-10)5(8)9/h4,10H,2H2,1H3,(H,6,7)(H,8,9)/t4-/m0/s1	(R)-2-acetylamino-3-mercaptopropionic acid	Acetylcysteine	TNF-alpha,ROS	Apoptosis
InChI=1S/C20H24O2/c1-3-20(22)11-9-18-17-6-4-13-12-14(21)5-7-15(13)16(17)8-10-19(18,20)2/h1,5,7,12,16-18,21-22H,4,6,8-11H2,2H3/t16-,17-,18+,19+,20+/m1/s1	(1S,10R,11S,14R,15S)-14-ethynyl-15-methyltetracyclo[8.7.0.0²,⁷.0¹¹,¹⁵]heptadeca-2(7),3,5-triene-5,14-diol	Ethinyl Estradiol	Estrogen/progestogen Receptor	Endocrinology & Hormones
InChI=1S/C14H14O3/c1-9(14(15)16)10-3-4-12-8-13(17-2)6-5-11(12)7-10/h3-9H,1-2H3,(H,15,16)/t9-/m0/s1	(S)-2-(6-methoxy-2-naphthyl)propionic acid	Naproxen, Naproxen Sodium, RS-3650	COX	Neuronal Signaling
InChI=1S/C12H9N3O5S/c1-7(16)20-9-5-3-2-4-8(9)11(17)14-12-13-6-10(21-12)15(18)19/h2-6H,1H3,(H,13,14,17)	o-(N-5-nitro-1,3-thiazol-2-ylcarbamoyl)phenyl acetate	Nitazoxanide	Others	Others
InChI=1S/C24H31FO6/c1-20(2)30-19-10-16-15-6-5-13-9-14(27)7-8-21(13,3)23(15,25)17(28)11-22(16,4)24(19,31-20)18(29)12-26/h7-9,15-17,19,26,28H,5-6,10-12H2,1-4H3/t15-,16-,17-,19+,21-,22-,23-,24+/m0/s1	(1S,2S,4R,8S,9S,11S,12R,13S)-12-fluoro-8-glycoloyl-11-hydroxy-6,6,9,13-tetramethyl-5,7-dioxapentacyclo[10.8.0.0²,⁹.0⁴,⁸.0¹³,¹⁸]icosa-14,17-dien-16-one	Triamcinolone Acetonide	Glucocorticoid Receptor	Metabolism
InChI=1S/C29H53NO5/c1-5-7-9-11-12-13-14-15-16-18-24(34-29(33)26(30-22-31)20-23(3)4)21-27-25(28(32)35-27)19-17-10-8-6-2/h22-27H,5-21H2,1-4H3,(H,30,31)/t24-,25-,26-,27-/m0/s1	(S)-1-{[(2S,3S)-3-hexyl-4-oxo-2-oxetanyl]methyl}dodecyl (S)-2-carbonylamino-4-methylvalerate	Orlistat, Ro 18-0647, Tetrahydrolipstatin	Lipase,Fatty Acid Synthase	Metabolism
InChI=1S/C5H4N4O/c10-5-3-1-8-9-4(3)6-2-7-5/h1-2H,(H2,6,7,8,9,10)	2,5-dihydro-1,2,5,7-tetraaza-4-indenone	Allopurinol, Allopurinol Sodium	ROS	Immunology & Inflammation
InChI=1S/C31H33N3O6S/c1-20-8-4-7-11-29(20)41(37,38)33-30(35)22-13-12-21(28(17-22)39-3)16-23-19-34(2)27-15-14-24(18-26(23)27)32-31(36)40-25-9-5-6-10-25/h4,7-8,11-15,17-19,25H,5-6,9-10,16H2,1-3H3,(H,32,36)(H,33,35)	3-{[4-(N-o-tolylsulfonylcarbamoyl)-2-methoxyphenyl]methyl}-1-methyl-5-indolyl cyclopentanecarbamate	ICI-204219, Zafirlukast	LTR	Immunology & Inflammation
InChI=1S/C37H67NO13/c1-14-25-37(10,45)30(41)20(4)27(39)18(2)16-35(8,44)32(51-34-28(40)24(38(11)12)15-19(3)47-34)21(5)29(22(6)33(43)49-25)50-26-17-36(9,46-13)31(42)23(7)48-26/h18-26,28-32,34,40-42,44-45H,14-17H2,1-13H3/t18-,19-,20+,21+,22-,23+,24+,25-,26+,28-,29+,30-,31+,32-,34+,35-,36-,37-/m1/s1	(3R,4S,5S,6R,7R,9R,11R,12R,13S,14R)-4-[(2R,4R,5S,6S)-5-hydroxy-4-methoxy-4,6-dimethyltetrahydro-2H-pyran-2-yloxy]-6-[(2S,3R,4S,6R)-4-(dimethylamino)-3-hydroxy-6-methyltetrahydro-2H-pyran-2-yloxy]-14-ethyl-7,12,13-trihydroxy-3,5,7,9,11,13-hexamethyl-oxa-2,10-cyclotetradecanedione	E-Mycin, Erythromycin, Erythromycin A, Erythromycin thiocyanate, Ilotycin	Anti-infection	Microbiology
InChI=1S/C47H73NO17/c1-27-17-15-13-11-9-7-5-6-8-10-12-14-16-18-34(64-46-44(58)41(48)43(57)30(4)63-46)24-38-40(45(59)60)37(54)26-47(61,65-38)25-33(51)22-36(53)35(52)20-19-31(49)21-32(50)23-39(55)62-29(3)28(2)42(27)56/h5-18,27-38,40-44,46,49-54,56-58,61H,19-26,48H2,1-4H3,(H,59,60)/b6-5+,9-7+,10-8+,13-11+,14-12+,17-15+,18-16+/t27-,28-,29-,30+,31+,32+,33-,34-,35+,36+,37-,38-,40+,41-,42+,43+,44-,46-,4…	(1R,3S,5R,6R,9R,11R,15S,16R,17R,18S,33R,35S,36R,37S,19E,21E,23E,25E,27E,29E,31E)-33-[(2R,3S,4S,5S,6R)-4-amino-3,5-dihydroxy-6-methyltetrahydro-2H-pyran-2-yloxy]-1,3,5,6,9,11,17,37-octahydroxy-15,16,18-trimethyl-13-oxo-14,39-dioxabicyclo[33.3.1]nonatriaconta-19,21,23,25,27,29,31-heptaene-36-carboxylic acid	Amphotericin B, NSC 527017	Anti-infection	Microbiology
InChI=1S/C13H18O2.C6H14N2O2/c1-9(2)8-11-4-6-12(7-5-11)10(3)13(14)15;7-4-2-1-3-5(8)6(9)10/h4-7,9-10H,8H2,1-3H3,(H,14,15);5H,1-4,7-8H2,(H,9,10)/t;5-/m.0/s1	2-(p-isobutylphenyl)propionic acid—lysine (1/1)	Ibuprofen, Ibuprofen Lysine	COX	Neuronal Signaling
InChI=1S/C25H35N3O6S/c1-18(2)15-28(35(31,32)22-10-8-20(26)9-11-22)16-24(29)23(14-19-6-4-3-5-7-19)27-25(30)34-21-12-13-33-17-21/h3-11,18,21,23-24,29H,12-17,26H2,1-2H3,(H,27,30)/t21-,23-,24+/m0/s1	(1S,2R)-3-[(p-aminophenylsulfonyl)(isobutyl)amino]-1-benzyl-2-hydroxypropyl (S)-tetrahydro-3-furancarbamate	141W94, VX-478, KVX-478, Amprenavir	HIV Protease	Proteases
InChI=1S/C12H15N3O2S/c1-3-6-18-8-4-5-9-10(7-8)14-11(13-9)15-12(16)17-2/h4-5,7H,3,6H2,1-2H3,(H2,13,14,15,16)	methyl [6-(propylthio)-1H-1,3-benzimidazol-2-yl]carbamate	Albendazole, SKF-62979	Microtubule Associated	Cytoskeletal Signaling
InChI=1S/C7H6ClN3O4S2/c8-4-1-5-7(2-6(4)16(9,12)13)17(14,15)11-3-10-5/h1-3H,(H,10,11)(H2,9,12,13)	6-chloro-1,1-dioxo-1,4-dihydro-1λ⁶,2,4-benzothiadiazine-7-sulfonamide	Chlorothiazide	Others	Others
InChI=1S/C24H40O4/c1-14(4-7-21(27)28)17-5-6-18-22-19(9-11-24(17,18)3)23(2)10-8-16(25)12-15(23)13-20(22)26/h14-20,22,25-26H,4-13H2,1-3H3,(H,27,28)/t14-,15+,16-,17-,18+,19+,20+,22+,23+,24-/m1/s1	(R)-4-{(1S,2S,5R,7S,9S,10R,14R,15R)-5,9-dihydroxy-2,15-dimethyltetracyclo[8.7.0.0²,⁷.0¹¹,¹⁵]heptadec-14-yl}valeric acid	Chenodeoxycholic Acid, Chenodiol, Ursodiol	Others	Others
InChI=1S/C6H6N4O4/c7-6(11)9-8-3-4-1-2-5(14-4)10(12)13/h1-3H,(H3,7,9,11)/b8-3+	(E)-1-[(5-nitro-2-furyl)methylene]semicarbazide	Nitrofural, Nitrofurazone	Anti-infection	Microbiology
InChI=1S/C16H14O3/c1-11(16(18)19)13-8-5-9-14(10-13)15(17)12-6-3-2-4-7-12/h2-11H,1H3,(H,18,19)	2-(m-benzoylphenyl)propionic acid	F2173-0960, Ketoprofen, RP-19583	COX	Neuronal Signaling
InChI=1S/C15H13NO3/c17-14(10-4-2-1-3-5-10)13-7-6-12-11(15(18)19)8-9-16(12)13/h1-7,11H,8-9H2,(H,18,19)	5-benzoyl-2,3-dihydro-1H-pyrrolizine-1-carboxylic acid	F0001-2390, Ketorolac, Ketorolac tromethamine salt	COX	Neuronal Signaling
InChI=1S/C10H13N5O4/c11-8-5-9(13-2-12-8)15(3-14-5)10-7(18)6(17)4(1-16)19-10/h2-4,6-7,10,16-18H,1H2,(H2,11,12,13)/t4-,6-,7-,10-/m1/s1	(2R,3R,4S,5R)-2-(9-adenineyl)-5-(hydroxymethyl)tetrahydro-3,4-furandiol	Adenosine, Spongoadenosine monohydrate, Vira-A monohydrate, Vidarabine, Vidarabine monohydrate	Adenosine Receptor	GPCR & G Protein
InChI=1S/C16H21N3O2/c1-19(2)6-5-12-9-17-15-4-3-11(8-14(12)15)7-13-10-21-16(20)18-13/h3-4,8-9,13,15H,5-7,10H2,1-2H3,(H,18,20)/t13-,15?/m0/s1	N,N-dimethyl[2-(5-{[(S)-2-oxo-1,3-oxazolidin-4-yl]methyl}-7aH-indol-3-yl)ethyl]amine	Zolmitriptan	5-HT Receptor	Neuronal Signaling
InChI=1S/C10H14N2O5/c1-5-3-12(10(16)11-9(5)15)8-2-6(14)7(4-13)17-8/h3,6-8,13-14H,2,4H2,1H3,(H,11,15,16)/t6-,7+,8+/m1/s1	1-[(2S,4R,5S)-4-hydroxy-5-(hydroxymethyl)tetrahydro-2-furyl]-5-methyl-2,4(1H,3H)-pyrimidinedione	Deoxythymidine, 2'-Deoxythymidine, 5-Methyldeoxyuridine, Telbivudine, Thymidine	Reverse Transcriptase	Microbiology
InChI=1S/C13H12O2/c14-12-6-8-13(9-7-12)15-10-11-4-2-1-3-5-11/h1-9,14H,10H2	p-(benzyloxy)phenol	Monobenzone	Tyrosinase	Proteases
InChI=1S/C20H28O2/c1-15(8-6-9-16(2)14-19(21)22)11-12-18-17(3)10-7-13-20(18,4)5/h6,8-9,11-12,14H,7,10,13H2,1-5H3,(H,21,22)/b9-6+,12-11+,15-8+,16-14+	(2E,4E,6E,8E)-3,7-dimethyl-9-(2,6,6-trimethyl-1-cyclohexen-1-yl)-2,4,6,8-nonatetraenoic acid	302-79-4, All-trans Retinoic Acid, HY-14649, Retinoic Acid, Tretinoin	Retinoid Receptor	Metabolism
InChI=1S/C19H20N2O2/c1-2-3-14-17-18(22)20(15-10-6-4-7-11-15)21(19(17)23)16-12-8-5-9-13-16/h4-13,17H,2-3,14H2,1H3	4-butyl-1,2-diphenyl-3,5-pyrazolidinedione	Butazolidine, Phenylbutazone	Immunology & Inflammation related	Immunology & Inflammation
InChI=1S/C24H21F2NO3/c25-17-5-1-15(2-6-17)22(29)14-13-21-23(16-3-11-20(28)12-4-16)27(24(21)30)19-9-7-18(26)8-10-19/h1-12,21-23,28-29H,13-14H2	1-(p-fluorophenyl)-3-[3-(p-fluorophenyl)-3-hydroxypropyl]-4-(p-hydroxyphenyl)-2-azetidinone	Ezetimibe, SCH-58235	LDL	Metabolism
InChI=1S/C18H24N2O5/c1-12(16(21)20-11-5-8-15(20)18(24)25)19-14(17(22)23)10-9-13-6-3-2-4-7-13/h2-4,6-7,12,14-15,19H,5,8-11H2,1H3,(H,22,23)(H,24,25)/t12-,14-,15-/m0/s1	(S)-1-{(S)-2-[(S)-1-carboxy-3-phenylpropylamino]propionyl}-2-pyrrolidinecarboxylic acid	Enalaprilat Dihydrate, MK-422 Dihydrate	RAAS	Endocrinology & Hormones
InChI=1S/C19H27N3O5S2/c1-22(13-12-16-4-6-17(7-5-16)20-28(2,23)24)14-15-27-19-10-8-18(9-11-19)21-29(3,25)26/h4-11,20-21H,12-15H2,1-3H3	p-(mesylamino)[2-({2-[p-(mesylamino)phenyl]ethyl}-N-methylamino)ethoxy]benzene	Dofetilide, UK-68798	Potassium Channel	Transmembrane Transporters
InChI=1S/C19H21N3O5/c1-9(2)26-19(24)15-11(4)20-10(3)14(18(23)25-5)16(15)12-7-6-8-13-17(12)22-27-21-13/h6-9,16,20H,1-5H3	3-isopropyl 5-methyl 4-(2,1,3-benzofurazan-4-yl)-2,6-dimethyl-1,4-dihydro-3,5-pyridinedicarboxylate	Isradipine, PN 200-110	Calcium Channel	Transmembrane Transporters
InChI=1S/C18H22O2/c1-18-9-8-14-13-5-3-12(19)10-11(13)2-4-15(14)16(18)6-7-17(18)20/h3,5,10,14-16,19H,2,4,6-9H2,1H3/t14-,15-,16+,18+/m1/s1	(1S,10R,11S,15S)-5-hydroxy-15-methyltetracyclo[8.7.0.0²,⁷.0¹¹,¹⁵]heptadeca-2(7),3,5-trien-14-one	Estrone	Estrogen/progestogen Receptor	Endocrinology & Hormones
InChI=1S/C4H4FN3O/c5-2-1-7-4(9)8-3(2)6/h1H,(H3,6,7,8,9)	5-fluoro-2-oxo-2,3-dihydro-4-pyrimidinylamine	Flucytosine	Anti-infection	Microbiology
InChI=1S/C8H8Cl3N3O4S2/c9-3-1-4-6(2-5(3)19(12,15)16)20(17,18)14-8(13-4)7(10)11/h1-2,7-8,13-14H,(H2,12,15,16)	6-chloro-3-(dichloromethyl)-1,1-dioxo-1,2,3,4-tetrahydro-1H,1H-1λ⁶,2,4-benzothiadiazine-7-sulfonamide	Trichlormethiazide	Others	Others
InChI=1S/C24H31ClO7/c1-4-30-21(29)32-24(20(28)31-13-25)10-8-17-16-6-5-14-11-15(26)7-9-22(14,2)19(16)18(27)12-23(17,24)3/h7,9,11,16-19,27H,4-6,8,10,12-13H2,1-3H3/t16-,17-,18-,19+,22-,23-,24-/m0/s1	chloromethyl (1S,2R,11S,14R,15S,17S)-14-[ethyl(oxycarbonyloxy)]-17-hydroxy-2,15-dimethyl-5-oxotetracyclo[8.7.0.0²,⁷.0¹¹,¹⁵]heptadeca-3,6-diene-14-carboxylate	Loteprednol etabonate	Glucocorticoid Receptor	Endocrinology & Hormones
InChI=1S/C13H16N2O2/c1-2-13(8-7-11(16)15-12(13)17)9-3-5-10(14)6-4-9/h3-6H,2,7-8,14H2,1H3,(H,15,16,17)	3-(p-aminophenyl)-3-ethyl-2,6-piperidinedione	Aminoglutethimide, BA-16038, NSC-330915	Aromatase	Endocrinology & Hormones
InChI=1S/C7H8N4O2/c1-10-5-4(8-3-9-5)6(12)11(2)7(10)13/h3H,1-2H3,(H,8,9)	1,3-dimethyl-3,7-dihydro-2,6(1H)-purinedione	A-0011773, Aminophylline, Oxtriphylline, Phyllocontin	PDE	Metabolism
InChI=1S/C20H32F2O5/c1-2-3-11-19(21,22)20(26)12-10-15-14(16(23)13-17(15)27-20)8-6-4-5-7-9-18(24)25/h14-15,17,26H,2-13H2,1H3,(H,24,25)/t14-,15-,17-,20-/m1/s1	7-[(1R,3aR,5R,7aR)-5-(1,1-difluoropentyl)-5-hydroxy-2-oxo-3,3a,5,6,7,7a-hexahydro-4-oxa-1-indenyl]heptanoic acid	Lubiprostone, RU 0211	Chloride Channel	Transmembrane Transporters
InChI=1S/C21H35NO/c1-7-21(5,6)20-10-8-19(9-11-20)12-16(2)13-22-14-17(3)23-18(4)15-22/h8-11,16-18H,7,12-15H2,1-6H3/t16?,17-,18+	(2R,6S)-2,6-dimethyl-4-{2-methyl-3-[p-(tert-pentyl)phenyl]propyl}morpholine	Amorolfine HCl	Anti-infection	Microbiology
InChI=1S/C11H12Cl2N2O5/c12-10(13)11(18)14-8(5-16)9(17)6-1-3-7(4-2-6)15(19)20/h1-4,8-10,16-17H,5H2,(H,14,18)/t8-,9-/m1/s1	N-[(1R,2R)-2-hydroxy-1-(hydroxymethyl)-2-(p-nitrophenyl)ethyl]dichloroacetamide	Chloramphenicol, Chloromycetin	Anti-infection	Microbiology
InChI=1S/C15H13FO2/c1-10(15(17)18)12-7-8-13(14(16)9-12)11-5-3-2-4-6-11/h2-10H,1H3,(H,17,18)	2-(2-fluoro-4-biphenylyl)propionic acid	Flurbiprofen	Immunology & Inflammation related	Immunology & Inflammation
InChI=1S/C7H7NO3/c8-4-1-2-6(9)5(3-4)7(10)11/h1-3,9H,8H2,(H,10,11)	5-amino-2-hydroxybenzoic acid	5-Aminosalicylic acid, F1918-0003, Mesalamine	IκB/IKK,Immunology & Inflammation related	NF-κB
InChI=1S/C20H30NO3/c1-14(2)21(3)16-9-10-17(21)12-18(11-16)24-20(23)19(13-22)15-7-5-4-6-8-15/h4-8,14,16-19,22H,9-13H2,1-3H3/q+1/t16-,17+,18?,19?,21?	(1R,5S)-3-(3-hydroxy-2-phenylpropionoxy)-8-isopropyl-8-methyl-8-azabicyclo[3.2.1]octan-8-ium	Ipratropium Bromide	AChR	Neuronal Signaling
InChI=1S/C6H8N2O2S/c7-5-1-3-6(4-2-5)11(8,9)10/h1-4H,7H2,(H2,8,9,10)	p-aminobenzenesulfonamide	Sulfanilamide	Anti-infection	Microbiology
InChI=1S/C28H37FO7/c1-6-23(33)35-15-22(32)28(36-24(34)7-2)16(3)12-20-19-9-8-17-13-18(30)10-11-25(17,4)27(19,29)21(31)14-26(20,28)5/h10-11,13,16,19-21,31H,6-9,12,14-15H2,1-5H3/t16-,19-,20-,21-,25-,26-,27-,28-/m0/s1	2-{(1R,2S,10S,11S,13S,14R,15S,17S)-1-fluoro-17-hydroxy-2,13,15-trimethyl-5-oxo-14-propionoxytetracyclo[8.7.0.0²,⁷.0¹¹,¹⁵]heptadeca-3,6-dien-14-yl}-2-oxoethyl propionate	Betamethasone Dipropionate, SCH 11460	Glucocorticoid Receptor	Endocrinology & Hormones
InChI=1S/C22H28O5/c1-12-8-16-15-5-4-13-9-14(24)6-7-20(13,2)19(15)17(25)10-21(16,3)22(12,27)18(26)11-23/h6-7,9,12,15-16,19,23,27H,4-5,8,10-11H2,1-3H3/t12-,15-,16-,19+,20-,21-,22-/m0/s1	(1S,2R,10S,11S,13S,14R,15S)-14-glycoloyl-14-hydroxy-2,13,15-trimethyltetracyclo[8.7.0.0²,⁷.0¹¹,¹⁵]heptadeca-3,6-diene-5,17-dione	Meprednisone, NSC 527579, SCH 4358	Glucocorticoid Receptor	Endocrinology & Hormones
InChI=1S/C27H37FO6/c1-5-6-7-23(33)34-27(22(32)15-29)16(2)12-20-19-9-8-17-13-18(30)10-11-24(17,3)26(19,28)21(31)14-25(20,27)4/h10-11,13,16,19-21,29,31H,5-9,12,14-15H2,1-4H3/t16-,19-,20-,21-,24-,25-,26-,27-/m0/s1	(1R,2S,10S,11S,13S,14R,15S,17S)-1-fluoro-14-glycoloyl-17-hydroxy-2,13,15-trimethyl-5-oxotetracyclo[8.7.0.0²,⁷.0¹¹,¹⁵]heptadeca-3,6-dien-14-yl valerate	Betamethasone Valerate	Glucocorticoid Receptor	Endocrinology & Hormones
InChI=1S/C19H24N2O2/c22-18-13-20(19(23)15-7-2-1-3-8-15)12-17-16-9-5-4-6-14(16)10-11-21(17)18/h4-6,9,15,17H,1-3,7-8,10-13H2	3-cyclohexylcarbonyl-2,3,4,4a,9,10-hexahydro-1H-3,10a-diazaphenanthren-1-one	Praziquantel	Anti-infection	Microbiology
InChI=1S/C6H14O6S2/c1-13(7,8)11-5-3-4-6-12-14(2,9)10/h3-6H2,1-2H3	1,4-bis(mesyloxy)butane	Busulfan	DNA alkylator	DNA Damage
InChI=1S/C15H12N2O/c16-15(18)17-13-7-3-1-5-11(13)9-10-12-6-2-4-8-14(12)17/h1-10H,(H2,16,18)	2-azatricyclo[9.4.0.0³,⁸]pentadeca-1(11),3(8),4,6,9,12,14-heptaene-2-carboxamide	Carbamazepine, NSC 169864	Sodium Channel,Autophagy	Transmembrane Transporters
InChI=1S/C21H30O5/c1-19-7-5-13(23)9-12(19)3-4-14-15-6-8-21(26,17(25)11-22)20(15,2)10-16(24)18(14)19/h9,14-16,18,22,24,26H,3-8,10-11H2,1-2H3/t14-,15-,16-,18+,19-,20-,21-/m0/s1	(1S,2R,10S,11S,14R,15S)-14-glycoloyl-14,17-dihydroxy-2,15-dimethyltetracyclo[8.7.0.0²,⁷.0¹¹,¹⁵]heptadec-6-en-5-one	Hydrocortisone	Glucocorticoid Receptor	Endocrinology & Hormones
InChI=1S/C24H32O6/c1-21(2)29-19-10-16-15-6-5-13-9-14(26)7-8-22(13,3)20(15)17(27)11-23(16,4)24(19,30-21)18(28)12-25/h7-9,15-17,19-20,25,27H,5-6,10-12H2,1-4H3/t15-,16-,17-,19+,20+,22-,23-,24+/m0/s1	(1S,2S,4R,8S,9S,12S,13R)-8-glycoloyl-11-hydroxy-6,6,9,13-tetramethyl-5,7-dioxapentacyclo[10.8.0.0²,⁹.0⁴,⁸.0¹³,¹⁸]icosa-14,17-dien-16-one	Desonide	Glucocorticoid Receptor	Endocrinology & Hormones
InChI=1S/C10H12N4O3/c15-3-6-1-2-7(17-6)14-5-13-8-9(14)11-4-12-10(8)16/h4-7,15H,1-3H2,(H,11,12,16)/t6-,7+/m0/s1	9-[(2R,5S)-5-(hydroxymethyl)tetrahydro-2-furyl]-1,9-dihydro-6-purinone	Didanosine	Reverse Transcriptase	Microbiology
InChI=1S/C8H16O2/c1-3-5-7(6-4-2)8(9)10/h7H,3-6H2,1-2H3,(H,9,10)	2-propylvaleric acid	2-Propylvaleric Acid, Sodium valproate, Divalproex Sodium, Valproic acid	HDAC	Epigenetics
InChI=1S/C8H10FN3O3S/c9-4-1-12(8(14)11-7(4)10)5-3-16-6(2-13)15-5/h1,5-6,13H,2-3H2,(H2,10,11,14)	4-amino-5-fluoro-1-[2-(hydroxymethyl)-1,3-oxathiolan-5-yl]-1,2-dihydro-2-pyrimidinone	Emtricitabine	Reverse Transcriptase	Microbiology
InChI=1S/C21H30O2/c1-13(22)17-6-7-18-16-5-4-14-12-15(23)8-10-20(14,2)19(16)9-11-21(17,18)3/h12,16-19H,4-11H2,1-3H3/t16-,17+,18-,19-,20-,21+/m0/s1	(1S,2R,10S,11S,14S,15S)-14-acetyl-2,15-dimethyltetracyclo[8.7.0.0²,⁷.0¹¹,¹⁵]heptadec-6-en-5-one	57-83-0, Progesterone	Estrogen/progestogen Receptor	Endocrinology & Hormones
InChI=1S/C8H11N3O3S/c9-5-1-2-11(8(13)10-5)6-4-15-7(3-12)14-6/h1-2,6-7,12H,3-4H2,(H2,9,10,13)/t6-,7+/m0/s1	1-[(2R,5S)-2-(hydroxymethyl)-1,3-oxathiolan-5-yl]-4-amino-2(1H)-pyrimidinone	GR109714X, Lamivudine	Reverse Transcriptase	Microbiology
InChI=1S/C18H24O2/c1-18-9-8-14-13-5-3-12(19)10-11(13)2-4-15(14)16(18)6-7-17(18)20/h3,5,10,14-17,19-20H,2,4,6-9H2,1H3/t14-,15-,16+,17+,18+/m1/s1	(1S,10R,11S,14S,15S)-15-methyltetracyclo[8.7.0.0²,⁷.0¹¹,¹⁵]heptadeca-2(7),3,5-triene-5,14-diol	Estradiol	Estrogen/progestogen Receptor	Endocrinology & Hormones
InChI=1S/C21H15N3O4/c25-17-7-3-1-5-15(17)19-22-20(16-6-2-4-8-18(16)26)24(23-19)14-11-9-13(10-12-14)21(27)28/h1-12,25-26H,(H,27,28)	p-[3,5-bis(o-hydroxyphenyl)-1H-1,2,4-triazol-1-yl]benzoic acid	CGP-72670, ICL-670, Deferasirox	P450 (e.g. CYP17)	Proteases
InChI=1S/C15H13N3O4S/c1-18-13(15(20)17-12-8-4-5-9-16-12)14(19)10-6-2-3-7-11(10)23(18,21)22/h2-9,19H,1H3,(H,16,17,20)	N-2-pyridyl-4-hydroxy-2-methyl-1,1-dioxo-1,2-dihydro-1H,1H-1λ⁶,2-benzothiazine-3-carboxamide	CP 16171, Piroxicam	COX	Neuronal Signaling
InChI=1S/C9H11F2N3O4/c10-9(11)6(16)4(3-15)18-7(9)14-2-1-5(12)13-8(14)17/h1-2,4,6-7,15-16H,3H2,(H2,12,13,17)/t4-,6-,7-/m1/s1	1-[(2R,4R,5R)-3,3-difluoro-4-hydroxy-5-(hydroxymethyl)tetrahydro-2-furyl]-4-amino-2(1H)-pyrimidinone	Gemcitabine, Gemcitabine HCl, LY-188011, NSC 613327, LY188011	Autophagy,DNA/RNA Synthesis	DNA Damage
InChI=1S/C21H27N5O4S/c1-15-13-24-19(14-23-15)20(27)22-12-11-16-7-9-18(10-8-16)31(29,30)26-21(28)25-17-5-3-2-4-6-17/h7-10,13-14,17H,2-6,11-12H2,1H3,(H,22,27)(H2,25,26,28)	N-{2-[p-(3-cyclohexylureidosulfonyl)phenyl]ethyl}-5-methyl-2-pyrazinecarboxamide	CP-28720, Glipizide	Others	Others
InChI=1S/C23H28ClN3O5S/c1-32-21-12-9-17(24)15-20(21)22(28)25-14-13-16-7-10-19(11-8-16)33(30,31)27-23(29)26-18-5-3-2-4-6-18/h7-12,15,18H,2-6,13-14H2,1H3,(H,25,28)(H2,26,27,29)	N-{2-[p-(3-cyclohexylureidosulfonyl)phenyl]ethyl}5-chloro-2-anisamide	Glyburide (Glibenclamide)	Potassium Channel	Transmembrane Transporters
InChI=1S/C4H6N2/c1-4-2-5-6-3-4/h2-3H,1H3,(H,5,6)	4-methylpyrazole	4-methylpyrazole, Antizol, Antizol-Vet, Fomepizole	Dehydrogenase	Metabolism
InChI=1S/C20H32N5O8P/c1-19(2,3)17(26)30-11-32-34(28,33-12-31-18(27)20(4,5)6)13-29-8-7-25-10-24-14-15(21)22-9-23-16(14)25/h9-10H,7-8,11-13H2,1-6H3,(H2,21,22,23)	{(2,2-dimethylpropionoxy)methoxy-[2-(9-adenineyl)ethoxy]methylphosphoryloxy}methyl 2,2-dimethylpropionate	Adefovir Dipivoxil	Reverse Transcriptase	Microbiology
InChI=1S/C9H13N3O3/c10-7-3-4-12(9(14)11-7)8-2-1-6(5-13)15-8/h3-4,6,8,13H,1-2,5H2,(H2,10,11,14)/t6-,8+/m0/s1	1-[(2R,5S)-5-(hydroxymethyl)tetrahydro-2-furyl]-4-amino-2(1H)-pyrimidinone	NSC 606170, Ro 24-2027/000, Zalcitabine	Reverse Transcriptase	Microbiology
InChI=1S/C9H7N7O2S/c1-15-4-14-7(16(17)18)9(15)19-8-5-6(11-2-10-5)12-3-13-8/h2-4H,1H3,(H,10,11,12,13)	6-(1-methyl-4-nitro-5-imidazolylthio)purine	Azathioprine	Rho	Cell Cycle
InChI=1S/C19H16ClNO4/c1-11-15(10-18(22)23)16-9-14(25-2)7-8-17(16)21(11)19(24)12-3-5-13(20)6-4-12/h3-9H,10H2,1-2H3,(H,22,23)	[1-(p-chlorobenzoyl)-5-methoxy-2-methyl-3-indolyl]acetic acid	Indomethacin	COX	Neuronal Signaling
InChI=1S/C21H25N/c1-21(2,3)15-8-5-9-16-22(4)17-19-13-10-12-18-11-6-7-14-20(18)19/h5-7,9-14H,16-17H2,1-4H3/b9-5+	N-methyl[(1-naphthyl)methyl][(E)-6,6-dimethyl-2-hepten-4-ynyl]amine	KWD 2019, SF 86-327, Terbinafine, Terbinafine HCl	Anti-infection	Microbiology
InChI=1S/C21H28O2/c1-3-20-11-9-17-16-8-6-15(22)13-14(16)5-7-18(17)19(20)10-12-21(20,23)4-2/h2,13,16-19,23H,3,5-12H2,1H3/t16-,17+,18+,19-,20-,21-/m0/s1	(1S,2R,10R,11S,14R,15S)-15-ethyl-14-ethynyl-14-hydroxytetracyclo[8.7.0.0²,⁷.0¹¹,¹⁵]heptadec-6-en-5-one	Levonorgestrel, Norgestrel, WY-3707, SH-70850, SH-850, FH 122-A	Estrogen/progestogen Receptor	Endocrinology & Hormones
InChI=1S/C15H22O3/c1-11-6-7-12(2)13(10-11)18-9-5-8-15(3,4)14(16)17/h6-7,10H,5,8-9H2,1-4H3,(H,16,17)	2,2-dimethyl-5-(2,5-xylyloxy)valeric acid	CI-719, Gemfibrozil	PPAR	Metabolism
InChI=1S/C16H16ClN3O3S/c1-10-8-11-4-2-3-5-14(11)20(10)19-16(21)12-6-7-13(17)15(9-12)24(18,22)23/h2-7,9-10H,8H2,1H3,(H,19,21)(H2,18,22,23)	2-chloro-5-[(2-methyl-1-indolinylamino)carbonyl]benzenesulfonamide	Indapamide	Others	Others
InChI=1S/C14H10Cl4/c15-10-7-5-9(6-8-10)13(14(17)18)11-3-1-2-4-12(11)16/h1-8,13-14H	1,1-dichloro-2-(o-chlorophenyl)-2-(p-chlorophenyl)ethane	Mitotane, NCI-C04933	Others	Others
InChI=1S/C22H30O5/c1-12-8-14-15-5-7-22(27,18(26)11-23)21(15,3)10-17(25)19(14)20(2)6-4-13(24)9-16(12)20/h4,6,9,12,14-15,17,19,23,25,27H,5,7-8,10-11H2,1-3H3/t12-,14-,15-,17-,19+,20-,21-,22-/m0/s1	(1S,2R,8S,10S,11S,14R,15S)-14-glycoloyl-14,17-dihydroxy-2,8,15-trimethyltetracyclo[8.7.0.0²,⁷.0¹¹,¹⁵]heptadeca-3,6-dien-5-one	Methylprednisolone, NSC-19987	Glucocorticoid Receptor,Immunology & Inflammation related	Endocrinology & Hormones
InChI=1S/C14H13N3O4S2/c1-8-7-15-14(22-8)16-13(19)11-12(18)9-5-3-4-6-10(9)23(20,21)17(11)2/h3-7,18H,1-2H3,(H,15,16,19)	N-(5-methyl-1,3-thiazol-2-yl)-4-hydroxy-2-methyl-1,1-dioxo-1,2-dihydro-1H,1H-1λ⁶,2-benzothiazine-3-carboxamide	Meloxicam	COX	Neuronal Signaling
InChI=1S/C2H6O3S2/c3-7(4,5)2-1-6/h6H,1-2H2,(H,3,4,5)/p-1	2-mercaptoethanesulfonate	Mesna	Others	Others
InChI=1S/C11H15NO5/c1-15-9-4-2-3-5-10(9)16-6-8(13)7-17-11(12)14/h2-5,8,13H,6-7H2,1H3,(H2,12,14)	2-hydroxy-3-(o-methoxyphenoxy)-1-propanecarbamate	AHR 85, Methocarbamol	Carbonic Anhydrase	Metabolism
InChI=1S/C21H28O5/c1-19-7-5-13(23)9-12(19)3-4-14-15-6-8-21(26,17(25)11-22)20(15,2)10-16(24)18(14)19/h5,7,9,14-16,18,22,24,26H,3-4,6,8,10-11H2,1-2H3/t14-,15-,16-,18+,19-,20-,21-/m0/s1	(1S,2R,10S,11S,14R,15S)-14-glycoloyl-14,17-dihydroxy-2,15-dimethyltetracyclo[8.7.0.0²,⁷.0¹¹,¹⁵]heptadeca-3,6-dien-5-one	Prednisolone	Immunology & Inflammation related,Glucocorticoid Receptor	Endocrinology & Hormones
InChI=1S/C33H30N4O2/c1-4-9-30-35-31-21(2)18-24(32-34-27-12-7-8-13-28(27)36(32)3)19-29(31)37(30)20-22-14-16-23(17-15-22)25-10-5-6-11-26(25)33(38)39/h5-8,10-19H,4,9,20H2,1-3H3,(H,38,39)	4'-{[1-methyl-7'-methyl-2'-propyl-1H,3'H-2,5'-bi(1,3-benzimidazolyl)-3'-yl]methyl}-2-biphenylcarboxylic acid	BIBR 277, Telmisartan	RAAS	Endocrinology & Hormones
InChI=1S/C10H7N3S/c1-2-4-8-7(3-1)12-10(13-8)9-5-14-6-11-9/h1-6H,(H,12,13)	4-(1H-1,3-benzimidazol-2-yl)-1,3-thiazole	Thiabendazole	P450 (e.g. CYP17)	Metabolism
InChI=1S/C10H14O4/c1-13-9-4-2-3-5-10(9)14-7-8(12)6-11/h2-5,8,11-12H,6-7H2,1H3	3-(o-methoxyphenoxy)-1,2-propanediol	Guaifenesin	Others	Others
InChI=1S/C46H62N4O11/c1-22(2)21-50-18-16-46(17-19-50)48-34-31-32-39(54)28(8)42-33(31)43(56)45(10,61-42)59-20-15-30(58-11)25(5)41(60-29(9)51)27(7)38(53)26(6)37(52)23(3)13-12-14-24(4)44(57)47-36(40(32)55)35(34)49-46/h12-15,20,22-23,25-27,30,37-38,41,48,52-55H,16-19,21H2,1-11H3/b13-12+,20-15+,24-14-,47-36?/t23-,25+,26+,27+,30-,37-,38+,41+,45-/m0/s1	(7S,11S,12R,13S,14R,15R,16R,17S,18S,9E,19E,21Z)-2,15,17,32-tetrahydroxy-1'-isobutyl-11-methoxy-3,7,12,14,16,18,22-heptamethyl-6,23-dioxospiro[(9E,19E,21Z)-8,33-dioxa-24,27,29-triazapentacyclo[23.6.1.1⁴,⁷.0⁵,³¹.0²⁶,³⁰]tritriaconta-1(32),2,4,9,19,21,24,26,30-nonaene-28,4'-piperidin]-13-yl acetate	LM427, Ansamycin, Rifabutin	Anti-infection	Microbiology
InChI=1S/C15H14N4O/c1-9-6-8-17-14-12(9)18-15(20)11-3-2-7-16-13(11)19(14)10-4-5-10/h2-3,6-8,10H,4-5H2,1H3,(H,18,20)	2-cyclopropyl-7-methyl-2,4,9,15-tetraazatricyclo[9.4.0.0³,⁸]pentadeca-1(11),3(8),4,6,12,14-hexaen-10-one	NSC 641530, Nevirapine	Reverse Transcriptase	Microbiology
InChI=1S/C6H5NO2/c8-6(9)5-2-1-3-7-4-5/h1-4H,(H,8,9)	nicotinic acid	Nicotinic Acid	Vitamin	Metabolism
InChI=1S/C21H26N2O7/c1-12(2)30-21(25)18-14(4)22-13(3)17(20(24)29-10-9-28-5)19(18)15-7-6-8-16(11-15)23(26)27/h6-8,11-12,19,22H,9-10H2,1-5H3	5-isopropyl 3-2-methoxyethyl 2,6-dimethyl-4-(m-nitrophenyl)-1,4-dihydro-3,5-pyridinedicarboxylate	BAY E 9736, Nimodipine	Autophagy,Calcium Channel	Transmembrane Transporters
InChI=1S/C20H24N2O6/c1-11(2)10-28-20(24)17-13(4)21-12(3)16(19(23)27-5)18(17)14-8-6-7-9-15(14)22(25)26/h6-9,11,18,21H,10H2,1-5H3	3-isobutyl 5-methyl 2,6-dimethyl-4-(o-nitrophenyl)-1,4-dihydro-3,5-pyridinedicarboxylate	BAY K 5552, Nisoldipine	Calcium Channel	Transmembrane Transporters
InChI=1S/C24H27NO2/c1-3-5-12-19(4-2)18-27-24(26)22(17-25)23(20-13-8-6-9-14-20)21-15-10-7-11-16-21/h6-11,13-16,19H,3-5,12,18H2,1-2H3	2-ethylhexyl 2-cyano-3,3-diphenylacrylate	Octocrylene	Others	Others
InChI=1S/C22H31NO3/c1-3-23(4-2)17-11-12-18-26-21(24)22(25,19-13-7-5-8-14-19)20-15-9-6-10-16-20/h5,7-8,13-14,20,25H,3-4,6,9-10,15-18H2,1-2H3	4-(diethylamino)-2-butynyl cyclohexylhydroxyphenylacetate	Oxybutynin, Oxybutynin chloride	AChR	Neuronal Signaling
InChI=1S/C15H17FN4O3/c1-2-19-8-10(15(22)23)12(21)9-7-11(16)14(18-13(9)19)20-5-3-17-4-6-20/h7-8,17H,2-6H2,1H3,(H,22,23)	1-ethyl-6-fluoro-4-oxo-7-(1-piperazinyl)-1,4-dihydro-1,8-diaza-3-naphthoic acid	AT-2266, CI919, Pd107779, NSC 629661, Enoxacin, Enoxacin Sesquihydrate, Enoxacin hydrate	Topoisomerase	DNA Damage
InChI=1S/C47H64N4O12/c1-24-13-12-14-25(2)46(59)49-37-32(23-48-51-20-18-50(19-21-51)31-15-10-11-16-31)41(56)34-35(42(37)57)40(55)29(6)44-36(34)45(58)47(8,63-44)61-22-17-33(60-9)26(3)43(62-30(7)52)28(5)39(54)27(4)38(24)53/h12-14,17,22-24,26-28,31,33,38-39,43,53-57H,10-11,15-16,18-21H2,1-9H3,(H,49,59)/b13-12+,22-17+,25-14-,48-23+/t24-,26+,27+,28+,33-,38-,39+,43+,47-/m0/s1	(7S,11S,12R,13S,14R,15R,16R,17S,18S,9E,19E,21Z)-26-[(4-cyclopentyl-1-piperazinylimino)methyl]-2,15,17,27,29-pentahydroxy-11-methoxy-3,7,12,14,16,18,22-heptamethyl-6,23-dioxo-8,30-dioxa-24-azatetracyclo[23.3.1.1⁴,⁷.0⁵,²⁸]triaconta-1,3,5(28),9,19,21,25(29),26-octaen-13-yl acetate	MDL473, Rifapentine	DNA/RNA Synthesis	DNA Damage
InChI=1S/C14H12O3S/c1-9(14(16)17)10-4-6-11(7-5-10)13(15)12-3-2-8-18-12/h2-9H,1H3,(H,16,17)	2-[p-(2-thenoyl)phenyl]propionic acid	Suprofen	COX	Neuronal Signaling
InChI=1S/C5H5N3O/c6-5(9)4-3-7-1-2-8-4/h1-3H,(H2,6,9)	2-pyrazinecarboxamide	Pyrazinamide, Pyrazinoic Acid Amide	Anti-infection	Microbiology
InChI=1S/C21H25N3O2S/c25-14-16-26-15-13-23-9-11-24(12-10-23)21-17-5-1-3-7-19(17)27-20-8-4-2-6-18(20)22-21/h1-8,25H,9-16H2	2-[2-(4-{2-thia-9-azatricyclo[9.4.0.0³,⁸]pentadeca-1(11),3(8),4,6,9,12,14-heptaen-10-yl}-1-piperazinyl)ethoxy]ethanol	ICI-204636, Quetiapine, Quetiapine Fumarate	Dopamine Receptor	Neuronal Signaling
InChI=1S/C43H58N4O12/c1-21-12-11-13-22(2)42(55)45-33-28(20-44-47-17-15-46(9)16-18-47)37(52)30-31(38(33)53)36(51)26(6)40-32(30)41(54)43(8,59-40)57-19-14-29(56-10)23(3)39(58-27(7)48)25(5)35(50)24(4)34(21)49/h11-14,19-21,23-25,29,34-35,39,49-53H,15-18H2,1-10H3,(H,45,55)/b12-11+,19-14+,22-13-,44-20+/t21-,23+,24+,25+,29-,34-,35+,39+,43-/m0/s1	(7S,11S,12R,13S,14R,15R,16R,17S,18S,9E,19E,21Z)-2,15,17,27,29-pentahydroxy-11-methoxy-3,7,12,14,16,18,22-heptamethyl-26-[(4-methyl-1-piperazinylimino)methyl]-6,23-dioxo-8,30-dioxa-24-azatetracyclo[23.3.1.1⁴,⁷.0⁵,²⁸]triaconta-1,3,5(28),9,19,21,25(29),26-octaen-13-yl acetate	Rifampin, Rimactane	DNA/RNA Synthesis	DNA Damage
InChI=1S/C25H28N6O7S3/c1-12-15(41-10-27-12)7-6-13-8-39-21-17(29-19(32)16(30-36-5)14-9-40-24(26)28-14)20(33)31(21)18(13)22(34)37-11-38-23(35)25(2,3)4/h6-7,9-10,17,21H,8,11H2,1-5H3,(H2,26,28)(H,29,32)/b7-6-,30-16-/t17-,21-/m1/s1	(2,2-dimethylvaleroxy)methyl (6R,7R)-3-[(Z)-2-(4-methyl-1,3-thiazol-5-yl)ethenyl]-7-{[(2-amino-1,3-thiazol-4-yl)(methoxyimino)methyl]carbonylamino}-8-oxo-5-thia-1-azabicyclo[4.2.0]oct-2-ene-2-carboxylate	Cefditoren Pivoxil, ME-1207	Anti-infection	Microbiology
InChI=1S/C10H10N4O2S/c11-8-2-4-9(5-3-8)17(15,16)14-10-12-6-1-7-13-10/h1-7H,11H2,(H,12,13,14)	2-(p-aminophenylsulfonylamino)pyrimidine	Sulfadiazine	Anti-infection	Microbiology
InChI=1S/C18H18ClNS/c1-20(2)11-5-7-14-15-6-3-4-8-17(15)21-18-10-9-13(19)12-16(14)18/h3-4,6-10,12H,5,11H2,1-2H3/b14-7-	N,N-dimethyl[(Z)-3-(3-chloro-10H-9-thiaanthr-10-ylidene)propyl]amine	Chlorprothixene, Chlorprothixene hydrochloride, chlorprothixene HCI	Dopamine Receptor	Neuronal Signaling
InChI=1S/C22H24N2O9/c1-21(32)7-5-4-6-8(25)9(7)15(26)10-12(21)17(28)13-14(24(2)3)16(27)11(20(23)31)19(30)22(13,33)18(10)29/h4-6,12-14,17,25-26,28,30,32-33H,1-3H3,(H2,23,31)/t12-,13-,14+,17+,21-,22+/m1/s1	(4aR,5S,5aR,6S,12aR)-4-(dimethylamino)-1,5,6,10,11,12a-hexahydroxy-6-methyl-3,12-dioxo-3,4,4a,5,5a,6,12,12a-octahydro-2-naphthacenecarboxamide	Oxytetracycline (Terramycin), Oxytetracycline Dihydrate	Anti-infection	Others
InChI=1S/C5H5N5S/c6-5-9-3-2(4(11)10-5)7-1-8-3/h1H,(H4,6,7,8,9,10,11)	2-amino-3,7-dihydro-6H-purine-6-thione	Thioguanine	DNA Methyltransferase	Epigenetics
InChI=1S/C6H12N3PS/c11-10(7-1-2-7,8-3-4-8)9-5-6-9/h1-6H2	tri-1-aziridinylphosphore sulfide	Thiotepa, Tiofosyl, Tiofosfamid, Triethylenethiophosphoramide	Others	Others
InChI=1S/C26H28ClNO/c1-28(2)19-20-29-24-15-13-23(14-16-24)26(22-11-7-4-8-12-22)25(17-18-27)21-9-5-3-6-10-21/h3-16H,17-20H2,1-2H3/b26-25-	2-[(Z)-7-(2-chloroethyl)-11-phenyl-4-stilbenyloxy]-1-(dimethylamino)ethane	NSC 613680, Toremifene Citrate	Estrogen/progestogen Receptor	Endocrinology & Hormones
InChI=1S/C8H10N2S/c1-2-7-5-6(8(9)11)3-4-10-7/h3-5H,2H2,1H3,(H2,9,11)	2-ethyl-4-pyridinecarbothioamide	Bayer 5312, Ethionamide	Anti-infection	Microbiology
InChI=1S/C10H11F3N2O5/c11-10(12,13)4-2-15(9(19)14-8(4)18)7-1-5(17)6(3-16)20-7/h2,5-7,16-17H,1,3H2,(H,14,18,19)/t5-,6+,7+/m0/s1	1-[(2R,4S,5R)-4-hydroxy-5-(hydroxymethyl)tetrahydro-2-furyl]-5-(trifluoromethyl)-2,4(1H,3H)-pyrimidinedione	NSC 529182, NSC 75520, Trifluridine	DNA/RNA Synthesis	DNA Damage
InChI=1S/C8H12N4O5/c9-7-10-2-12(8(16)11-7)6-5(15)4(14)3(1-13)17-6/h2-6,13-15H,1H2,(H2,9,11,16)/t3-,4-,5-,6-/m1/s1	1-[(2R,3R,4S,5R)-3,4-dihydroxy-5-(hydroxymethyl)tetrahydro-2-furyl]-4-amino-1,3,5-triazin-2(1H)-one	Azacitidine, NSC 102816	DNA Methyltransferase	DNA Damage
InChI=1S/C41H40N4O8/c1-9-23-20(2)29-17-34-27-13-10-26(39(49)52-7)38(40(50)53-8)41(27,5)35(45-34)19-30-22(4)25(12-15-37(48)51-6)33(44-30)18-32-24(11-14-36(46)47)21(3)28(43-32)16-31(23)42-29/h9-10,13,16-19,38H,1,11-12,14-15H2,2-8H3,(H,46,47)/b28-16-,29-17-,30-19-,31-16-,32-18-,33-18-,34-17-,35-19-/t38-,41+/m0/s1	3-{(23S,24R,2Z,7Z,12Z,17Z)-22,23-dimethoxycarbonyl-5-(2-methoxycarbonylethyl)-4,10,15,24-tetramethyl-14-vinyl-25,26,27,28-tetraazahexacyclo[16.6.1.1³,⁶.1⁸,¹¹.1¹³,¹⁶.0¹⁹,²⁴]octacosa-1(25),2,4,6(28),7,9,11(27),12,14,16(26),17,19,21-tridecaen-9-yl}propionic acid	CL 318952, Verteporfin	VDA,Hippo pathway	Angiogenesis
InChI=1S/C32H32O13S/c1-37-19-6-13(7-20(38-2)25(19)33)23-14-8-17-18(42-12-41-17)9-15(14)28(16-10-39-30(36)24(16)23)44-32-27(35)26(34)29-21(43-32)11-40-31(45-29)22-4-3-5-46-22/h3-9,16,21,23-24,26-29,31-35H,10-12H2,1-2H3/t16-,21+,23+,24-,26+,27+,28+,29+,31+,32-/m0/s1	(10R,11R,15R,16S)-16-[(2R,4aR,6R,7R,8R,8aS)-7,8-dihydroxy-2-(2-thienyl)hexahydro-2H-1,3,5-trioxanaphth-6-yloxy]-10-(4-hydroxy-3,5-dimethoxyphenyl)-4,6,13-trioxatetracyclo[7.7.0.0³,⁷.0¹¹,¹⁵]hexadeca-1(9),2,7-trien-12-one	NSC 122819, VM-26, Teniposide	Topoisomerase	DNA Damage
InChI=1S/C19H27NO3/c1-12(2)7-14-11-20-6-5-13-8-18(22-3)19(23-4)9-15(13)16(20)10-17(14)21/h8-9,12,14,16H,5-7,10-11H2,1-4H3	7-isobutyl-2,3-dimethoxy-4b,5,7,8,9,10-hexahydro-6H-8a-azaphenanthren-6-one	Tetrabenazine (Xenazine)	Dopamine Receptor	Neuronal Signaling
InChI=1S/C43H49N3O11/c1-19-14-16-46-28(18-19)44-32-29-30-37(50)25(7)40-31(29)41(52)43(9,57-40)55-17-15-27(54-10)22(4)39(56-26(8)47)24(6)36(49)23(5)35(48)20(2)12-11-13-21(3)42(53)45-33(34(32)46)38(30)51/h11-18,22-24,27,36,39,48-51H,1-10H3,(H,45,53)/b12-11+,17-15+,21-13-,35-20?/t22-,23-,24-,27+,36-,39-,43+/m1/s1	(7S,11S,12R,13S,14R,15S,16S,9E,19E,21Z)-2,15,17,36-tetrahydroxy-11-methoxy-3,7,12,14,16,18,22,30-octamethyl-6,23-dioxo-8,37-dioxa-24,27,33-triazahexacyclo[23.10.1.1⁴,⁷.0⁵,³⁵.0²⁶,³⁴.0²⁷,³²]heptatriaconta-1,3,5(35),9,17,19,21,25(36),26(34),28,30,32-dodecaen-13-yl acetate	Rifaximin	DNA/RNA Synthesis	DNA Damage
InChI=1S/C66H103N17O16S/c1-9-35(6)52(69)66-72-32-48(100-66)63(97)80-43(26-34(4)5)59(93)75-42(22-23-50(85)86)58(92)83-53(36(7)10-2)64(98)76-40-20-15-16-25-71-55(89)46(29-49(68)84)78-62(96)47(30-51(87)88)79-61(95)45(28-39-31-70-33-73-39)77-60(94)44(27-38-18-13-12-14-19-38)81-65(99)54(37(8)11-3)82-57(91)41(21-17-24-67)74-56(40)90/h12-14,18-19,31,33-37,40-48,52-54H,9-11,15-17,20-30,32,67,69H2,1-8H3,(…	4-(N-1-{N-18-(3-aminopropyl)-12-benzyl-15-(sec-butyl)-3-(carbamoylmethyl)-6-(carboxylatomethyl)-9-[(4-imidazolyl)methyl]-2,5,8,11,14,17,20-heptaoxo-1,4,7,10,13,16,19-heptaaza-21-cyclopentacosylcarbamoyl}-2-methylbutylcarbamoyl)-4-{2-[2-(1-amino-2-methylbutyl)-4,5-dihydro-1,3-thiazol-5-ylcarbonylamino]-4-methylvalerylamino}butyrate	Bacitracin Zinc	Anti-infection	Microbiology
InChI=1S/C23H32N2O5/c1-3-30-23(29)18(13-12-16-8-5-4-6-9-16)24-15(2)21(26)25-19-11-7-10-17(19)14-20(25)22(27)28/h4-6,8-9,15,17-20,24H,3,7,10-14H2,1-2H3,(H,27,28)/t15-,17-,18-,19-,20-/m0/s1	(1S,3S,5S)-2-{(S)-2-[(S)-1-ethoxycarbonyl-3-phenylpropylamino]propionyl}-2-azabicyclo[3.3.0]octane-3-carboxylic acid	Ramipril	RAAS	Endocrinology & Hormones
InChI=1S/C20H21ClO4/c1-13(2)24-19(23)20(3,4)25-17-11-7-15(8-12-17)18(22)14-5-9-16(21)10-6-14/h5-13H,1-4H3	isopropyl 2-[p-(p-chlorobenzoyl)phenoxy]-2-methylpropionate	Fenofibrate	PPAR	Metabolism
InChI=1S/C13H22N4O3S/c1-14-13(9-17(18)19)15-6-7-21-10-12-5-4-11(20-12)8-16(2)3/h4-5,9,14-15H,6-8,10H2,1-3H3/b13-9+	(E)-1-[2-({5-[(dimethylamino)methyl]-2-furyl}methylthio)ethylamino]-1-(methylamino)-2-nitroethene	AH19065, Ranitidine, Ranitidine Hydrochloride	Histamine Receptor	Neuronal Signaling
InChI=1S/C9H14N4O5/c10-7-4(8(11)17)12-2-13(7)9-6(16)5(15)3(1-14)18-9/h2-3,5-6,9,14-16H,1,10H2,(H2,11,17)/t3-,5-,6-,9-/m1/s1	1-[(2R,3R,4S,5R)-3,4-dihydroxy-5-(hydroxymethyl)tetrahydro-2-furyl]-5-amino-4-imidazolecarboxamide	AICAR (Acadesine), NSC105823	AMPK	PI3K/Akt/mTOR
InChI=1S/C7H16NO2/c1-7(9)10-6-5-8(2,3)4/h5-6H2,1-4H3/q+1	2-acetoxy-1-(trimethylammonio)ethane	Acetylcholine Chloride, Acetylcholine iodide, Acetylcolina	AChR	Neuronal Signaling
InChI=1S/C6H6N2O3/c1-4-2-7-5(6(9)10)3-8(4)11/h2-3H,1H3,(H,9,10)	5-carboxy-2-methyl-1-pyrazinium-1-olate	Acipimox, Olbemox	Others	Others
InChI=1S/C8H11N5O3/c9-8-11-6-5(7(15)12-8)10-3-13(6)4-16-2-1-14/h3,14H,1-2,4H2,(H3,9,11,12,15)	2-amino-9-[(2-hydroxyethoxy)methyl]-1,9-dihydro-6-purinone	Aciclovir, Acyclovir	Anti-infection	Microbiology
InChI=1S/C17H18N2O6/c1-9-13(16(20)24-3)15(14(10(2)18-9)17(21)25-4)11-7-5-6-8-12(11)19(22)23/h5-8,15,18H,1-4H3	dimethyl 2,6-dimethyl-4-(o-nitrophenyl)-1,4-dihydro-3,5-pyridinedicarboxylate	Nifedipine	Calcium Channel	Transmembrane Transporters
InChI=1S/C6H8ClN7O/c7-2-4(9)13-3(8)1(12-2)5(15)14-6(10)11/h(H4,8,9,13)(H4,10,11,14,15)	(3,5-diamino-6-chloro-2-pyrazinyl)guanidinomethanone	Amiloride HCl, Amiloride HCl dihydrate	Sodium Channel,Calcium Channel	Transmembrane Transporters
InChI=1S/C20H25ClN2O5/c1-4-28-20(25)18-15(11-27-10-9-22)23-12(2)16(19(24)26-3)17(18)13-7-5-6-8-14(13)21/h5-8,17,23H,4,9-11,22H2,1-3H3/t17-/m0/s1	3-ethyl 5-methyl (S)-2-[(2-aminoethoxy)methyl]-4-(o-chlorophenyl)-6-methyl-1,4-dihydro-3,5-pyridinedicarboxylate	Amlodipine, Amlodipine Besylate, F6170-0024, Levamlodipine, S-amlodipine, UK-48340	Calcium Channel	Transmembrane Transporters
InChI=1S/C16H19ClN2/c1-19(2)12-10-15(16-5-3-4-11-18-16)13-6-8-14(17)9-7-13/h3-9,11,15H,10,12H2,1-2H3/t15-/m0/s1	N,N-dimethyl[(S)-3-(p-chlorophenyl)-3-(2-pyridyl)propyl]amine	Chlorpheniramine Maleate, NCI-C55265	Histamine Receptor	Neuronal Signaling
InChI=1S/C12H15ClO3/c1-4-15-11(14)12(2,3)16-10-7-5-9(13)6-8-10/h5-8H,4H2,1-3H3	ethyl 2-(p-chlorophenoxy)-2-methylpropionate	Clofibrate	Others	Others
InChI=1S/C15H14O3/c1-11(15(16)17)12-6-5-9-14(10-12)18-13-7-3-2-4-8-13/h2-11H,1H3,(H,16,17)	2-(m-phenoxyphenyl)propionic acid	Fenoprofen Calcium	Immunology & Inflammation related	Immunology & Inflammation
InChI=1S/C8H11NO4S2/c10-6(3-14-4-7(11)12)9-5-1-2-15-8(5)13/h5H,1-4H2,(H,9,10)(H,11,12)	[(N-2-oxotetrahydro-3-thienylcarbamoyl)methylthio]acetic acid	Erdosteine, KW-9144	Others	Others
InChI=1S/C18H29NO3/c1-14(2)19-11-17(20)13-22-18-7-5-15(6-8-18)9-10-21-12-16-3-4-16/h5-8,14,16-17,19-20H,3-4,9-13H2,1-2H3	1-{p-[2-(cyclopropylmethoxy)ethyl]phenoxy}-3-(isopropylamino)-2-propanol	AL 1577A, Betaxolol, Betaxolol HCl, Levobetaxolol HCl, SL 75212, SL 75212 HCl	Adrenergic Receptor	Neuronal Signaling
InChI=1S/C16H26N2O3/c1-4-10-20-15-8-7-13(12-14(15)17)16(19)21-11-9-18(5-2)6-3/h7-8,12H,4-6,9-11,17H2,1-3H3	2-(diethylamino)ethyl 3-amino-4-propoxybenzoate	Proparacaine HCl	Sodium Channel	Transmembrane Transporters
InChI=1S/C27H23N5O4/c33-23-17-24(26-29-31-32-30-26)36-25-21(23)10-6-11-22(25)28-27(34)19-12-14-20(15-13-19)35-16-5-4-9-18-7-2-1-3-8-18/h1-3,6-8,10-15,17H,4-5,9,16H2,(H,28,34)(H,29,30,31,32)	N-[4-oxo-2-(1H-tetraazol-5-yl)-8-chromenyl]p-(4-phenylbutoxy)benzamide	ONO-1078, Pranlukast	Immunology & Inflammation related	Immunology & Inflammation
InChI=1S/C24H26N2O4/c1-28-21-10-4-5-11-22(21)29-14-13-25-15-17(27)16-30-23-12-6-9-20-24(23)18-7-2-3-8-19(18)26-20/h2-12,17,25-27H,13-16H2,1H3	3-(4-carbazolyloxy)-1-[2-(o-methoxyphenoxy)ethylamino]-2-propanol	BM-14190, SKF 105517, Carvedilol, Carvedilol Phosphate	Adrenergic Receptor	Neuronal Signaling
InChI=1S/C53H72N2O12/c1-54(22-18-38-32-48(62-7)50(64-9)34-40(38)42(54)28-36-14-16-44(58-3)46(30-36)60-5)24-20-52(56)66-26-12-11-13-27-67-53(57)21-25-55(2)23-19-39-33-49(63-8)51(65-10)35-41(39)43(55)29-37-15-17-45(59-4)47(31-37)61-6/h14-17,30-35,42-43H,11-13,18-29H2,1-10H3/q+2	1-[(3,4-dimethoxyphenyl)methyl]-2-{2-[5-(3-{1-[(3,4-dimethoxyphenyl)methyl]-6,7-dimethoxy-2-methyl-1,2,3,4-tetrahydro-2-isoquinolium-2-yl}propionoxy)pentyloxycarbonyl]ethyl}-6,7-dimethoxy-2-methyl-1,2,3,4-tetrahydro-2-isoquinolinium	Atracurium Besylate, BW 33A, 51W89, Cisatracurium Besylate	AChR	Neuronal Signaling
InChI=1S/C19H17Cl3N2S/c20-15-7-4-14(5-8-15)6-9-16(12-24-11-10-23-13-24)25-19-17(21)2-1-3-18(19)22/h1-5,7-8,10-11,13,16H,6,9,12H2	1-[4-(p-chlorophenyl)-2-(2,6-dichlorophenylthio)butyl]imidazole	Butoconazole, Butoconazole nitrate, RS-35887	Anti-infection	Microbiology
InChI=1S/C38H72N2O12/c1-15-27-38(10,46)31(42)24(6)40(13)19-20(2)17-36(8,45)33(52-35-29(41)26(39(11)12)16-21(3)48-35)22(4)30(23(5)34(44)50-27)51-28-18-37(9,47-14)32(43)25(7)49-28/h20-33,35,41-43,45-46H,15-19H2,1-14H3/t20-,21-,22+,23-,24-,25+,26+,27-,28+,29-,30+,31-,32+,33-,35+,36-,37-,38-/m1/s1	(2R,3S,4R,5R,8R,10R,11R,12S,13S,14R)-13-[(2R,4R,5S,6S)-5-hydroxy-4-methoxy-4,6-dimethyltetrahydro-2H-pyran-2-yloxy]-11-[(2S,3R,4S,6R)-4-(dimethylamino)-3-hydroxy-6-methyltetrahydro-2H-pyran-2-yloxy]-2-ethyl-3,4,10-trihydroxy-3,5,8,10,12,14-hexamethyl-6-methyl-1-oxa-6-aza-15-cyclopentadecanone	Azithromycin, Azithromycin Dihydrate, CP-62993, XZ-450	Anti-infection,Autophagy	Autophagy
InChI=1S/C12H15N3O3S/c1-3-6-19(17)8-4-5-9-10(7-8)14-11(13-9)15-12(16)18-2/h4-5,7H,3,6H2,1-2H3,(H2,13,14,15,16)	methyl [6-(propylsulfinyl)-1H-1,3-benzimidazol-2-yl]carbamate	Albendazole Oxide, Ricobendazole	Microtubule Associated	Cytoskeletal Signaling
InChI=1S/C9H5Cl2NO/c10-6-4-7(11)9(13)8-5(6)2-1-3-12-8/h1-4,13H	5,7-dichloro-8-quinolinol	Chloroxine	Anti-infection	Microbiology
InChI=1S/C9H16ClN3O2/c10-6-7-13(12-15)9(14)11-8-4-2-1-3-5-8/h8H,1-7H2,(H,11,14)	2-(2-chloroethyl)-4-cyclohexyl-1-semicarbazidone	Lomustine, nsc79037	DNA/RNA Synthesis	DNA Damage
InChI=1S/C10H16N6S/c1-8-9(16-7-15-8)5-17-4-3-13-10(12-2)14-6-11/h7,9H,3-5H2,1-2H3,(H2,12,13,14)/t9-/m0/s1	(R)-4-[6-(cyanoamino)-2-thia-5,7-diaza-6-octenyl]-5-methyl-4H-imidazole	Cimetidine, SKF-92334	Histamine Receptor	Neuronal Signaling
InChI=1S/C21H26ClNO/c1-21(17-7-4-3-5-8-17,18-10-12-19(22)13-11-18)24-16-14-20-9-6-15-23(20)2/h3-5,7-8,10-13,20H,6,9,14-16H2,1-2H3/t20-,21-/m1/s1	(R)-2-{2-[(R)-1-(p-chlorophenyl)-1-phenylethoxy]ethyl}-1-methylpyrrolidine	Clemastine Fumarate	Histamine Receptor	Neuronal Signaling
InChI=1S/C21H20O6/c1-26-20-11-14(5-9-18(20)24)3-7-16(22)13-17(23)8-4-15-6-10-19(25)21(12-15)27-2/h3-12,24-25H,13H2,1-2H3/b7-3+,8-4+	(1E,6E)-1,7-bis(4-hydroxy-3-methoxyphenyl)-1,6-heptadiene-3,5-dione	Curcumin, Diferuloylmethane	NF-κB,HDAC,Histone Acetyltransferase,Nrf2	Epigenetics
InChI=1S/C15H10O4/c16-10-3-1-9(2-4-10)13-8-19-14-7-11(17)5-6-12(14)15(13)18/h1-8,16-17H	7-hydroxy-3-(p-hydroxyphenyl)-4-chromenone	Daidzein	Others	Others
InChI=1S/C22H18N2/c1-3-7-18(8-4-1)19-11-13-21(14-12-19)22(24-16-15-23-17-24)20-9-5-2-6-10-20/h1-17,22H	1-[(4-biphenylyl)phenylmethyl]imidazole	Bay h 4502, Bifonazole	Anti-infection	Microbiology
InChI=1S/C17H20FN3O3/c1-3-20-10-12(17(23)24)16(22)11-8-13(18)15(9-14(11)20)21-6-4-19(2)5-7-21/h8-10H,3-7H2,1-2H3,(H,23,24)	1-ethyl-6-fluoro-7-(4-methyl-1-piperazinyl)-4-oxo-1,4-dihydro-3-quinolinecarboxylic acid	1589 RB, F5577-0091, Pefloxacin Mesylate, Pefloxacin Mesylate Dihydrate	Anti-infection	Microbiology
InChI=1S/C15H25NO3/c1-12(2)16-10-14(17)11-19-15-6-4-13(5-7-15)8-9-18-3/h4-7,12,14,16-17H,8-11H2,1-3H3	3-(isopropylamino)-1-[p-(2-methoxyethyl)phenoxy]-2-propanol	CGP 2175E, Metoprolol, Metoprolol Tartrate, Metoprolol succinate, Metroprolol succinate	Adrenergic Receptor	Neuronal Signaling
InChI=1S/C18H18O2/c1-3-17(13-5-9-15(19)10-6-13)18(4-2)14-7-11-16(20)12-8-14/h3-12,19-20H,1-2H3/b17-3+,18-4+	p-[(E)-(E)-1-ethylidene-2-(p-hydroxyphenyl)-2-butenyl]phenol	Dienestrol, Restrol	Others	Others
InChI=1S/C18H20O2/c1-3-17(13-5-9-15(19)10-6-13)18(4-2)14-7-11-16(20)12-8-14/h5-12,19-20H,3-4H2,1-2H3/b18-17+	(E)-7,11-diethyl-4,8-stilbenediol	Diethylstilbestrol, Diethystilbestrol, Stilbestrol	Estrogen/progestogen Receptor	Endocrinology & Hormones
InChI=1S/C22H26N2O4S/c1-15(25)28-20-21(16-9-11-17(27-4)12-10-16)29-19-8-6-5-7-18(19)24(22(20)26)14-13-23(2)3/h5-12,20-21H,13-14H2,1-4H3/t20-,21+/m1/s1	(2S,3S)-5-[2-(dimethylamino)ethyl]-2-(p-methoxyphenyl)-4-oxo-2,3,4,5-tetrahydro-1,5-benzothiazepin-3-yl acetate	Diltiazem HCl, RG 83606 HCl	Calcium Channel	Transmembrane Transporters
InChI=1S/C17H21NO/c1-18(2)13-14-19-17(15-9-5-3-6-10-15)16-11-7-4-8-12-16/h3-12,17H,13-14H2,1-2H3	N,N-dimethyl[2-(benzhydryloxy)ethyl]amine	Dimenhydrinate, Diphenhydramine HCl	Histamine Receptor	Neuronal Signaling
InChI=1S/C21H23NO/c1-22(2)20(18-10-4-3-5-11-18)15-16-23-21-14-8-12-17-9-6-7-13-19(17)21/h3-14,20H,15-16H2,1-2H3/t20-/m0/s1	N,N-dimethyl[(S)-3-(1-naphthyloxy)-1-phenylpropyl]amine	Dapoxetine HCl, LY-210448	5-HT Receptor	Neuronal Signaling
InChI=1S/C13H20N6O4/c1-7(2)8(14)12(21)23-4-3-22-6-19-5-16-9-10(19)17-13(15)18-11(9)20/h5,7-8H,3-4,6,14H2,1-2H3,(H3,15,17,18,20)/t8-/m0/s1	2-[(2-amino-6-oxo-1,9-dihydro-9-purinyl)methoxy]ethyl (S)-2-amino-3-methylbutyrate	Valaciclovir HCl	Anti-infection	Microbiology
InChI=1S/C9H13N5O4/c10-9-12-7-6(8(17)13-9)11-3-14(7)4-18-5(1-15)2-16/h3,5,15-16H,1-2,4H2,(H3,10,12,13,17)	2-amino-9-{[2-hydroxy-1-(hydroxymethyl)ethoxy]methyl}-1,9-dihydro-6-purinone	Ganciclovir, Ganciclovir sodium, RS-21592, BW-759	Anti-infection	Microbiology
InChI=1S/C19H28N2O4/c1-16(22)25-15-19(23)20-9-6-12-24-18-8-5-7-17(13-18)14-21-10-3-2-4-11-21/h5,7-8,13H,2-4,6,9-12,14-15H2,1H3,(H,20,23)	{N-3-[m-(piperidinomethyl)phenoxy]propylcarbamoyl}methyl acetate	Roxatidine Acetate HCl	Histamine Receptor	Neuronal Signaling
InChI=1S/C9H12N2S/c1-2-3-8-6-7(9(10)12)4-5-11-8/h4-6H,2-3H2,1H3,(H2,10,12)	2-propyl-4-pyridinecarbothioamide	Prothionamide, 1321-TH, Protionamide	Anti-infection	Microbiology
InChI=1S/C9H11IN2O5/c10-4-2-12(9(16)11-8(4)15)7-1-5(14)6(3-13)17-7/h2,5-7,13-14H,1,3H2,(H,11,15,16)/t5-,6+,7+/m0/s1	1-[(2R,4S,5R)-4-hydroxy-5-(hydroxymethyl)tetrahydro-2-furyl]-5-iodo-1,2,3,4-tetrahydro-2,4-pyrimidinedione	Idoxuridine, NSC 39661, SKF 14287	Anti-infection	Microbiology
InChI=1S/C19H22F2N4O3/c1-8-5-24(6-9(2)23-8)17-13(20)15(22)12-16(14(17)21)25(10-3-4-10)7-11(18(12)26)19(27)28/h7-10,23H,3-6,22H2,1-2H3,(H,27,28)/t8-,9+	7-[(3R,5S)-3,5-dimethyl-1-piperazinyl]-5-amino-1-cyclopropyl-6,8-difluoro-4-oxo-1,4-dihydro-3-quinolinecarboxylic acid	AT-4140,CI-978,PD 131501, Sparfloxacin	Anti-infection	Microbiology
InChI=1S/C18H19Cl2NO4/c1-5-25-18(23)14-10(3)21-9(2)13(17(22)24-4)15(14)11-7-6-8-12(19)16(11)20/h6-8,15,21H,5H2,1-4H3	3-ethyl 5-methyl 4-(2,3-dichlorophenyl)-2,6-dimethyl-1,4-dihydro-3,5-pyridinedicarboxylate	CGH-869, Felodipine	Calcium Channel	Transmembrane Transporters
InChI=1S/C25H31NO6/c1-13-26-25(20(30)12-31-14(2)27)21(32-13)10-18-17-6-5-15-9-16(28)7-8-23(15,3)22(17)19(29)11-24(18,25)4/h7-9,17-19,21-22,29H,5-6,10-12H2,1-4H3/t17-,18-,19-,21+,22+,23-,24-,25+/m0/s1	2-{(1S,2S,4R,8S,9S,12S,13R)-11-hydroxy-6,9,13-trimethyl-16-oxo-5-oxa-7-azapentacyclo[10.8.0.0²,⁹.0⁴,⁸.0¹³,¹⁸]icosa-6,14,17-trien-8-yl}-2-oxoethyl acetate	Deflazacort, MDL 458	Glucocorticoid Receptor	Endocrinology & Hormones
InChI=1S/C12H21N5O2S2/c1-13-11(6-17(18)19)14-4-5-20-8-10-9-21-12(15-10)7-16(2)3/h6,9,13-14H,4-5,7-8H2,1-3H3/b11-6+	(E)-1-[2-({2-[(dimethylamino)methyl]-1,3-thiazol-4-yl}methylthio)ethylamino]-1-(methylamino)-2-nitroethene	Nizatidine	Histamine Receptor	Neuronal Signaling
InChI=1S/C10H14N2O4/c1-10(12-11,9(15)16)5-6-2-3-7(13)8(14)4-6/h2-4,12-14H,5,11H2,1H3,(H,15,16)/t10-/m0/s1	(S)-3-(3,4-dihydroxyphenyl)-2-hydrazino-2-methylpropionic acid	Carbidopa	Decarboxylase	Metabolism
InChI=1S/C24H29N5O3/c1-4-5-10-21(30)29(22(16(2)3)24(31)32)15-17-11-13-18(14-12-17)19-8-6-7-9-20(19)23-25-27-28-26-23/h6-9,11-14,16,22H,4-5,10,15H2,1-3H3,(H,31,32)(H,25,26,27,28)/t22-/m0/s1	(S)-3-methyl-2-({[2'-(1H-tetraazol-5-yl)-4-biphenylyl]methyl}valerylamino)butyric acid	CGP-48933, Valsartan	RAAS	Endocrinology & Hormones
InChI=1S/C24H40N8O4/c33-15-11-31(12-16-34)23-26-20-19(21(27-23)29-7-3-1-4-8-29)25-24(32(13-17-35)14-18-36)28-22(20)30-9-5-2-6-10-30/h33-36H,1-18H2	2-({6-[bis(2-hydroxyethyl)amino]-4,8-dipiperidino-1,3,5,7-tetraaza-2-naphthyl}(2-hydroxyethyl)amino)ethanol	Dipyridamole, NSC-515776	PDE	Metabolism
InChI=1S/CH4N2O2/c2-1(4)3-5/h5H,(H3,2,3,4)	1-ureaol	Hydroxyurea, nci-c04831, nsc32065	DNA/RNA Synthesis	DNA Damage
InChI=1S/K/q+1	potassium(1+)	Potassium Iodide	Others	Others
InChI=1S/C17H20N2O2/c1-19-11-6-7-12(19)9-13(8-11)21-17(20)15-10-18-16-5-3-2-4-14(15)16/h2-5,10-13,16H,6-9H2,1H3/t11-,12+,13?,16?	8-methyl-8-azabicyclo[3.2.1]oct-3-yl 7aH-indole-3-carboxylate	ICS 205-930, Tropisetron, Tropisetron HCl	5-HT Receptor	Neuronal Signaling
InChI=1S/C6H6N2O/c7-6(9)5-2-1-3-8-4-5/h1-4H,(H2,7,9)	nicotinamide	Niacinamide, Vitamin PP, Nicotinic acid amide, Nicotinamide (Vitamin B3)	Sirtuin	DNA Damage
InChI=1S/C14H11Cl2NO2/c15-10-5-3-6-11(16)14(10)17-12-7-2-1-4-9(12)8-13(18)19/h1-7,17H,8H2,(H,18,19)/p-1	[o-(2,6-dichlorophenylamino)phenyl]acetate	CGP-45840B, DHEP, DIEP, diclofenac hydroxyethylpyrrolidine, Diclofenac Diethylamine, Diclofenac Epolamine, Diclofenac Potassium, Diclofenac Sodium, Diclofenac acid, GP 45840	COX	Neuronal Signaling
InChI=1S/C20H22O3/c1-20(2,3)16-9-5-14(6-10-16)18(21)13-19(22)15-7-11-17(23-4)12-8-15/h5-12H,13H2,1-4H3	1-[p-(tert-butyl)phenyl]-3-(p-methoxyphenyl)-1,3-propanedione	Avobenzone, Butyl methoxydibenzoylmethane, BF2AVB	Others	Others
InChI=1S/C6H9N3O3/c1-5-7-4-6(9(11)12)8(5)2-3-10/h4,10H,2-3H2,1H3	2-(2-methyl-5-nitro-1-imidazolyl)ethanol	Metronidazole	DNA/RNA Synthesis	DNA Damage
InChI=1S/C11H11F3N2O3/c1-6(2)10(17)15-7-3-4-9(16(18)19)8(5-7)11(12,13)14/h3-6H,1-2H3,(H,15,17)	N-[4-nitro-3-(trifluoromethyl)phenyl]2-methylpropionamide	Flutamide, SCH-13521	Androgen Receptor	Endocrinology & Hormones
InChI=1S/C16H13Cl3N2OS/c17-12-1-2-13(14(18)7-12)15(8-21-5-4-20-10-21)22-9-11-3-6-23-16(11)19/h1-7,10,15H,8-9H2	1-{2-[(2-chloro-3-thienyl)methoxy]-2-(2,4-dichlorophenyl)ethyl}imidazole	Tioconazole, UK-20349	Anti-infection	Microbiology
InChI=1S/C17H20N2O2/c1-2-19(12-14-8-10-18-11-9-14)17(21)16(13-20)15-6-4-3-5-7-15/h3-11,16,20H,2,12-13H2,1H3	N-ethyl-N-(4-pyridyl)methyltropamide	Tropicamide	AChR	Neuronal Signaling
InChI=1S/C21H32O2/c1-13(22)17-6-7-18-16-5-4-14-12-15(23)8-10-20(14,2)19(16)9-11-21(17,18)3/h4,15-19,23H,5-12H2,1-3H3/t15-,16-,17+,18-,19-,20-,21+/m0/s1	1-{(1S,2R,5S,10S,11S,14S,15S)-5-hydroxy-2,15-dimethyltetracyclo[8.7.0.0²,⁷.0¹¹,¹⁵]heptadec-7-en-14-yl}-1-ethanone	Pregnenolone	Estrogen/progestogen Receptor	Endocrinology & Hormones
InChI=1S/C10H11N3O3S/c1-7-6-10(12-16-7)13-17(14,15)9-4-2-8(11)3-5-9/h2-6H,11H2,1H3,(H,12,13)	3-(p-aminophenylsulfonylamino)-5-methylisoxazole	Sulfamethoxazole	Anti-infection	Microbiology
InChI=1S/C11H13N3O3S/c1-7-8(2)13-17-11(7)14-18(15,16)10-5-3-9(12)4-6-10/h3-6,14H,12H2,1-2H3	5-(p-aminophenylsulfonylamino)-3,4-dimethylisoxazole	NU-445, Sulfisoxazole	Anti-infection	Microbiology
InChI=1S/C25H30N3/c1-26(2)22-13-7-19(8-14-22)25(20-9-15-23(16-10-20)27(3)4)21-11-17-24(18-12-21)28(5)6/h7-18H,1-6H3/q+1	(4-{bis[p-(dimethylamino)phenyl]methylene}-2,5-cyclohexadien-1-ylidene)bis(methyl)azanium	Crystal Violet	Others	Others
InChI=1S/C21H23ClFNO2/c22-18-7-5-17(6-8-18)21(26)11-14-24(15-12-21)13-1-2-20(25)16-3-9-19(23)10-4-16/h3-10,26H,1-2,11-15H2	4-[4-(p-chlorophenyl)-4-hydroxy-1-piperidyl]-1-(p-fluorophenyl)-1-butanone	Haloperidol	Dopamine Receptor	Neuronal Signaling
InChI=1S/C15H10O2/c16-14-11-8-4-5-9-12(11)15(17)13(14)10-6-2-1-3-7-10/h1-9,13H	2-phenyl-1,3-indandione	Phenindione, Rectadione, phenylindandione	Vitamin	Metabolism
InChI=1S/C13H17NO4/c1-3-4-9-7-10(13(17)14-5-6-15)12(16)11(8-9)18-2/h3,7-8,15-16H,1,4-6H2,2H3,(H,14,17)	N-2-hydroxyethyl5-allyl-2-hydroxy-3-anisamide	Alibendol, EB 1856	Others	Others
InChI=1S/C21H27FO6/c1-18-6-5-12(24)7-11(18)3-4-13-14-8-15(25)21(28,17(27)10-23)19(14,2)9-16(26)20(13,18)22/h5-7,13-16,23,25-26,28H,3-4,8-10H2,1-2H3/t13-,14-,15+,16-,18-,19-,20-,21-/m0/s1	(1R,2S,10S,11S,13R,14S,15S,17S)-1-fluoro-14-glycoloyl-13,14,17-trihydroxy-2,15-dimethyltetracyclo[8.7.0.0²,⁷.0¹¹,¹⁵]heptadeca-3,6-dien-5-one	Triamcinolone	Glucocorticoid Receptor	Endocrinology & Hormones
InChI=1S/C53H85NO20/c1-29-18-16-14-12-10-8-6-7-9-11-13-15-17-19-37(72-52-49(65)46(54)48(64)33(5)71-52)25-42-45(51(66)67)41(61)28-53(68,74-42)27-40(60)38(58)21-20-34(55)22-35(56)23-36(57)24-43(62)69-31(3)30(2)50(29)73-44-26-39(59)47(63)32(4)70-44/h6-7,9,11-19,29-42,44-50,52,55-61,63-65,68H,8,10,20-28,54H2,1-5H3,(H,66,67)/b7-6+,11-9+,14-12+,15-13+,18-16+,19-17+/t29-,30-,31-,32-,33+,34+,35+,36+,37-,…	(1S,3R,4R,7R,9R,11R,15S,16S,17R,18S,33R,35S,36R,37S,19E,21E,25E,27E,29E,31E)-17-[(4R,5R,6S)-4,5-dihydroxy-6-methyltetrahydro-2H-pyran-2-yloxy]-33-[(2R,3S,4S,5S,6R)-4-amino-3,5-dihydroxy-6-methyltetrahydro-2H-pyran-2-yloxy]-1,3,4,7,9,11,37-heptahydroxy-15,16,18-trimethyl-13-oxo-14,39-dioxabicyclo[33.3.1]nonatriaconta-19,21,25,27,29,31-hexaene-36-carboxylic acid	Nystatin (Fungicidin)	Anti-infection	Microbiology
InChI=1S/C6H7N3O/c7-9-6(10)5-1-3-8-4-2-5/h1-4H,7H2,(H,9,10)	hydrazino(4-pyridyl)methanone	Isoniazid, Pasiniazid	Fatty Acid Synthase	Metabolism
InChI=1S/C18H20FN3O4/c1-10-9-26-17-14-11(16(23)12(18(24)25)8-22(10)14)7-13(19)15(17)21-5-3-20(2)4-6-21/h7-8,10H,3-6,9H2,1-2H3,(H,24,25)	8-fluoro-3-methyl-9-(4-methyl-1-piperazinyl)-6-oxo-2,3-dihydro-6H-1-oxa-3a-azaphenalene-5-carboxylic acid	DL8280, F0472-0226, Fluoroquinolone, Levofloxacin, Levofloxacin hemihydrate, Levaquin hydrate, Tavanic hydrate, Quixin hydrate, Iquix hydrate, Cravit hydrate, Levofloxacin hydrate, Ofloxacin	Topoisomerase	DNA Damage
InChI=1S/C20H28N2O5/c1-3-27-20(26)16(12-11-15-8-5-4-6-9-15)21-14(2)18(23)22-13-7-10-17(22)19(24)25/h4-6,8-9,14,16-17,21H,3,7,10-13H2,1-2H3,(H,24,25)/t14-,16-,17-/m0/s1	(S)-1-{(S)-2-[(S)-1-ethoxycarbonyl-3-phenylpropylamino]propionyl}-2-pyrrolidinecarboxylic acid	Enalapril Maleate, MK-421 Maleate	RAAS	Endocrinology & Hormones
InChI=1S/C11H8O2/c1-7-6-10(12)8-4-2-3-5-9(8)11(7)13/h2-6H,1H3	2-methyl-1,4-naphthalenedione	Menadione, Vitamin K3	DNA/RNA Synthesis,phosphatase	Others
InChI=1S/C4H11N5/c1-9(2)4(7)8-3(5)6/h1-2H3,(H5,5,6,7,8)	3-diazanylmethylene-1,1-dimethylguanidine	657-24-9, HY-B0627, Metformin, Metformin HCl	Autophagy	Autophagy
InChI=1S/C12H8O4/c1-14-12-10-8(4-5-15-10)6-7-2-3-9(13)16-11(7)12/h2-6H,1H3	2-methoxy-4,13-dioxatricyclo[7.4.0.0³,⁷]trideca-1(9),2,5,7,10-pentaen-12-one	Methoxsalen, Xanthotoxin, NCI-C55903	P450 (e.g. CYP17)	Metabolism
InChI=1S/C18H14Cl4N2O/c19-13-2-1-12(16(21)7-13)10-25-18(9-24-6-5-23-11-24)15-4-3-14(20)8-17(15)22/h1-8,11,18H,9-10H2	1-{2-(2,4-dichlorophenyl)-2-[(2,4-dichlorophenyl)methoxy]ethyl}imidazole	Miconazole, Miconazole Nitrate, NSC 169434 Nitrate	Anti-infection	Microbiology
InChI=1S/C9H10N4O2S2/c1-6-11-12-9(16-6)13-17(14,15)8-4-2-7(10)3-5-8/h2-5H,10H2,1H3,(H,12,13)	2-(p-aminophenylsulfonylamino)-5-methyl-1,3,4-thiadiazole	Sulfamethizole	Anti-infection	Microbiology
InChI=1S/C8H11NO5S/c1-8(2)6(7(11)12)9-4(10)3-5(9)15(8,13)14/h5-6H,3H2,1-2H3,(H,11,12)/t5-,6+/m1/s1	(1R,2S,5R)-3,3-dimethyl-4,4-dioxo-7-oxo-4λ⁶-thia-1-azabicyclo[3.2.0]heptane-2-carboxylic acid	CP-45899-2, Sulbactam, Sulbactam sodium	Anti-infection	Microbiology
InChI=1S/C14H12ClNO2/c1-9-11(15)6-4-8-12(9)16-13-7-3-2-5-10(13)14(17)18/h2-8,16H,1H3,(H,17,18)	o-(3-chloro-2-toluidino)benzoic acid	Tolfenamic Acid	COX	Neuronal Signaling
InChI=1S/C15H13NO3/c1-9(15(17)18)10-4-5-13-12(7-10)8-11-3-2-6-16-14(11)19-13/h2-7,9H,8H2,1H3,(H,17,18)	2-(10H-9-oxa-1-azaanthr-6-yl)propionic acid	Pranoprofen, Pyranoprofen	COX	Neuronal Signaling
InChI=1S/C12H14N4O4S/c1-19-11-7-10(14-12(15-11)20-2)16-21(17,18)9-5-3-8(13)4-6-9/h3-7H,13H2,1-2H3,(H,14,15,16)	4-(p-aminophenylsulfonylamino)-2,6-dimethoxypyrimidine	A-0003743, Sulphadimethoxine	Anti-infection	Microbiology
InChI=1S/C12H21N/c1-8(13)12-5-9-2-10(6-12)4-11(3-9)7-12/h8-11H,2-7,13H2,1H3	1-(1-adamantanyl)-1-ethanamine	Rimantadine, Rimantadine Hydrochloride	Anti-infection	Microbiology
InChI=1S/C12H14N2O2/c1-2-12(9-6-4-3-5-7-9)10(15)13-8-14-11(12)16/h3-7H,2,8H2,1H3,(H,13,15)(H,14,16)	5-ethyl-5-phenyl-1,2,3,5-tetrahydro-4,6-pyrimidinedione	NCI-C56360, Primidone	Sodium Channel	Transmembrane Transporters
InChI=1S/C14H18N2O2/c1-10-5-3-6-11(2)14(10)15-12(17)9-16-8-4-7-13(16)18/h3,5-6H,4,7-9H2,1-2H3,(H,15,17)	N-2,6-xylyl(2-oxo-1-pyrrolidinyl)acetamide	DZL 221, Nefiracetam	GABA Receptor	Neuronal Signaling
InChI=1S/C8H9N3O4/c12-8(7-2-1-3-9-6-7)10-4-5-15-11(13)14/h1-3,6H,4-5H2,(H,10,12)	N-2-nitrooxyethylnicotinamide	Nicorandil, SG-75	Potassium Channel	Transmembrane Transporters
InChI=1S/C9H11N3O4/c10-5-1-2-12-8-7(16-9(12)11-5)6(14)4(3-13)15-8/h1-2,4,6-8,10,13-14H,3H2/t4-,6-,7+,8-/m1/s1	(2R,4R,5R,6S)-4-(hydroxymethyl)-10-imino-3,7-dioxa-1,9-diazatricyclo[6.4.0.0²,⁶]dodeca-8,11-dien-5-ol	Cyclocytidine HCl, NSC 145668 HCl	DNA/RNA Synthesis	DNA Damage
InChI=1S/C7H17NO5/c1-8-2-4(10)6(12)7(13)5(11)3-9/h4-13H,2-3H2,1H3/t4-,5+,6+,7+/m0/s1	(2R,3R,4R,5S)-6-(methylamino)-1,2,3,4,5-hexanepentol	Flunixin Meglumin, Meglumine	Others	Others
InChI=1S/C23H27Cl2N3O2/c24-19-4-3-5-21(23(19)25)28-13-11-27(12-14-28)10-1-2-15-30-18-8-6-17-7-9-22(29)26-20(17)16-18/h3-6,8,16H,1-2,7,9-15H2,(H,26,29)	7-{4-[4-(2,3-dichlorophenyl)-1-piperazinyl]butoxy}-1,2,3,4-tetrahydro-2-quinolinone	Aripiprazole, OPC-14597	5-HT Receptor	Neuronal Signaling
InChI=1S/C18H24NO4/c1-19(2)14-8-12(9-15(19)17-16(14)23-17)22-18(21)13(10-20)11-6-4-3-5-7-11/h3-7,12-17,20H,8-10H2,1-2H3/q+1/t12?,13-,14-,15+,16-,17+/m1/s1	(1R,2R,4S,5S)-7-[(S)-3-hydroxy-2-phenylpropionoxy]-9,9-dimethyl-3-oxa-9-azatricyclo[3.3.1.0²,⁴]nonan-9-ium	Methscopolamine	AChR	Neuronal Signaling
InChI=1S/C25H29I2NO3/c1-4-7-11-22-23(18-10-8-9-12-21(18)31-22)24(29)17-15-19(26)25(20(27)16-17)30-14-13-28(5-2)6-3/h8-10,12,15-16H,4-7,11,13-14H2,1-3H3	(2-butyl-1-benzofuran-3-yl){4-[2-(diethylamino)ethoxy]-3,5-diiodophenyl}methanone	Amiodarone HCl	Autophagy,Potassium Channel	Transmembrane Transporters
InChI=1S/C5H5N5/c6-4-3-5(9-1-7-3)10-2-8-4/h1-2H,(H3,6,7,8,9,10)	adenine	Adenine HCl, Adenine sulfate	DNA/RNA Synthesis	DNA Damage
InChI=1S/C27H30Cl2O6/c1-15-11-19-18-7-6-16-12-17(30)8-9-24(16,2)26(18,29)21(31)13-25(19,3)27(15,22(32)14-28)35-23(33)20-5-4-10-34-20/h4-5,8-10,12,15,18-19,21,31H,6-7,11,13-14H2,1-3H3/t15-,18+,19+,21+,24+,25+,26+,27+/m1/s1	(1R,2S,10S,11S,13R,14R,15S,17S)-1-chloro-14-(2-chloroacetyl)-17-hydroxy-2,13,15-trimethyl-5-oxotetracyclo[8.7.0.0²,⁷.0¹¹,¹⁵]heptadeca-3,6-dien-14-yl 2-furoate	Mometasone furoate, SCH-32088	Glucocorticoid Receptor	Endocrinology & Hormones
InChI=1S/C7H10N2OS/c1-2-3-5-4-6(10)9-7(11)8-5/h4H,2-3H2,1H3,(H2,8,9,10,11)	6-propyl-2-thioxo-4(1H,3H)-pyrimidinone	NSC 6498, NSC 70461, Propylthiouracil	Others	Others
InChI=1S/C18H27NO3/c1-14(2)8-6-4-5-7-9-18(21)19-13-15-10-11-16(20)17(12-15)22-3/h6,8,10-12,14,20H,4-5,7,9,13H2,1-3H3,(H,19,21)/b8-6+	N-[(4-hydroxy-3-methoxyphenyl)methyl]-(E)-8-methyl-6-nonenamide	Capsaicin(Vanilloid), Qutenza, Vanilloid	Others	Others
InChI=1S/C25H31F3O5S/c1-5-20(31)33-25(21(32)34-12-26)13(2)8-15-16-10-18(27)17-9-14(29)6-7-22(17,3)24(16,28)19(30)11-23(15,25)4/h6-7,9,13,15-16,18-19,30H,5,8,10-12H2,1-4H3/t13-,15+,16+,18+,19+,22+,23+,24+,25+/m1/s1	(1R,2S,8S,10S,11S,13R,14R,15S,17S)-1,8-difluoro-14-[(fluoromethylthio)carbonyl]-17-hydroxy-2,13,15-trimethyl-5-oxotetracyclo[8.7.0.0²,⁷.0¹¹,¹⁵]heptadeca-3,6-dien-14-yl propionate	CCI-187881, Fluticasone propionate	Glucocorticoid Receptor	Endocrinology & Hormones
InChI=1S/C26H33NO6/c1-8-31-24(29)21-16(3)27-17(4)22(25(30)32-9-2)23(21)19-13-11-10-12-18(19)14-15-20(28)33-26(5,6)7/h10-15,23,27H,8-9H2,1-7H3/b15-14+	diethyl 4-{o-[(E)-2-tert-butoxycarbonylethenyl]phenyl}-2,6-dimethyl-1,4-dihydro-3,5-pyridinedicarboxylate	GX-1048,GR-43659X,SN-305, Lacidipine	Calcium Channel	Transmembrane Transporters
InChI=1S/C23H23ClFNO5/c1-12(2)19(11-27)26-10-16(23(29)30)22(28)15-8-14(20(31-3)9-18(15)26)7-13-5-4-6-17(24)21(13)25/h4-6,8-10,12,19,27H,7,11H2,1-3H3,(H,29,30)/t19-/m1/s1	1-[(S)-1-(hydroxymethyl)-2-methylpropyl]-6-[(3-chloro-2-fluorophenyl)methyl]-7-methoxy-4-oxo-1,4-dihydro-3-quinolinecarboxylic acid	Elvitegravir (GS-9137, JTK-303)	Integrase	Microbiology
InChI=1S/C29H41F2N5O/c1-19(2)27-34-33-20(3)36(27)25-17-23-9-10-24(18-25)35(23)16-13-26(21-7-5-4-6-8-21)32-28(37)22-11-14-29(30,31)15-12-22/h4-8,19,22-26H,9-18H2,1-3H3,(H,32,37)/t23-,24+,25?,26-/m0/s1	N-[(S)-3-{3-(3-isopropyl-5-methyl-4H-1,2,4-triazol-4-yl)-8-azabicyclo[3.2.1]oct-8-yl}-1-phenylpropyl]4,4-difluorocyclohexanecarboxamide	Maraviroc, UK-427857	CCR	Microbiology
InChI=1S/C20H21FN6O5/c1-10-25-26-17(32-10)16(30)24-20(2,3)19-23-13(14(28)18(31)27(19)4)15(29)22-9-11-5-7-12(21)8-6-11/h5-8,28H,9H2,1-4H3,(H,22,29)(H,24,30)	N-[1-(4-{[(p-fluorophenyl)methyl]carbamoyl}-5-hydroxy-1-methyl-6-oxo-1,6-dihydro-2-pyrimidinyl)-1-methylethyl]-5-methyl-1,3,4-oxadiazole-2-carboxamide	Raltegravir (MK-0518), Raltegravir potassium	Integrase	Microbiology
InChI=1S/C12H13ClN4/c1-2-9-10(11(14)17-12(15)16-9)7-3-5-8(13)6-4-7/h3-6H,2H2,1H3,(H4,14,15,16,17)	5-(p-chlorophenyl)-6-ethyl-2,4-pyrimidinediamine	Pyrimethamine	DHFR	Metabolism
InChI=1S/C20H17FO3S/c1-12-17(9-13-3-6-15(7-4-13)25(2)24)16-8-5-14(21)10-19(16)18(12)11-20(22)23/h3-10H,11H2,1-2H3,(H,22,23)/b17-9-	[(Z)-3-{[p-(methylsulfinyl)phenyl]methylene}-6-fluoro-2-methyl-1-indenyl]acetic acid	Sulindac	COX	Neuronal Signaling
InChI=1S/C10H17N3S/c1-2-5-12-7-3-4-8-9(6-7)14-10(11)13-8/h7,12H,2-6H2,1H3,(H2,11,13)/t7-/m0/s1	(S)-6-(propylamino)-4,5,6,7-tetrahydro-1-thia-3-aza-2-indenamine	Pramipexole, Pramipexole 2HCl Monohydrate, Pramipexole dihydrochloride, SND 919	Dopamine Receptor	Neuronal Signaling
InChI=1S/C17H16N2O3/c1-22-15-6-2-12(3-7-15)11-19-9-8-13-4-5-14(10-16(13)19)17(20)18-21/h2-10,21H,11H2,1H3,(H,18,20)	1-[(p-methoxyphenyl)methyl]-6-indolecarbohydroxamic acid	PCI-34051	HDAC	Epigenetics
InChI=1S/C22H20F3N5O3S/c1-34(32,33)16-4-2-3-13(9-16)11-26-20-17(22(23,24)25)12-27-21(30-20)28-15-6-7-18-14(10-15)5-8-19(31)29-18/h2-4,6-7,9-10,12H,5,8,11H2,1H3,(H,29,31)(H2,26,27,28,30)	6-(4-{[(m-mesylphenyl)methyl]amino}-5-(trifluoromethyl)-2-pyrimidinylamino)-3,4-dihydro-2(1H)-quinolinone	PF-573228	FAK	Angiogenesis
InChI=1S/C18H17F2N3O2/c1-3-4-5-25-17-11(8-21-18-12(17)9-22-23-18)16(24)15-13(19)6-10(2)7-14(15)20/h6-9,12H,3-5H2,1-2H3/t12-/m1/s1	[(S)-4-butoxy-3aH-1,2,7-triazainden-5-yl](2,6-difluoro-4-tolyl)methanone	BMS-265246	CDK	Cell Cycle
InChI=1S/C16H25NO4S/c1-4-20-11-14(18)12-21-15-7-5-13(6-8-15)17-16(19)9-10-22(2)3/h5-8,14,18H,4,9-12H2,1-3H3/p+1	2-[N-p-(3-ethoxy-2-hydroxypropoxy)phenylcarbamoyl]-1-(dimethylsulfonio)ethane	IPD-1151T, Suplatast Tosylate	IL Receptor	Others
InChI=1S/C17H19N3/c1-19-9-10-20-16(12-19)15-7-3-2-5-13(15)11-14-6-4-8-18-17(14)20/h2-8,16H,9-12H2,1H3	5-methyl-2,5,19-triazatetracyclo[13.4.0.0²,⁷.0⁸,¹³]nonadeca-1(15),8(13),9,11,16,18-hexaene	Mirtazapine, Org3770	5-HT Receptor	Neuronal Signaling
InChI=1S/C28H31N3O6/c1-18-24(27(32)36-3)26(21-11-7-12-22(15-21)31(34)35)25(19(2)29-18)28(33)37-23-13-8-14-30(17-23)16-20-9-5-4-6-10-20/h4-7,9-12,15,23,26,29H,8,13-14,16-17H2,1-3H3/t23-,26-/m1/s1	3-(R)-1-benzyl-3-piperidyl 5-methyl (R)-2,6-dimethyl-4-(m-nitrophenyl)-1,4-dihydro-3,5-pyridinedicarboxylate	Benidipine HCl, KW-3049	Calcium Channel	Transmembrane Transporters
InChI=1S/C19H24N2O4/c1-13(9-14-3-6-16(25-2)7-4-14)20-11-19(24)15-5-8-18(23)17(10-15)21-12-22/h3-8,10,12-13,19-20,23-24H,9,11H2,1-2H3,(H,21,22)/t13-,19+/m0/s1	N-5-{(S)-2-[(S)-2-(p-methoxyphenyl)-1-methylethylamino]-1-hydroxyethyl}-2-hydroxyphenylformamide	(R,R)-Formoterol, Arformoterol Tartrate, Eformoterol, CGP 25827A, NSC 299587, YM 08316, Formoterol Hemifumarate	Adrenergic Receptor	Neuronal Signaling
InChI=1S/C11H12ClNO3S/c1-13-10(14)6-7-17(15,16)11(13)8-2-4-9(12)5-3-8/h2-5,11H,6-7H2,1H3	2-(p-chlorophenyl)-3-methyl-4-oxo-1λ⁶,3-thiazinane-1,1-dione	Chlormezanone	Others	Others
InChI=1S/C19H19NOS/c1-20-9-6-13(7-10-20)18-15-5-3-2-4-14(15)12-17(21)19-16(18)8-11-22-19/h2-5,8,11H,6-7,9-10,12H2,1H3	2-(1-methyl-4-piperidylidene)-6-thiatricyclo[8.4.0.0³,⁷]tetradeca-1(10),3(7),4,11,13-pentaen-8-one	Ketotifen Fumarate	Histamine Receptor	Neuronal Signaling
InChI=1S/C20H29N5O3/c1-22-18(15-19(26)23(2)20(22)27)21-9-6-10-24-11-13-25(14-12-24)16-7-4-5-8-17(16)28-3/h4-5,7-8,15,21H,6,9-14H2,1-3H3	6-{3-[4-(o-methoxyphenyl)-1-piperazinyl]propylamino}-1,3-dimethyl-2,4(1H,3H)-pyrimidinedione	Urapidil HCl	5-HT Receptor	Neuronal Signaling
InChI=1S/C20H24O9/c1-7-12(22)26-10-6-17-9-5-8(16(2,3)4)18(17)11(21)13(23)28-15(18)29-20(17,14(24)27-9)19(7,10)25/h7-11,15,21,25H,5-6H2,1-4H3	8-(tert-butyl)-6,17-dihydroxy-16-methyl-2,4,14,19-tetraoxahexacyclo[8.7.2.0¹,¹¹.0³,⁷.0⁷,¹¹.0¹³,¹⁷]nonadecane-5,15,18-trione	BN52020, Ginkgolide A	GABA Receptor	Neuronal Signaling
InChI=1S/C17H9Cl3N4O2/c18-10-3-1-9(2-4-10)12(7-21)16-13(19)5-11(6-14(16)20)24-17(26)23-15(25)8-22-24/h1-6,8,12H,(H,23,25,26)	(p-chlorophenyl)[2,6-dichloro-4-(3,5-dioxo-1,2,4-triazin-2-yl)phenyl]acetonitrile	Diclazuril	Anti-infection	Microbiology
InChI=1S/C9H12N2O6/c12-3-4-6(14)7(15)8(17-4)11-2-1-5(13)10-9(11)16/h1-2,4,6-8,12,14-15H,3H2,(H,10,13,16)/t4-,6-,7-,8-/m1/s1	1-[(2R,3R,4S,5R)-3,4-dihydroxy-5-(hydroxymethyl)tetrahydro-2-furyl]-2,4(1H,3H)-pyrimidinedione	NSC 20256, Spongouridine, Arauridine, 1-beta-D-Arabinofuranosyluracil, Ara-U, Uracil 1-β-D-arabinofuranoside, Uridine	DNA/RNA Synthesis	DNA Damage
InChI=1S/C26H26F2N2/c27-24-12-8-22(9-13-24)26(23-10-14-25(28)15-11-23)30-19-17-29(18-20-30)16-4-7-21-5-2-1-3-6-21/h1-15,26H,16-20H2/b7-4+	1-[(E)-3-phenyl-2-propenyl]-4-[bis(p-fluorophenyl)methyl]piperazine	Flunarizine 2HCl, KW-3149, R14950	Calcium Channel	Transmembrane Transporters
InChI=1S/C24H20Cl2N2OS/c25-19-8-11-22(23(26)14-19)24(15-28-13-12-27-17-28)29-16-18-6-9-21(10-7-18)30-20-4-2-1-3-5-20/h1-14,17,24H,15-16H2	1-[2-(2,4-dichlorophenyl)-2-{[p-(phenylthio)phenyl]methoxy}ethyl]imidazole	Fenticonazole Nitrate	Anti-infection	Microbiology
InChI=1S/C19H15ClN2O4/c20-13-7-5-11(6-8-13)18(24)22-16(19(25)26)9-12-10-17(23)21-15-4-2-1-3-14(12)15/h1-8,10,16H,9H2,(H,21,23)(H,22,24)(H,25,26)	2-(p-chlorobenzylamino)-3-(2-oxo-4-quinolyl)propionic acid	OPC-12759, Rebamipide	Others	Others
InChI=1S/C14H18N2O5/c1-21-14(20)11(7-9-5-3-2-4-6-9)16-13(19)10(15)8-12(17)18/h2-6,10-11H,7-8,15H2,1H3,(H,16,19)(H,17,18)/t10-,11-/m0/s1	(S)-3-[N-(S)-1-methoxycarbonyl-2-phenylethylcarbamoyl]-3-aminopropionic acid	Aspartame, SC-18862	Others	Others
InChI=1S/C33H34N6O6/c1-3-42-32-34-28-15-9-14-27(31(40)43-21(2)44-33(41)45-24-10-5-4-6-11-24)29(28)39(32)20-22-16-18-23(19-17-22)25-12-7-8-13-26(25)30-35-37-38-36-30/h7-9,12-19,21,24H,3-6,10-11,20H2,1-2H3,(H,35,36,37,38)/t21-/m0/s1	(S)-1-[cyclohexyl(oxycarbonyloxy)]ethyl 2-ethoxy-1-{[2'-(1H-tetraazol-5-yl)-4-biphenylyl]methyl}-1H-1,3-benzimidazole-7-carboxylate	Candesartan Cilexetil, TCV-116	RAAS	Endocrinology & Hormones
InChI=1S/C17H19N3O/c1-13-5-7-14(8-6-13)20(12-17-18-9-10-19-17)15-3-2-4-16(21)11-15/h2-8,11,21H,9-10,12H2,1H3,(H,18,19)	m-{[(2-imidazolin-2-yl)methyl](p-tolyl)amino}phenol	Phentolamine Mesylate	Adrenergic Receptor	Neuronal Signaling
InChI=1S/C13H12N2O5S/c1-21(18,19)14-12-8-7-10(15(16)17)9-13(12)20-11-5-3-2-4-6-11/h2-9,14H,1H3	1-(mesylamino)-4-nitro-2-phenoxybenzene	Nimesulide	COX	Neuronal Signaling
InChI=1S/C18H27NO2/c1-2-3-15-21-17-9-7-16(8-10-17)18(20)11-14-19-12-5-4-6-13-19/h7-10H,2-6,11-15H2,1H3	1-(p-butoxyphenyl)-3-piperidino-1-propanone	Dyclonine HCl	Sodium Channel	Transmembrane Transporters
InChI=1S/C24H29ClO4/c1-12(26)24(29-13(2)27)8-6-16-14-10-20(25)19-11-21(28)15-9-18(15)23(19,4)17(14)5-7-22(16,24)3/h10-11,14-18H,5-9H2,1-4H3/t14-,15+,16-,17-,18-,22-,23-,24-/m0/s1	(1S,2S,3S,5R,11R,12S,15R,16S)-15-acetyl-9-chloro-2,16-dimethyl-6-oxopentacyclo[9.7.0.0²,⁸.0³,⁵.0¹²,¹⁶]octadeca-7,9-dien-15-yl acetate	Cyproterone Acetate	Androgen Receptor	Endocrinology & Hormones
InChI=1S/C12H21N/c1-10-3-9-4-11(2,6-10)8-12(13,5-9)7-10/h9H,3-8,13H2,1-2H3	3,5-dimethyl-1-adamantanamine	Memantine HCl	P450 (e.g. CYP17),AMPA Receptor-kainate Receptor-NMDA Receptor	Neuronal Signaling
InChI=1S/C21H21N/c1-22-14-12-18(13-15-22)21-19-8-4-2-6-16(19)10-11-17-7-3-5-9-20(17)21/h2-11H,12-15H2,1H3	1-methyl-4-{tricyclo[9.4.0.0³,⁸]pentadeca-1(11),3(8),4,6,9,12,14-heptaen-2-ylidene}piperidine	Cyproheptadine HCl, Cyproheptadine hydrochloride, Periactin hydrochloride, Peritol	Histamine Receptor	Neuronal Signaling
InChI=1S/C9H11FN2O5/c1-3-5(13)6(14)8(17-3)12-2-4(10)7(15)11-9(12)16/h2-3,5-6,8,13-14H,1H3,(H,11,15,16)/t3-,5-,6-,8-/m1/s1	1-[(2R,3R,4S,5R)-3,4-dihydroxy-5-methyltetrahydro-2-furyl]-5-fluoro-1,2,3,4-tetrahydro-2,4-pyrimidinedione	5'-DFUR, AMC 0101, Doxifluridine	Phosphorylase	Others
InChI=1S/C19H20N2O3S/c1-2-13-3-6-15(20-12-13)9-10-24-16-7-4-14(5-8-16)11-17-18(22)21-19(23)25-17/h3-8,12,17H,2,9-11H2,1H3,(H,21,22,23)	5-({p-[2-(5-ethyl-2-pyridyl)ethoxy]phenyl}methyl)-1,3-thiazolidine-2,4-dione	AD-4833, U-72107E, Pioglitazone, Pioglitazone HCl	P450 (e.g. CYP17)	Metabolism
InChI=1S/C9H15NO3S/c1-6(5-14)8(11)10-4-2-3-7(10)9(12)13/h6-7,14H,2-5H2,1H3,(H,12,13)/t6-,7+/m1/s1	(S)-1-[(S)-3-mercapto-2-methylpropionyl]-2-pyrrolidinecarboxylic acid	Captopril, SQ 14225	RAAS	Endocrinology & Hormones
InChI=1S/C9H13N3O5/c10-5-1-2-12(9(16)11-5)8-7(15)6(14)4(3-13)17-8/h1-2,4,6-8,13-15H,3H2,(H2,10,11,16)/t4-,6-,7+,8-/m1/s1	1-[(2R,3S,4S,5R)-3,4-dihydroxy-5-(hydroxymethyl)tetrahydro-2-furyl]-4-amino-2(1H)-pyrimidinone	Cytarabine, Cytarabine hydrochloride, Cytidine	Others	Others
InChI=1S/C18H23NO.C6H8O7/c1-15-9-7-8-12-17(15)18(20-14-13-19(2)3)16-10-5-4-6-11-16;7-3(8)1-6(13,5(11)12)2-4(9)10/h4-12,18H,13-14H2,1-3H3;13H,1-2H2,(H,7,8)(H,9,10)(H,11,12)/t18-;/m0./s1	N,N-dimethyl{2-[(S)-phenyl(o-tolyl)methoxy]ethyl}amine—2-hydroxy-1,2,3-propanetricarboxylic acid (1/1)	Orphenadrine Citrate, Orphenadrine Hydrochloride	AChR	Neuronal Signaling
InChI=1S/C5H4ClNO2/c6-3-2-7-5(9)1-4(3)8/h1-2H,(H2,7,8,9)	5-chloro-4-hydroxy-1,2-dihydro-2-pyridinone	Gimeracil	Dehydrogenase	Metabolism
InChI=1S/C7H15Cl2N2O2P/c8-2-5-11(6-3-9)14(12)10-4-1-7-13-14/h1-7H2,(H,10,12)	bis(2-chloroethyl)(2-oxo-1,3,2λ⁵-oxazaphosphinan-2-yl)amine	Cyclophosphamide Monohydrate	DNA alkylator	DNA Damage
InChI=1S/C19H17NOS/c1-14-6-5-9-17(12-14)20(2)19(22)21-18-11-10-15-7-3-4-8-16(15)13-18/h3-13H,1-2H3	C-N-methyl(m-tolyl)amino 2-naphthalenecarbothioate	Tolnaftate	Anti-infection	Microbiology
InChI=1S/C19H25N5O4/c1-26-15-10-12-13(11-16(15)27-2)21-19(22-17(12)20)24-7-5-23(6-8-24)18(25)14-4-3-9-28-14/h10-11,14H,3-9H2,1-2H3,(H2,20,21,22)	[4-(4-amino-6,7-dimethoxy-2-quinazolinyl)-1-piperazinyl](tetrahydro-2-furyl)methanone	Terazosin HCl, Terazosin HCl Dihydrate, Terazosin, Hytrin, Zayasel, Terazosine, Flumarc, Fosfomic, Blavin	Adrenergic Receptor	Neuronal Signaling
InChI=1S/C14H20Br2N2/c1-18(12-5-3-2-4-6-12)9-10-7-11(15)8-13(16)14(10)17/h7-8,12H,2-6,9,17H2,1H3	6-[(N-cyclohexyl-N-methylamino)methyl]-2,4-dibromoaniline	Bromhexine, Bromhexine HCl	Others	Others
InChI=1S/C5H9NO3S/c1-3(10)5(9)6-2-4(7)8/h3,10H,2H2,1H3,(H,6,9)(H,7,8)	(2-mercaptopropionylamino)acetic acid	Tiopronin	ROS	Immunology & Inflammation
InChI=1S/C20H24FN3O4/c1-22-11-4-3-7-23(9-11)17-15(21)8-13-16(19(17)28-2)24(12-5-6-12)10-14(18(13)25)20(26)27/h8,10-12,22H,3-7,9H2,1-2H3,(H,26,27)	1-cyclopropyl-6-fluoro-8-methoxy-7-[3-(methylamino)-1-piperidyl]-4-oxo-1,4-dihydro-3-quinolinecarboxylic acid	Balofloxacin, Balofloxacin Dihydrate	Topoisomerase	DNA Damage
InChI=1S/C22H29N3O4S/c26-21(18-30(27)17-20-7-6-14-28-20)23-9-2-5-13-29-22-15-19(8-10-24-22)16-25-11-3-1-4-12-25/h2,5-8,10,14-15H,1,3-4,9,11-13,16-18H2,(H,23,26)/b5-2-	N-{(Z)-4-[4-(piperidinomethyl)-2-pyridyloxy]-2-butenyl}(furfurylsulfinyl)acetamide	FRG-8813, Lafutidine	Histamine Receptor	Neuronal Signaling
InChI=1S/C9H12ClN5O/c1-5-13-7(10)6(8(14-5)16-2)15-9-11-3-4-12-9/h3-4H2,1-2H3,(H2,11,12,15)	N-2-imidazolin-2-yl(4-chloro-6-methoxy-2-methyl-5-pyrimidinyl)amine	BDF5895, Moxonidine	Others	Others
InChI=1S/C13H12N2O2/c16-13(17)6-5-11-1-3-12(4-2-11)9-15-8-7-14-10-15/h1-8,10H,9H2,(H,16,17)/b6-5+	(E)-3-{p-[(1-imidazolyl)methyl]phenyl}acrylic acid	KCT-0809, Cataclot, Xanbo, OKY-046, OKY-046 HCl, Ozagrel, Ozagrel HCl, Ozagrel sodium	P450 (e.g. CYP17)	Metabolism
InChI=1S/C23H36N6O5S/c1-14-8-10-29(18(12-14)22(31)32)21(30)17(6-4-9-26-23(24)25)28-35(33,34)19-7-3-5-16-11-15(2)13-27-20(16)19/h3,5,7,14-15,17-18,27-28H,4,6,8-13H2,1-2H3,(H,31,32)(H4,24,25,26)/t14-,15?,17+,18-/m1/s1	(2R,4R)-1-[(S)-5-guanidino-2-(3-methyl-1,2,3,4-tetrahydro-8-quinolylsulfonylamino)valeryl]-4-methyl-2-piperidinecarboxylic acid	Argatroban, Argatroban Monohydrate, Argatroban hydrate, Argipidine, MCI-9038	Thrombin	Others
InChI=1S/C21H20FN3O6S/c1-10-16(31-21(29)30-10)9-23-3-5-24(6-4-23)15-8-14-12(7-13(15)22)18(26)17(20(27)28)19-25(14)11(2)32-19/h7-8,11H,3-6,9H2,1-2H3,(H,27,28)	10-fluoro-3-methyl-11-{4-[(5-methyl-2-oxo-1,3-dioxol-4-yl)methyl]-1-piperazinyl}-7-oxo-4-thia-2-azatricyclo[6.4.0.0²,⁵]dodeca-1(12),5,8,10-tetraene-6-carboxylic acid	Prulifloxacin (NM441, AF 3013)	Others	Others
InChI=1S/C22H26O4/c1-14-15(2)22(26)20(16(3)21(14)25)18(17-10-6-4-7-11-17)12-8-5-9-13-19(23)24/h4,6-7,10-11,18H,5,8-9,12-13H2,1-3H3,(H,23,24)	7-phenyl-7-(2,4,5-trimethyl-3,6-dioxo-1,4-cyclohexadien-1-yl)heptanoic acid	Seratrodast(AA-2414, ABT-001)	Others	Others
InChI=1S/C13H15NO3/c1-4-17-13(16)12-8(2)14(3)11-6-5-9(15)7-10(11)12/h5-7,15H,4H2,1-3H3	ethyl 5-hydroxy-1-methyl-2-methyl-3-indolecarboxylate	A-0003884, Dimecarbin, Mecarbinate	Others	Others
InChI=1S/C18H19N3O3S/c1-21(16-4-2-3-9-19-16)10-11-24-14-7-5-13(6-8-14)12-15-17(22)20-18(23)25-15/h2-9,15H,10-12H2,1H3,(H,20,22,23)	5-({p-[2-(N-methyl-N-2-pyridylamino)ethoxy]phenyl}methyl)-1,3-thiazolidine-2,4-dione	BRL 49653, BRL-49653 HCl, Rosiglitazone, Rosiglitazone HCl, Rosiglitazone maleate	PPAR	Metabolism
InChI=1S/C33H35FN2O5/c1-21(2)31-30(33(41)35-25-11-7-4-8-12-25)29(22-9-5-3-6-10-22)32(23-13-15-24(34)16-14-23)36(31)18-17-26(37)19-27(38)20-28(39)40/h3-16,21,26-27,37-38H,17-20H2,1-2H3,(H,35,41)(H,39,40)/t26-,27-/m1/s1	(3R,5R)-7-[4-(N-phenylcarbamoyl)-2-(p-fluorophenyl)-5-isopropyl-3-phenyl-1-pyrrolyl]-3,5-dihydroxyheptanoic acid	Atorvastatin Calcium, atorvastatin	HMG-CoA Reductase	Metabolism
InChI=1S/C8H15N7O2S3/c9-6(15-20(12,16)17)1-2-18-3-5-4-19-8(13-5)14-7(10)11/h4H,1-3H2,(H2,9,15)(H2,12,16,17)(H4,10,11,13,14)	1-(aminosulfonylimino)-3-[(2-guanidino-1,3-thiazol-4-yl)methylthio]-1-propanamine	Famotidine, MK208	Histamine Receptor	Neuronal Signaling
InChI=1S/C27H34N2O7/c1-5-36-27(33)21(12-11-18-9-7-6-8-10-18)28-17(2)25(30)29-16-20-15-24(35-4)23(34-3)14-19(20)13-22(29)26(31)32/h6-10,14-15,17,21-22,28H,5,11-13,16H2,1-4H3,(H,31,32)/t17-,21-,22-/m0/s1	(S)-2-{(S)-2-[(S)-1-ethoxycarbonyl-3-phenylpropylamino]propionyl}-6,7-dimethoxy-1,2,3,4-tetrahydro-3-isoquinolinecarboxylic acid	Moexipril HCl, RS-10085	RAAS	Endocrinology & Hormones
InChI=1S/C21H23Cl2NO6/c1-5-7-15(25)29-10-30-21(27)17-12(3)24-11(2)16(20(26)28-4)18(17)13-8-6-9-14(22)19(13)23/h6,8-9,18,24H,5,7,10H2,1-4H3	3-butyroxymethyl 5-methyl 4-(2,3-dichlorophenyl)-2,6-dimethyl-1,4-dihydro-3,5-pyridinedicarboxylate	Clevidipine Butyrate	Calcium Channel	Transmembrane Transporters
InChI=1S/C20H25NO2/c1-3-21(4-2)15-16-23-20(22)19(17-11-7-5-8-12-17)18-13-9-6-10-14-18/h5-14,19H,3-4,15-16H2,1-2H3	2-(diethylamino)ethyl diphenylacetate	Adiphenine HCl	AChR	Neuronal Signaling
InChI=1S/C16H22N2O3/c1-4-12(17-9(2)3)16(21)11-5-7-13(19)15-10(11)6-8-14(20)18-15/h5-9,12,16-17,19,21H,4H2,1-3H3,(H,18,20)/t12-,16+/m0/s1	5-[(1R,2S)-1-hydroxy-2-(isopropylamino)butyl]-8-hydroxy-2(1H)-quinolinone	OPC-2009, Procaterol HCl	Adrenergic Receptor	Neuronal Signaling
InChI=1S/C18H19NOS/c1-19-12-11-17(18-10-5-13-21-18)20-16-9-4-7-14-6-2-3-8-15(14)16/h2-10,13,17,19H,11-12H2,1H3/t17-/m1/s1	N-methyl[(R)-3-(1-naphthyloxy)-3-(2-thienyl)propyl]amine	Duloxetine, Duloxetine HCl, LY-248686, LY-248686 HCl	5-HT Receptor	Neuronal Signaling
InChI=1S/C22H29NO5/c1-7-22(23(2)3,17-11-9-8-10-12-17)15-28-21(24)16-13-18(25-4)20(27-6)19(14-16)26-5/h8-14H,7,15H2,1-6H3	2-(dimethylamino)-2-phenylbutyl 3,4,5-trianisate	3,4,5-Trimethoxybenzoic Acid 2-(Dimethylamino)-2-phenylbutyl Ester Maleate Salt;, Mebutin, Trimebutine, Trimebutine maleate	Opioid Receptor	Neuronal Signaling
InChI=1S/C27H36N2O5/c1-28(17-21-11-20-14-25(33-4)26(34-5)16-22(20)21)8-6-9-29-10-7-18-12-23(31-2)24(32-3)13-19(18)15-27(29)30/h12-14,16,21H,6-11,15,17H2,1-5H3/t21-/m1/s1	3-{3-[({(S)-3,4-dimethoxybicyclo[4.2.0]octa-1(6),2,4-trien-7-yl}methyl)-N-methylamino]propyl}-7,8-dimethoxy-1,3,4,5-tetrahydro-3-benzazepin-2-one	Ivabradine HCl, S 16257-2	Adrenergic Receptor	Neuronal Signaling
InChI=1S/C14H22N2O2/c1-6-16(5)14(17)18-13-9-7-8-12(10-13)11(2)15(3)4/h7-11H,6H2,1-5H3/t11-/m0/s1	m-[(S)-1-(dimethylamino)ethyl]phenyl ethyl(methyl)carbamate	ENA 713, Rivastigmine, Rivastigmine Tartrate, Rivastigmine, SDZ-ENA 713, Exelon	AChR	Neuronal Signaling
InChI=1S/C13H16N2/c1-9-5-4-6-12(10(9)2)11(3)13-7-14-8-15-13/h4-8,11H,1-3H3,(H,14,15)/t11-/m0/s1	5-[(S)-1-(2,3-xylyl)ethyl]imidazole	Dexmedetomidine, Dexmedetomidine HCl, Medetomidine HCl	Adrenergic Receptor	Neuronal Signaling
InChI=1S/C12H14N2/c1-9-4-3-5-11(10(9)2)6-12-7-13-8-14-12/h3-5,8H,6-7H2,1-2H3	5-[(2,3-xylyl)methyl]-4H-imidazole	Detomidine HCl	Adrenergic Receptor	Neuronal Signaling
InChI=1S/C17H25N3O2S/c1-19(2)10-7-15-12-18-17-6-5-14(11-16(15)17)13-23(21,22)20-8-3-4-9-20/h5-6,11-12,16H,3-4,7-10,13H2,1-2H3	N,N-dimethyl(2-{5-[(1-pyrrolidinylsulfonyl)methyl]-3aH-indol-3-yl}ethyl)amine	Almotriptan Malate, LAS 31416	5-HT Receptor	Neuronal Signaling
InChI=1S/C22H22N2O4/c1-15-14-16(2)24-21(23-15)28-19(20(25)26)22(27-3,17-10-6-4-7-11-17)18-12-8-5-9-13-18/h4-14,19H,1-3H3,(H,25,26)/t19-/m1/s1	(S)-2-(4,6-dimethyl-2-pyrimidinyloxy)-3-methoxy-3,3-diphenylpropionic acid	Ambrisentan, LU-208075,BSF-208075	Endothelin Receptor	GPCR & G Protein
InChI=1S/C24H28O2/c1-15-13-20-21(24(5,6)12-11-23(20,3)4)14-19(15)16(2)17-7-9-18(10-8-17)22(25)26/h7-10,13-14H,2,11-12H2,1,3-6H3,(H,25,26)	p-[1-(3,5,5,8,8-pentamethyl-5,6,7,8-tetrahydro-2-naphthyl)ethenyl]benzoic acid	Bexarotene, LGD1069	Retinoid Receptor	Metabolism
InChI=1S/C23H28N2O5S2/c1-2-30-23(29)17(11-10-16-7-4-3-5-8-16)24-18-15-32-20(19-9-6-12-31-19)13-25(22(18)28)14-21(26)27/h3-9,12,17-18,20,24H,2,10-11,13-15H2,1H3,(H,26,27)/t17-,18-,20-/m0/s1	{(2S,6R)-6-[(S)-1-ethoxycarbonyl-3-phenylpropylamino]-5-oxo-2-(2-thienyl)-1,4-thiazepan-4-yl}acetic acid	CS-622 HCl, Temocapril HCl	RAAS	Endocrinology & Hormones
InChI=1S/C16H23N3O4/c1-2-22-15(21)12-7-9-13(10-8-12)23-14(20)6-4-3-5-11-19-16(17)18/h7-10H,2-6,11H2,1H3,(H4,17,18,19)	p-ethoxycarbonylphenyl 6-guanidinohexanoate	Gabexate Mesylate	Serine Protease	Proteases
InChI=1S/C12H13N/c1-2-9-13-12-8-7-10-5-3-4-6-11(10)12/h1,3-6,12-13H,7-9H2/t12-/m1/s1	N-2-propynyl-(R)-1-indanylamine	Rasagiline, Rasagiline Mesylate, TVP-1012	MAO	Metabolism
InChI=1S/C20H23NO4/c22-13-4-3-12-9-15-20(24)6-5-14(23)18-19(20,16(12)17(13)25-18)7-8-21(15)10-11-1-2-11/h3-4,11,15,18,22,24H,1-2,5-10H2/t15-,18+,19+,20-/m1/s1	(1S,5R,13R,17S)-4-(cyclopropylmethyl)-10,17-dihydroxy-12-oxa-4-azapentacyclo[9.6.1.0¹,¹³.0⁵,¹⁷.0⁷,¹⁸]octadeca-7,9,11(18)-trien-14-one	Naltrexone HCl	Opioid Receptor	Neuronal Signaling
InChI=1S/C15H23N3O4S/c1-3-18-8-4-5-11(18)10-17-15(19)13-9-12(23(16,20)21)6-7-14(13)22-2/h6-7,9,11H,3-5,8,10H2,1-2H3,(H,17,19)(H2,16,20,21)/t11-/m0/s1	3-({[(S)-1-ethyl-2-pyrrolidinyl]methyl}carbamoyl)-4-methoxybenzenesulfonamide	Dolmatil, Dobren, Sulpyrid, Aiglonyl, Dogmatil, Levosulpiride, Sulpiride	Dopamine Receptor	Neuronal Signaling
InChI=1S/C16H15F2N3O4S/c1-23-13-5-6-19-12(14(13)24-2)8-26(22)16-20-10-4-3-9(25-15(17)18)7-11(10)21-16/h3-7,15H,8H2,1-2H3,(H,20,21)	6-difluoromethoxy-2-[(3,4-dimethoxy-2-pyridyl)methylsulfinyl]-1H-1,3-benzimidazole	Pantoprazole, Pantoprazole sodium, SKF96022 sodium, BY-1023 sodium	Proton Pump	Transmembrane Transporters
InChI=1S/C20H27N3O6/c1-4-29-19(27)15(11-10-14-8-6-5-7-9-14)21-13(2)17(24)23-16(18(25)26)12-22(3)20(23)28/h5-9,13,15-16,21H,4,10-12H2,1-3H3,(H,25,26)/t13-,15-,16-/m0/s1	(S)-3-{(S)-2-[(S)-1-ethoxycarbonyl-3-phenylpropylamino]propionyl}-1-methyl-2-oxo-4-imidazolidinecarboxylic acid	Imidapril HCl	RAAS	Endocrinology & Hormones
InChI=1S/C31H44N2O5S/c1-5-8-12-29-30(27-23-25(32-39(4,35)36)15-18-28(27)38-29)31(34)24-13-16-26(17-14-24)37-22-11-21-33(19-9-6-2)20-10-7-3/h13-18,23,32H,5-12,19-22H2,1-4H3	[2-butyl-5-(mesylamino)-1-benzofuran-3-yl]{p-[3-(dibutylamino)propoxy]phenyl}methanone	Dronedarone, Dronedarone HCl, SR33589	Potassium Channel,Sodium Channel,Calcium Channel	Transmembrane Transporters
InChI=1S/C32H26N4O2/c1-21-33-28-19-20-36(29-14-8-7-13-27(29)30(28)34-21)32(38)23-15-17-24(18-16-23)35-31(37)26-12-6-5-11-25(26)22-9-3-2-4-10-22/h2-18H,19-20H2,1H3,(H,33,34)(H,35,37)	N-[p-({4-methyl-3,5,9-triazatricyclo[8.4.0.0²,⁶]tetradeca-1(10),2(6),4,11,13-pentaen-9-yl}carbonyl)phenyl]-2-biphenylcarboxamide	Conivaptan HCl	Vasopressin Receptor	GPCR & G Protein
InChI=1S/C20H36N2O3S/c1-4-6-7-8-9-16-22(5-2)17-10-11-20(23)18-12-14-19(15-13-18)21-26(3,24)25/h12-15,20-21,23H,4-11,16-17H2,1-3H3	4-(N-ethyl-N-heptylamino)-1-[p-(mesylamino)phenyl]-1-butanol	Ibutilide Fumarate, U-70226E	Sodium Channel	Transmembrane Transporters
InChI=1S/C31H48O2S2/c1-27(2,3)21-15-19(16-22(25(21)32)28(4,5)6)34-31(13,14)35-20-17-23(29(7,8)9)26(33)24(18-20)30(10,11)12/h15-18,32-33H,1-14H3	4-{1-[3,5-bis(tert-butyl)-4-hydroxyphenylthio]-1-methylethylthio}-2,6-bis(tert-butyl)phenol	DH-581, Probucol	LDL	Metabolism
InChI=1S/C22H25BrN2O3S/c1-5-28-22(27)20-18(13-29-14-9-7-6-8-10-14)25(4)17-11-16(23)21(26)15(19(17)20)12-24(2)3/h6-11,26H,5,12-13H2,1-4H3	ethyl 6-bromo-4-[(dimethylamino)methyl]-5-hydroxy-1-methyl-2-[(phenylthio)methyl]-3-indolecarboxylate	Arbidol HCl	Anti-infection	Microbiology
InChI=1S/C6H12O6/c7-1-3(9)5(11)6(12)4(10)2-8/h1,3-6,8-12H,2H2/t3-,4+,5+,6+/m0/s1	(2R,3S,4R,5R)-2,3,4,5,6-pentahydroxyhexanal	D-glucose, Dextrose, L-Gulose		Others
InChI=1S/C21H26O2/c1-4-21(22)12-10-19-18-7-5-14-13-15(23-3)6-8-16(14)17(18)9-11-20(19,21)2/h1,6,8,13,17-19,22H,5,7,9-12H2,2-3H3/t17-,18-,19+,20+,21+/m1/s1	(1S,10R,11S,14R,15S)-14-ethynyl-5-methoxy-15-methyltetracyclo[8.7.0.0²,⁷.0¹¹,¹⁵]heptadeca-2(7),3,5-trien-14-ol	Mestranol	Estrogen/progestogen Receptor	Endocrinology & Hormones
InChI=1S/C30H34N2O3/c1-22-28-20-26(34)12-15-29(28)32(30(22)24-8-10-25(33)11-9-24)21-23-6-13-27(14-7-23)35-19-18-31-16-4-2-3-5-17-31/h6-15,20,33-34H,2-5,16-19,21H2,1H3	1-({p-[2-(1-azepanyl)ethoxy]phenyl}methyl)-2-(p-hydroxyphenyl)-3-methyl-5-indolol	Bazedoxifene Acetate, Bazedoxifene HCl, TSE-424, WAY-140424, TSE-424	Estrogen/progestogen Receptor	Endocrinology & Hormones
InChI=1S/C17H23NO3/c1-18-13-7-8-14(18)10-15(9-13)21-17(20)16(11-19)12-5-3-2-4-6-12/h2-6,13-16,19H,7-11H2,1H3/t13-,14+,15?,16-/m1/s1	8-methyl-8-azabicyclo[3.2.1]oct-3-yl (S)-tropate	Atropine sulfate, Atropine sulfate monohydrate, Daturine, Hyoscyamine, Sulfatropinol	AChR	Neuronal Signaling
InChI=1S/C17H14Cl2F2N2O3/c18-11-6-22-7-12(19)15(11)23-16(24)10-3-4-13(26-17(20)21)14(5-10)25-8-9-1-2-9/h3-7,9,17H,1-2,8H2,(H,22,23,24)	N-(3,5-dichloro-4-pyridyl)3-(cyclopropylmethoxy)-4-difluoroanisamide	APTA 2217, B9302-107, BY 217, BYK 20869, Roflumilast	PDE	Metabolism
InChI=1S/C16H17FIN3O4/c1-9-7-11(15(23)20-25-6-5-22)14(21(2)16(9)24)19-13-4-3-10(18)8-12(13)17/h3-4,7-8,19,22H,5-6H2,1-2H3,(H,20,23)	N-2-hydroxyethoxy-2-(2-fluoro-4-iodophenylamino)-1-methyl-5-methyl-6-oxo-1,6-dihydronicotinamide	ARRY704, AZD8330	MEK	MAPK
InChI=1S/C23H28N4O4S/c1-16(2)22-25-23(31-26-22)27-12-10-17(11-13-27)15-30-19-6-9-21(24-14-19)18-4-7-20(8-5-18)32(3,28)29/h4-9,14,16-17H,10-13,15H2,1-3H3	3-isopropyl-5-(4-{[6-(p-mesylphenyl)-3-pyridyloxy]methyl}-1-piperidyl)-1,2,4-oxadiazole	GSK1292263	GPR	Endocrinology & Hormones
InChI=1S/C26H26F3N3O3/c1-16-14-32(15-17(2)34-16)24-12-9-20(13-30-24)31-25(33)23-6-4-5-22(18(23)3)19-7-10-21(11-8-19)35-26(27,28)29/h4-13,16-17H,14-15H2,1-3H3,(H,31,33)/t16-,17+	N-{6-[(2R,6S)-2,6-dimethyl-4-morpholinyl]-3-pyridyl}-6-(p-trifluoromethoxyphenyl)-2-toluamide	Sonidegib (Erismodegib, NVP-LDE225)	Hedgehog/Smoothened	Stem Cells & Wnt
InChI=1S/C23H29N7O6/c1-2-25-21(35)18-16(33)17(34)22(36-18)30-11-27-15-19(24)28-23(29-20(15)30)26-10-9-13-5-3-12(4-6-13)7-8-14(31)32/h3-6,11,16-18,22,33-34H,2,7-10H2,1H3,(H,25,35)(H,31,32)(H3,24,26,28,29)/t16-,17+,18-,22+/m0/s1	3-[p-(2-{9-[(2R,3R,4S,5S)-5-(N-ethylcarbamoyl)-3,4-dihydroxytetrahydro-2-furyl]-2-adenineylamino}ethyl)phenyl]propionic acid	CGS 21680 HCl	Adenosine Receptor	GPCR & G Protein
InChI=1S/C34H41N7O5/c1-4-6-7-10-21-46-34(44)39-32(35)24-12-15-26(16-13-24)37-23-30-38-27-22-25(14-17-28(27)40(30)3)33(43)41(20-18-31(42)45-5-2)29-11-8-9-19-36-29/h8-9,11-17,19,22,37H,4-7,10,18,20-21,23H2,1-3H3,(H2,35,39,44)	ethyl 3-(N-2-pyridyl{2-[(p-{amino[hexyl(oxycarbonylamino)]methyl}phenylamino)methyl]-1-methyl-1H-1,3-benzimidazol-5-yl}carbonylamino)propionate	BIBR-1048, Dabigatran Etexilate	Thrombin	Others
InChI=1S/C28H37N3O3S3/c32-26(30-27-29-19-25(36-27)35-17-16-31-14-4-5-15-31)28(18-24(28)20-6-2-1-3-7-20)21-8-10-22(11-9-21)37(33,34)23-12-13-23/h8-11,19-20,23-24H,1-7,12-18H2,(H,29,30,32)/t24-,28-/m0/s1	N-{5-[2-(1-pyrrolidinyl)ethylthio]-1,3-thiazol-2-yl}(2S)-2-cyclohexyl-1-[p-(cyclopropylsulfonyl)phenyl]cyclopropanecarboxamide	LY2608204	Others	Others
InChI=1S/C18H16F2N4O2S/c19-11-1-4-15(22-6-11)16(25)23-12-2-3-14(20)13(5-12)18-9-26-7-10(18)8-27-17(21)24-18/h1-6,10H,7-9H2,(H2,21,24)(H,23,25)/t10-,18-/m0/s1	N-{3-[(3aS,7aS)-5-amino-3,3a,7,7a-tetrahydro-1H-2-oxa-6-thia-4-azainden-3a-yl]-4-fluorophenyl}-5-fluoro-2-pyridinecarboxamide	LY2886721	BACE	Neuronal Signaling
InChI=1S/C20H20N4O/c25-20(24-13-11-21-12-14-24)16-8-5-15(6-9-16)7-10-19-17-3-1-2-4-18(17)22-23-19/h1-10,21H,11-14H2,(H,22,23)/b10-7+	{p-[(E)-2-(1H-indazol-3-yl)ethenyl]phenyl}(1-piperazinyl)methanone	KW-2449	Aurora Kinase,Bcr-Abl,FLT3	Angiogenesis
InChI=1S/C22H31N3O6S2/c1-11-15-14(12(2)26)18(27)25(15)16(19(28)30-10-31-20(29)22(3,4)5)17(11)33-13-8-24(9-13)21-23-6-7-32-21/h11-15,26H,6-10H2,1-5H3/t11-,12-,14-,15-/m1/s1	(2,2-dimethylvaleroxy)methyl (1R,4R,5S,6S)-6-[(R)-1-hydroxyethyl]-3-[1-(4,5-dihydro-1,3-thiazol-2-yl)-3-azetidinylthio]-4-methyl-7-oxo-1-azabicyclo[3.2.0]hept-2-ene-2-carboxylate	L-084, ME1211, Tebipenem Pivoxil	Anti-infection	Microbiology
InChI=1S/C29H31F3N2O3/c1-33-28(35)27(20-7-5-4-6-8-20)34-16-15-21-17-25(36-2)26(37-3)18-23(21)24(34)14-11-19-9-12-22(13-10-19)29(30,31)32/h4-10,12-13,17-18,24,27H,11,14-16H2,1-3H3,(H,33,35)/t24-,27+/m0/s1	N-methyl(R)-[(S)-6,7-dimethoxy-1-{2-[p-(trifluoromethyl)phenyl]ethyl}-1,2,3,4-tetrahydro-2-isoquinolyl]phenylacetamide	Almorexant HCl	OX Receptor	GPCR & G Protein
InChI=1S/C24H16F6N6O/c1-36-19-7-6-15(10-17(19)34-22(36)33-14-4-2-13(3-5-14)23(25,26)27)37-16-8-9-31-18(11-16)21-32-12-20(35-21)24(28,29)30/h2-12H,1H3,(H,32,35)(H,33,34)	[p-(trifluoromethyl)phenyl](1-methyl-5-{2-[5-(trifluoromethyl)-2-imidazolyl]-4-pyridyloxy}-1H-1,3-benzimidazol-2-yl)amine	RAF265 (CHIR-265)	Raf,VEGFR	MAPK
InChI=1S/C14H14ClFN8/c1-7-3-11(24-23-7)21-13-10(15)6-19-14(22-13)20-8(2)12-17-4-9(16)5-18-12/h3-6,8H,1-2H3,(H3,19,20,21,22,23,24)/t8-/m0/s1	2-[(S)-1-(5-fluoro-2-pyrimidinyl)ethylamino]-5-chloro-4-(3-methyl-5-pyrazolylamino)pyrimidine	AZD1480	JAK	JAK/STAT
InChI=1S/C19H21F3N6/c1-2-13-10-23-12-24-18(13)28-7-5-27(6-8-28)11-17-25-15-4-3-14(19(20,21)22)9-16(15)26-17/h3-4,9-10,12,16H,2,5-8,11H2,1H3/t16-/m0/s1	(S)-2-{[4-(5-ethyl-4-pyrimidinyl)-1-piperazinyl]methyl}-5-(trifluoromethyl)-3aH-1,3-diazaindene	PF-4708671	S6 Kinase	PI3K/Akt/mTOR
InChI=1S/C14H19NO3/c1-2-5-15-6-7-17-14-11-8-10(16)3-4-13(11)18-9-12(14)15/h3-4,8,12,14,16H,2,5-7,9H2,1H3/t12-,14-/m1/s1	(4aR,10aR)-1-propyl-1,2,3,4a,10,10a-hexahydro-4,9-dioxa-1-aza-6-phenanthrol	PD128907 HCl	Dopamine Receptor	Neuronal Signaling
InChI=1S/C22H28FN3O6S/c1-13(2)20-18(10-9-16(27)11-17(28)12-19(29)30)21(14-5-7-15(23)8-6-14)25-22(24-20)26(3)33(4,31)32/h5-10,13,16-17,27-28H,11-12H2,1-4H3,(H,29,30)/b10-9+/t16-,17-/m1/s1	(3R,5S,E)-7-[2-(N-mesyl-N-methylamino)-4-(p-fluorophenyl)-6-isopropyl-5-pyrimidinyl]-3,5-dihydroxy-6-heptenoic acid	Rosuvastatin, Rosuvastatin Calcium, ZD4522	HMG-CoA Reductase	Metabolism
InChI=1S/C24H27N3O4/c1-3-27(4-2)15-17-5-7-21-14-18(6-8-20(21)13-17)16-31-24(29)25-22-11-9-19(10-12-22)23(28)26-30/h5-14,30H,3-4,15-16H2,1-2H3,(H,25,29)(H,26,28)	p-hydroxamophenyl {6-[(diethylamino)methyl]-2-naphthyl}methanecarbamate	Givinostat (ITF2357)	HDAC	Cytoskeletal Signaling
InChI=1S/C27H26ClF3N6O3/c1-3-39-25(38)20(32)12-16-4-6-17(7-5-16)21-14-23(35-26(33)34-21)40-24(27(29,30)31)19-9-8-18(28)13-22(19)37-11-10-15(2)36-37/h4-11,13-14,20,24H,3,12,32H2,1-2H3,(H2,33,34,35)/t20-,24+/m0/s1	ethyl (S)-3-[p-(6-{(R)-1-[4-chloro-2-(3-methyl-1-pyrazolyl)phenyl]-2,2,2-trifluoroethoxy}-2-amino-4-pyrimidinyl)phenyl]-2-aminopropionate	Telotristat Etiprate (LX 1606 Hippurate)	Hydroxylase	Metabolism
InChI=1S/C6H6Cl2N2O4S2/c7-4-1-3(15(9,11)12)2-5(6(4)8)16(10,13)14/h1-2H,(H2,9,11,12)(H2,10,13,14)	4,5-dichloro-1,3-benzenedisulfonamide	Dichlorphenamide (Diclofenamide), Diclofenamide	Others
InChI=1S/C19H20N4O/c1-22(2)12-13-6-8-14(9-7-13)18-21-16-5-3-4-15-17(16)23(18)11-10-20-19(15)24/h3-9H,10-12H2,1-2H3,(H,20,24)	2-{p-[(dimethylamino)methyl]phenyl}-1,3,10-triazatricyclo[6.4.1.0⁴,¹³]trideca-2,4,6,8(13)-tetraen-9-one	328543-09-5, AG-14361, HY-12032	PARP	DNA Damage
InChI=1S/C14H19BCl2N2O4/c1-8(2)5-12(15(22)23)19-13(20)7-18-14(21)10-6-9(16)3-4-11(10)17/h3-4,6,8,12,22-23H,5,7H2,1-2H3,(H,18,21)(H,19,20)/t12-/m0/s1	N-[(R)-1-(dihydroxyboryl)-3-methylbutyl](2,5-dichlorobenzylamino)acetamide	Ixazomib (MLN2238)	Proteasome	Proteases
InChI=1S/C20H23BCl2N2O9/c1-10(2)5-14(21-33-17(29)8-20(34-21,19(31)32)7-16(27)28)25-15(26)9-24-18(30)12-6-11(22)3-4-13(12)23/h3-4,6,10,14H,5,7-9H2,1-2H3,(H,24,30)(H,25,26)(H,27,28)(H,31,32)/t14-,20?/m0/s1	2-[(R)-1-{[(2,5-dichlorobenzylamino)methyl]carbonylamino}-3-methylbutyl]-4-(carboxymethyl)-6-oxo-1,3,2-dioxaborinane-4-carboxylic acid	Ixazomib Citrate (MLN9708)	Proteasome	Proteases
InChI=1S/C31H33ClN2O3/c1-20(2)28(34(17-7-16-33)31(36)23-12-10-21(3)11-13-23)30-26(18-22-8-5-4-6-9-22)29(35)25-15-14-24(32)19-27(25)37-30/h4-6,8-15,19-20,28H,7,16-18,33H2,1-3H3/t28-/m1/s1	N-[(R)-1-(3-benzyl-7-chloro-4-oxo-2-chromenyl)-2-methylpropyl]-N-3-aminopropyl-p-toluamide	SB743921 HCl	Kinesin	Cytoskeletal Signaling
InChI=1S/C26H31Cl2N7O3/c1-5-34-10-12-35(13-11-34)18-8-6-17(7-9-18)31-21-15-22(30-16-29-21)33(2)26(36)32-25-23(27)19(37-3)14-20(38-4)24(25)28/h6-9,14-16H,5,10-13H2,1-4H3,(H,32,36)(H,29,30,31)	6-[3-(2,6-dichloro-3,5-dimethoxyphenyl)-1-methylureido]-4-[p-(4-ethyl-1-piperazinyl)phenylamino]pyrimidine	BGJ398 (NVP-BGJ398|Infigratinib)	FGFR	Angiogenesis
InChI=1S/C24H18ClFN4O2/c1-2-23(31)29-17-6-8-21-19(11-17)24(28-14-27-21)30-18-7-9-22(20(25)12-18)32-13-15-4-3-5-16(26)10-15/h2-12,14H,1,13H2,(H,29,31)(H,27,28,30)	N-(4-{3-chloro-4-[(m-fluorophenyl)methoxy]phenylamino}-6-quinazolinyl)acrylamide	AST-1306, AST-6	EGFR	Protein Tyrosine Kinase
InChI=1S/C20H21N3O2/c1-12-6-5-7-14(21-12)18-17(22-19(23-18)20(2,3)4)13-8-9-15-16(10-13)25-11-24-15/h5-10H,11H2,1-4H3,(H,22,23)	5-[2-(tert-butyl)-5-(6-methyl-2-pyridyl)-4-imidazolyl]-2H-1,3-benzodioxole	SB505124	TGF-beta/Smad	TGF-beta/Smad
InChI=1S/C29H43NO4S/c1-17(2)22-14-25(20(7)8)27(26(15-22)21(9)10)16-28(31)30-35(32,33)34-29-23(18(3)4)12-11-13-24(29)19(5)6/h11-15,17-21H,16H2,1-10H3,(H,30,31)	N-2,6-bis(isopropyl)phenoxysulfonyl[2,4,6-tris(isopropyl)phenyl]acetamide	Avasimibe, CI-1011	P450 (e.g. CYP17)	Metabolism
InChI=1S/C18H16O3/c1-2-13(12-8-4-3-5-9-12)16-17(19)14-10-6-7-11-15(14)21-18(16)20/h3-11,13,19H,2H2,1H3	3-(1-phenylpropyl)-4-coumarinol	Marcoumar, Marcumar and Falithrom, Phenprocoumon	5-alpha Reductase	Angiogenesis
InChI=1S/C23H25ClFN5O3/c1-26-21(31)12-30-8-6-14(7-9-30)33-20-10-15-18(11-19(20)32-2)27-13-28-23(15)29-17-5-3-4-16(24)22(17)25/h3-5,10-11,13-14H,6-9,12H2,1-2H3,(H,26,31)(H,27,28,29)	N-methyl{4-[4-(3-chloro-2-fluorophenylamino)-7-methoxy-6-quinazolinyloxy]-1-piperidyl}acetamide	Sapitinib (AZD8931)	EGFR,HER2	Protein Tyrosine Kinase
InChI=1S/C27H28F3N5O2S/c1-17(19-5-3-4-6-20(19)27(28,29)30)37-23-14-24(38-25(23)26(31)36)35-16-32-21-8-7-18(13-22(21)35)15-34-11-9-33(2)10-12-34/h3-8,13-14,16-17H,9-12,15H2,1-2H3,(H2,31,36)/t17-/m1/s1	3-{(R)-1-[o-(trifluoromethyl)phenyl]ethoxy}-5-{6-[(4-methyl-1-piperazinyl)methyl]-1H-1,3-benzimidazol-1-yl}-2-thenamide	GSK461364	PLK	Cell Cycle
InChI=1S/C24H30N6O2/c1-5-8-19(18-9-7-12-25-15-18)28-22-16(3)14-27-23(30-22)17-10-11-20(21(13-17)32-4)29-24(31)26-6-2/h7,9-15,19H,5-6,8H2,1-4H3,(H2,26,29,31)(H,27,28,30)/t19-/m0/s1	4-[(S)-1-(3-pyridyl)butylamino]-2-[4-(3-ethylureido)-3-methoxyphenyl]-5-methylpyrimidine	Lexibulin (CYT997)	Microtubule Associated	Cytoskeletal Signaling
InChI=1S/C20H22F3N5O/c1-27-9-7-14(8-10-27)12-24-18-5-6-19-25-13-17(28(19)26-18)15-3-2-4-16(11-15)29-20(21,22)23/h2-6,11,13-14H,7-10,12H2,1H3,(H,24,26)	[(1-methyl-4-piperidyl)methyl][3-(m-trifluoromethoxyphenyl)-1,3a,4-triaza-5-indenyl]amine	SGI-1776 free base	Pim	JAK/STAT
InChI=1S/C30H53N3O6/c1-19(2)22(14-21-10-11-26(38-8)27(15-21)39-13-9-12-37-7)16-24(31)25(34)17-23(20(3)4)28(35)33-18-30(5,6)29(32)36/h10-11,15,19-20,22-25,34H,9,12-14,16-18,31H2,1-8H3,(H2,32,36)(H,33,35)/t22-,23-,24-,25-/m0/s1	N-(2-carbamoyl-2-methylpropyl)(2S,4S,5S,7S)-5-amino-4-hydroxy-2-isopropyl-7-{[4-methoxy-3-(3-methoxypropoxy)phenyl]methyl}-8-methylnonanamide	Aliskiren, Aliskiren Hemifumarate	RAAS	Endocrinology & Hormones
InChI=1S/C23H14F6N6O/c24-22(25,26)12-1-3-13(4-2-12)32-21-33-16-6-5-14(9-17(16)34-21)36-15-7-8-30-18(10-15)20-31-11-19(35-20)23(27,28)29/h1-11H,(H,31,35)(H2,32,33,34)	[p-(trifluoromethyl)phenyl](5-{2-[4-(trifluoromethyl)-2-imidazolyl]-4-pyridyloxy}-1H-1,3-benzimidazol-2-yl)amine	Raf265 derivative	Raf	MAPK
InChI=1S/C23H15ClF2N4O3/c24-20-19(7-8-29-22(20)27)33-18-6-5-14(9-17(18)26)30-23(32)16-11-28-10-15(21(16)31)12-1-3-13(25)4-2-12/h1-11H,(H2,27,29)(H,28,31)(H,30,32)	N-[4-(2-amino-3-chloro-4-pyridyloxy)-3-fluorophenyl]-5-(p-fluorophenyl)-4-oxo-1,4-dihydronicotinamide	BMS-794833	c-Met,VEGFR	Protein Tyrosine Kinase
InChI=1S/C26H20F3N7O/c1-15-8-9-16(25(37)32-19-7-3-6-18(12-19)26(27,28)29)11-21(15)33-23-20-14-31-36(2)24(20)35-22(34-23)17-5-4-10-30-13-17/h3-14H,1-2H3,(H,32,37)(H,33,34,35)	N-m-(trifluoromethyl)phenyl-2-[1-methyl-6-(3-pyridyl)-1H-1,2,5,7-tetraazainden-4-ylamino]-4-toluamide	NVP-BHG712	Bcr-Abl,Ephrin receptor,Raf,Src	Protein Tyrosine Kinase
InChI=1S/C21H21N3O4/c1-3-15-5-4-6-16(11-15)24-21-17-12-19(27-8-7-25)20(28-10-9-26-2)13-18(17)22-14-23-21/h1,4-6,11-14,25H,7-10H2,2H3,(H,22,23,24)	2-[4-(m-ethynylphenylamino)-7-(2-methoxyethoxy)-6-quinazolinyloxy]ethanol	DesMethyl Erlotinib (CP-473420) HCl, OSI-420	EGFR	Protein Tyrosine Kinase
InChI=1S/C22H19N7O/c1-13-6-3-4-9-17(13)29-18(27-16-8-5-7-14(2)19(16)22(29)30)11-28-21-15(10-26-28)20(23)24-12-25-21/h3-10,12H,11H2,1-2H3,(H2,23,24,25)	2-[(4-amino-1H-1,2,5,7-tetraazainden-1-yl)methyl]-5-methyl-3-(o-tolyl)-4(3H)-quinazolinone	PIK-293	PI3K	PI3K/Akt/mTOR
InChI=1S/C19H26O3/c1-18-10-8-15(20)17(22)14(18)4-3-11-12-5-6-16(21)19(12,2)9-7-13(11)18/h11-13,22H,3-10H2,1-2H3/t11-,12-,13-,18+,19-/m0/s1	(1S,2R,10R,11S,15S)-6-hydroxy-2,15-dimethyltetracyclo[8.7.0.0²,⁷.0¹¹,¹⁵]heptadec-6-ene-5,14-dione	CGP-32349, NSC 282175, Formestane	Aromatase	Endocrinology & Hormones
InChI=1S/C18H16F2N6/c1-10-7-16(26-25-10)23-18-15(20)8-13(9-21)17(24-18)22-11(2)12-3-5-14(19)6-4-12/h3-8,11H,1-2H3,(H3,22,23,24,25,26)/t11-/m0/s1	2-[(S)-1-(p-fluorophenyl)ethylamino]-5-fluoro-6-(3-methyl-5-pyrazolylamino)nicotinonitrile	AZ 960	JAK	JAK/STAT
InChI=1S/C23H26F2N2O4/c1-14(26-19(28)12-15-10-17(24)13-18(25)11-15)21(29)27-20(16-8-6-5-7-9-16)22(30)31-23(2,3)4/h5-11,13-14,20H,12H2,1-4H3,(H,26,28)(H,27,29)/t14-,20-/m0/s1	tert-butyl (S)-[(S)-2-{[(3,5-difluorophenyl)methyl]carbonylamino}propionylamino]phenylacetate	DAPT (GSI-IX), LY-374973	Beta Amyloid,Gamma-secretase	Proteases
InChI=1S/C25H23F3N4O2/c26-25(27,28)21-9-4-20(5-10-21)8-13-24-30-22(18-34-24)17-33-23-11-6-19(7-12-23)3-1-2-15-32-16-14-29-31-32/h4-14,16,18H,1-3,15,17H2/b13-8+	1-(4-{p-[(2-{(E)-2-[p-(trifluoromethyl)phenyl]ethenyl}-1,3-oxazol-4-yl)methoxy]phenyl}butyl)-1H-1,2,3-triazole	Mubritinib (TAK 165)	HER2	Protein Tyrosine Kinase
InChI=1S/C33H38N4O6/c1-3-22-23-16-21(43-32(40)36-14-10-20(11-15-36)35-12-6-5-7-13-35)8-9-27(23)34-29-24(22)18-37-28(29)17-26-25(30(37)38)19-42-31(39)33(26,41)4-2/h8-9,16-17,20,41H,3-7,10-15,18-19H2,1-2H3/t33-/m0/s1	(S)-10,19-diethyl-19-hydroxy-14,18-dioxo-17-oxa-3,13-diazapentacyclo[11.8.0.0²,¹¹.0⁴,⁹.0¹⁵,²⁰]henicosa-1(21),2,4,6,8,10,15(20)-heptaen-7-yl [1,4'-bipiperidyl]-1'-carboxylate	CPT-11 HCl Trihydrate, Irinotecan HCl Trihydrate	Topoisomerase	DNA Damage
InChI=1S/C16H16N6O/c1-8(2)22-16-13(15(17)18-7-19-16)14(21-22)12-6-9-5-10(23)3-4-11(9)20-12/h3-8,20,23H,1-2H3,(H2,17,18,19)	2-(4-amino-1-isopropyl-1H-1,2,5,7-tetraazainden-3-yl)-5-indolol	Torkinib (PP242)	Autophagy,mTOR	PI3K/Akt/mTOR
InChI=1S/C23H22N6O2/c24-10-12-25-22(30)18-3-1-17(2-4-18)21-9-11-26-23(28-21)27-19-5-7-20(8-6-19)29-13-15-31-16-14-29/h1-9,11H,12-16H2,(H,25,30)(H,26,27,28)	N-cyanomethylp-[2-(p-morpholinophenylamino)-4-pyrimidinyl]benzamide	LM-1149 , CYT11387, Momelotinib (CYT387)	JAK	JAK/STAT
InChI=1S/C27H27N5O2/c1-32(2)15-16-34-22-7-3-19(4-8-22)27-29-25(18-11-13-28-14-12-18)26(30-27)21-5-9-23-20(17-21)6-10-24(23)31-33/h3-5,7-9,11-14,17,33H,6,10,15-16H2,1-2H3,(H,29,30)/b31-24+	5-(2-{p-[2-(dimethylamino)ethoxy]phenyl}-4-(4-pyridyl)-5-imidazolyl)-1-indanone oxime	SB590885	Raf	MAPK
InChI=1S/C24H23N5O/c25-17-24(11-1-2-12-24)19-5-7-20(8-6-19)29-23(30)21-4-3-13-27-22(21)28-16-18-9-14-26-15-10-18/h3-10,13-15H,1-2,11-12,16H2,(H,27,28)(H,29,30)	N-[p-(1-cyanocyclopentyl)phenyl]-2-{[(4-pyridyl)methyl]amino}nicotinamide	Apatinib, Apatinib?mesylate, YN968D1	VEGFR	Protein Tyrosine Kinase
InChI=1S/C22H26N4O3/c1-14-5-4-6-19-20(14)17(7-10-29-19)24-18-11-16(22(28)25(3)8-9-27)13-26-12-15(2)23-21(18)26/h4-6,11-13,17,24,27H,7-10H2,1-3H3/t17-/m1/s1	N-2-hydroxyethyl-N-methyl-7-[(R)-5-methyl-4-chromanylamino]-2-methyl-1,3a-diaza-5-indenecarboxamide	PF-3716556	ATPase,Proton Pump	Transmembrane Transporters
InChI=1S/C15H24N4O4/c16-13(21)14-17-15(23-19-14)11(9-12(20)18-22)8-4-7-10-5-2-1-3-6-10/h10-11,22H,1-9H2,(H2,16,21)(H,18,20)/t11-/m1/s1	5-[(R)-4-cyclohexyl-1-(hydroxamomethyl)butyl]-1,2,4-oxadiazole-3-carboxamide	UK 383367	Procollagen C Proteinase	Metabolism
InChI=1S/C14H22N4O4S/c1-10-5-7-11(8-6-10)23(20,21)18-12(13(19)22-2)4-3-9-17-14(15)16/h5-8,12,18H,3-4,9H2,1-2H3,(H4,15,16,17)/t12-/m0/s1	methyl (S)-5-guanidino-2-(tosylamino)valerate	TAME, Tos-Arg-OMe.HCl	APC,E3 Ligase	Cell Cycle
InChI=1S/C22H18FN7O/c1-2-15(28-20-18-19(25-11-24-18)26-12-27-20)21-29-16-10-6-9-14(23)17(16)22(31)30(21)13-7-4-3-5-8-13/h3-12,15,19H,2H2,1H3,(H,26,27,28)/t15-,19?/m0/s1	2-[(S)-1-(4H-purin-6-ylamino)propyl]-5-fluoro-3-phenyl-3,4-dihydro-4-quinazolinone	Idelalisib (CAL-101, GS-1101)	PI3K	PI3K/Akt/mTOR
InChI=1S/C28H23N7O2/c1-16-7-3-4-12-21(16)35-22(32-20-11-5-8-17(2)23(20)28(35)37)14-34-27-24(26(29)30-15-31-27)25(33-34)18-9-6-10-19(36)13-18/h3-13,15,36H,14H2,1-2H3,(H2,29,30,31)	2-{[4-amino-3-(m-hydroxyphenyl)-1H-1,2,5,7-tetraazainden-1-yl]methyl}-5-methyl-3-(o-tolyl)-4(3H)-quinazolinone	PIK-294	PI3K	PI3K/Akt/mTOR
InChI=1S/C24H33ClN4O6/c1-5-34-23-16(12-18(30)35-23)27-21(32)17-7-6-10-29(17)22(33)19(24(2,3)4)28-20(31)13-8-9-15(26)14(25)11-13/h8-9,11,16-17,19,23H,5-7,10,12,26H2,1-4H3,(H,27,32)(H,28,31)/t16-,17-,19+,23+/m0/s1	N-[(2R,3S)-2-ethoxy-5-oxotetrahydro-3-furyl]-(S)-1-[(S)-2-(4-amino-3-chlorobenzylamino)-3,3-dimethylbutyryl]-2-pyrrolidinecarboxamide	Belnacasan (VX-765)	Caspase	Apoptosis
InChI=1S/C25H22N4O4/c1-14-10-11-19(12-15(14)2)29-24(31)22(16(3)28-29)27-26-21-9-5-8-20(23(21)30)17-6-4-7-18(13-17)25(32)33/h4-13,28,30H,1-3H3,(H,32,33)	2'-hydroxy-3'-[5-methyl-3-oxo-2-(3,4-xylyl)-1,2-dihydro-3H-pyrazol-4-ylazo]-3-biphenylcarboxylic acid	Eltrombopag, Eltrombopag Olamine, SB-497115-GR, SB497115	Thrombin	Others
InChI=1S/C22H19N5O/c1-13-4-2-5-18(25-13)21-20(19-6-3-11-27(19)26-21)15-9-10-24-17-8-7-14(22(23)28)12-16(15)17/h2,4-5,7-10,12H,3,6,11H2,1H3,(H2,23,28)	4-{3-(6-methyl-2-pyridyl)-1,2-diazabicyclo[3.3.0]octa-2,4-dien-4-yl}-6-quinolinecarboxamide	Galunisertib (LY2157299)	TGF-beta/Smad	TGF-beta/Smad
InChI=1S/C20H16ClN5O3/c1-22-19(27)16-10-12(6-8-23-16)11-29-20-17-15(7-9-28-17)18(25-26-20)24-14-4-2-13(21)3-5-14/h2-10H,11H2,1H3,(H,22,27)(H,24,25)	N-methyl-4-{[4-(p-chlorophenylamino)-1-oxa-5,6-diaza-7-indenyloxy]methyl}-2-pyridinecarboxamide	BAY 57-9352, Telatinib	c-Kit,PDGFR,VEGFR	Protein Tyrosine Kinase
InChI=1S/C17H19N3O3S/c1-10-8-18-15(11(2)16(10)23-4)9-24(21)17-19-13-6-5-12(22-3)7-14(13)20-17/h5-8,13H,9H2,1-4H3/t13?,24-/m0/s1	2-[(S)-(4-methoxy-3,5-dimethyl-2-pyridyl)methylsulfinyl]-6-methoxy-3aH-1,3-diazaindene	Esomeprazole sodium, Omeprazole Sodium	ATPase	Transmembrane Transporters
InChI=1S/C34H50N8O3/c1-6-28-33(44)39(4)29-20-35-34(38-31(29)42(28)22(2)3)37-27-14-9-24(19-30(27)45-5)32(43)36-25-10-12-26(13-11-25)41-17-15-40(16-18-41)21-23-7-8-23/h9,14,19-20,22-23,25-26,28H,6-8,10-13,15-18,21H2,1-5H3,(H,36,43)(H,35,37,38)/t25?,26?,28-/m1/s1	N-{4-[4-(cyclopropylmethyl)-1-piperazinyl]cyclohexyl}4-[(R)-7-ethyl-8-isopropyl-5-methyl-6-oxo-7,8-dihydro-2-pteridinylamino]-3-anisamide	Volasertib (BI 6727)	PLK	Cell Cycle
InChI=1S/C24H22O6/c1-14(25)16-6-9-18-19-11-22(28-3)23(12-21(19)30-24(26)20(18)10-16)29-13-15-4-7-17(27-2)8-5-15/h4-12,14,25H,13H2,1-3H3	2-(1-hydroxyethyl)-6-methoxy-7-[(p-methoxyphenyl)methoxy]-9-oxa-10-phenanthrenone	Palomid 529 (P529), SG 00529	mTOR	PI3K/Akt/mTOR
InChI=1S/C26H37NO3/c1-18(2)26(29)30-25-13-12-21(17-28)16-24(25)23(22-10-8-7-9-11-22)14-15-27(19(3)4)20(5)6/h7-13,16,18-20,23,28H,14-15,17H2,1-6H3/t23-/m1/s1	2-{(R)-3-[bis(isopropyl)amino]-1-phenylpropyl}-4-(hydroxymethyl)phenyl 2-methylpropionate	Fesoterodine Fumarate, SPM 907	AChR	Neuronal Signaling
InChI=1S/C19H18BrN3O/c1-2-7-17(14-8-4-3-5-9-14)23-19(24)15(13-21)12-16-10-6-11-18(20)22-16/h3-6,8-12,17H,2,7H2,1H3,(H,23,24)/b15-12+/t17-/m0/s1	N-[(S)-1-phenylbutyl]-(E)-3-(6-bromo-2-pyridyl)-2-cyanoacrylamide	Degrasyn (WP1130)	Bcr-Abl,DUB	Angiogenesis
InChI=1S/C18H20N2O3/c1-12(2)16(13-6-4-3-5-7-13)18(22)19-15-10-8-14(9-11-15)17(21)20-23/h3-12,16,23H,1-2H3,(H,19,22)(H,20,21)/t16-/m0/s1	N-p-hydroxamophenyl(S)-3-methyl-2-phenylbutyramide	AR-42, HDAC-42	HDAC	Epigenetics
InChI=1S/C26H33NO2/c1-17(28)29-20-10-12-25(2)19(15-20)6-7-21-23-9-8-22(18-5-4-14-27-16-18)26(23,3)13-11-24(21)25/h4-6,8,14,16,20-21,23-24H,7,9-13,15H2,1-3H3/t20-,21-,23-,24-,25-,26+/m0/s1	(1S,2R,5S,10R,11S,15S)-2,15-dimethyl-14-(3-pyridyl)tetracyclo[8.7.0.0²,⁷.0¹¹,¹⁵]heptadeca-7,13-dien-5-yl acetate	Abiraterone Acetate, CB7630	P450 (e.g. CYP17)	Metabolism
InChI=1S/C18H21F3N6O2/c19-18(20,21)13-9-15(22)23-11-12(13)14-10-16(26-1-5-28-6-2-26)25-17(24-14)27-3-7-29-8-4-27/h9-11H,1-8H2,(H2,22,23)	5-(2,6-dimorpholino-4-pyrimidinyl)-4-(trifluoromethyl)-2-pyridylamine	Buparlisib (BKM120, NVP-BKM120)	PI3K	PI3K/Akt/mTOR
InChI=1S/C19H12ClN3O2/c20-12-2-1-3-13(9-12)22-18-15-6-7-21-10-16(15)14-5-4-11(19(24)25)8-17(14)23-18/h1-10H,(H,22,23)(H,24,25)	10-(m-chlorophenylamino)-3,9-diaza-7-phenanthrenecarboxylic acid	Silmitasertib (CX-4945)	Casein Kinase	Metabolism
InChI=1S/C22H18O11/c23-10-5-12(24)11-7-18(33-22(31)9-3-15(27)20(30)16(28)4-9)21(32-17(11)6-10)8-1-13(25)19(29)14(26)2-8/h1-6,18,21,23-30H,7H2/t18-,21-/m1/s1	(2R,3R)-5,7-dihydroxy-2-(3,4,5-trihydroxyphenyl)-3-chromanyl gallate	(-)-Epigallocatechin Gallate, EGCG, FG40482, Gallocatechin gallate, Tea polyphenol	DNA Methyltransferase,HER2,Telomerase,EGFR,Fatty Acid Synthase	DNA Damage
InChI=1S/C18H16O7/c1-6-14(22)12(8(3)20)16-13(15(6)23)18(4)10(25-16)5-9(21)11(7(2)19)17(18)24/h5,21-23H,1-4H3/t18-/m1/s1	(S)-3,8-diacetyl-2,5,7-trihydroxy-4a,6-dimethyl-9-oxa-4(4aH)-fluorenone	(+)-Usniacin, D-Usnic Acid, Usniacin, Usnic acid	Others	Others
InChI=1S/C12H13NO2/c14-12(15)7-3-4-9-8-13-11-6-2-1-5-10(9)11/h1-2,5-6,8,13H,3-4,7H2,(H,14,15)	4-(3-indolyl)butyric acid	3-Indolebutyric acid (IBA)	Others	Others
InChI=1S/C21H20O8/c1-25-15-3-9(4-16(26-2)20(15)23)17-10-5-13-14(29-8-28-13)6-11(10)19(22)12-7-27-21(24)18(12)17/h3-6,12,17-19,22-23H,7-8H2,1-2H3/t12-,17+,18-,19+/m0/s1	(10R,11R,15R,16S)-16-hydroxy-10-(4-hydroxy-3,5-dimethoxyphenyl)-4,6,13-trioxatetracyclo[7.7.0.0³,⁷.0¹¹,¹⁵]hexadeca-1(9),2,7-trien-12-one	4'-Demethylpodophyllotoxin, 4-Demethylepipodophyllotoxin(NSC-122819,VM-26), DMEP	Microtubule Associated	Cytoskeletal Signaling
InChI=1S/C10H8O3/c1-6-4-10(12)13-9-5-7(11)2-3-8(6)9/h2-5,11H,1H3	4-methyl-7-coumarinol	4-Methylumbelliferone (4-MU)	Others	Others
InChI=1S/C15H16O9/c16-5-10-12(19)13(20)14(21)15(24-10)23-9-3-6-1-2-11(18)22-8(6)4-7(9)17/h1-4,10,12-17,19-21H,5H2/t10-,12-,13+,14-,15-/m1/s1	(2R,3S,4S,5R,6S)-6-(7-hydroxy-6-coumarinyloxy)-2-(hydroxymethyl)tetrahydro-2H-pyran-3,4,5-triol	Aesculin, Esculin	Others	Others
InChI=1S/C15H10O5/c16-6-7-4-9-13(11(18)5-7)15(20)12-8(14(9)19)2-1-3-10(12)17/h1-5,16-18H,6H2	1,8-dihydroxy-3-(hydroxymethyl)-9,10-anthracenedione	Aloe-emodin, NSC 38628, Rhabarberone	Anti-infection	Microbiology
InChI=1S/C20H27NO11/c21-6-10(9-4-2-1-3-5-9)30-20-18(28)16(26)14(24)12(32-20)8-29-19-17(27)15(25)13(23)11(7-22)31-19/h1-5,10-20,22-28H,7-8H2/t10-,11+,12+,13+,14+,15-,16-,17+,18+,19+,20+/m0/s1	(R)-[(2R,3R,4S,5S,6R)-6-{[(2R,3R,4S,5S,6R)-3,4,5-trihydroxy-6-(hydroxymethyl)tetrahydro-2H-pyran-2-yloxy]methyl}-3,4,5-trihydroxytetrahydro-2H-pyran-2-yloxy]phenylacetonitrile	Amygdalin	Others	Others
InChI=1S/C20H30O5/c1-12-4-7-16-19(2,9-8-17(23)20(16,3)11-21)14(12)6-5-13-15(22)10-25-18(13)24/h5,14-17,21-23H,1,4,6-11H2,2-3H3/b13-5+/t14-,15-,16+,17-,19+,20+/m1/s1	(S)-(E)-3-{2-[(1R,4aS,5R,6R,8aS)-6-hydroxy-5-(hydroxymethyl)-5,8a-dimethyl-2-methyleneperhydro-1-naphthyl]ethylidene}-4-hydroxy-4,5-dihydro-2(3H)-furanone	Andrographolide	NF-κB	NF-κB
InChI=1S/C12H16O7/c13-5-8-9(15)10(16)11(17)12(19-8)18-7-3-1-6(14)2-4-7/h1-4,8-17H,5H2/t8-,9-,10+,11-,12-/m1/s1	(2R,3S,4S,5R,6S)-2-(hydroxymethyl)-6-(p-hydroxyphenoxy)tetrahydro-2H-pyran-3,4,5-triol	Arbutin, Uva,p-Arbutin, alpha-Arbutin, alpha-Arbutoside, 4-hydroxyphenyl-D-lucopyranoside	Tyrosinase	Proteases
InChI=1S/C16H26O5/c1-9-5-6-12-10(2)13(17-4)18-14-16(12)11(9)7-8-15(3,19-14)20-21-16/h9-14H,5-8H2,1-4H3/t9-,10-,11+,12+,13+,14-,15-,16-/m1/s1	(4S,5R,8S,9R,10S,12R,13R)-10-methoxy-1,5,9-trimethyl-11,14,15,16-tetraoxatetracyclo[10.3.1.0⁴,¹³.0⁸,¹³]hexadecane	Artemether, SM-224, CGP 56696	Anti-infection	Microbiology
InChI=1S/C19H28O8/c1-10-4-5-13-11(2)16(23-15(22)7-6-14(20)21)24-17-19(13)12(10)8-9-18(3,25-17)26-27-19/h10-13,16-17H,4-9H2,1-3H3,(H,20,21)/t10-,11-,12+,13+,16-,17-,18-,19-/m1/s1	3-{(4S,5R,8S,9R,10S,12R,13R)-1,5,9-trimethyl-11,14,15,16-tetraoxatetracyclo[10.3.1.0⁴,¹³.0⁸,¹³]hexadec-10-yloxycarbonyl}propionic acid	Artesunate, WR-256283	STAT	JAK/STAT
InChI=1S/C30H48O5/c1-17-9-12-30(25(34)35)14-13-28(5)19(23(30)18(17)2)7-8-22-26(3)15-20(32)24(33)27(4,16-31)21(26)10-11-29(22,28)6/h7,17-18,20-24,31-33H,8-16H2,1-6H3,(H,34,35)/t17-,18+,20-,21-,22-,23+,24+,26+,27+,28-,29-,30+/m1/s1	(1S,2R,4aS,6aS,6bR,8aR,9R,10R,11R,12aR,12bR,14bS)-10,11-dihydroxy-9-(hydroxymethyl)-1,2,6a,6b,9,12a-hexamethyl-1,2,3,4,4a,5,6,6a,6b,7,8,8a,9,10,11,12,12a,12b,13,14b-icosahydro-4a-picenecarboxylic acid	Asiatic Acid, Dammarolic acid, Asiantic acid	p38 MAPK	MAPK
InChI=1S/C3H3N3O2/c7-6(8)3-4-1-2-5-3/h1-2H,(H,4,5)	2-nitroimidazole	2-Nitroimidazole, Azomycin	Others	Others
InChI=1S/C15H10O5/c16-9-6-11(8-4-2-1-3-5-8)20-12-7-10(17)14(18)15(19)13(9)12/h1-7,17-19H	5,6,7-trihydroxy-2-phenyl-4-chromenone	Baicalein	P450 (e.g. CYP17)	Metabolism
InChI=1S/C21H18O11/c22-9-6-10(8-4-2-1-3-5-8)30-11-7-12(14(23)15(24)13(9)11)31-21-18(27)16(25)17(26)19(32-21)20(28)29/h1-7,16-19,21,23-27H,(H,28,29)/t16-,17-,18+,19-,21+/m0/s1	(2S,3S,4S,5R,6S)-6-(5,6-dihydroxy-4-oxo-2-phenyl-7-chromenyloxy)-3,4,5-trihydroxytetrahydro-2H-pyran-2-carboxylic acid	Baicalin	GABA Receptor	Neuronal Signaling
InChI=1S/C14H16O9/c1-21-11-5(16)2-4-7(9(11)18)12-13(23-14(4)20)10(19)8(17)6(3-15)22-12/h2,6,8,10,12-13,15-19H,3H2,1H3/t6-,8-,10+,12+,13-/m1/s1	(1S,2S,3R,4aS,10aR)-1,2,5,7-tetrahydroxy-3-(hydroxymethyl)-6-methoxy-1,2,3,4a,9,10a-hexahydro-4,10-dioxa-9-phenanthrenone	Bergenin, Cuscutin	Others	Others
InChI=1S/C20H18NO4/c1-22-17-4-3-12-7-16-14-9-19-18(24-11-25-19)8-13(14)5-6-21(16)10-15(12)20(17)23-2/h3-4,7-10H,5-6,11H2,1-2H3/q+1	16,17-dimethoxy-5,7-dioxa-13-azapentacyclo[11.8.0.0²,¹⁰.0⁴,⁸.0¹⁵,²⁰]henicosa-1(21),2(10),3,8,13,15,17,19-octaen-13-ium	5,6-Dihydro-9,10-dimethoxybenzo[g]-1,3-benzodioxolo[5,6-a]quinolizinium chloride; Berberine chloride; 7,8,13,13a-Tetradehydro-9,10-dimethoxy-2,3-(methylenedioxy)berbinium chloride, Berberine, Berberine Sulfate, Berberine chloride, Umbellatine Sulfate	Anti-infection	Microbiology
InChI=1S/C15H18O8/c1-12(2,3)14(20)4-6-13(5-7(16)21-6)10(19)23-11-15(13,14)8(17)9(18)22-11/h6,8,11,17,20H,4-5H2,1-3H3/t6-,8-,11-,13-,14+,15+/m0/s1	(1S,4R,8S,11S)-9-(tert-butyl)-7,9-dihydroxy-3,5,12-trioxatetracyclo[6.6.0.0¹,¹¹.0⁴,⁸]tetradecane-2,6,13-trione	Bilobalide	Others	Others
InChI=1S/C9H8O4/c10-7-3-1-6(5-8(7)11)2-4-9(12)13/h1-5,10-11H,(H,12,13)/b4-2+	(E)-3-(3,4-dihydroxyphenyl)acrylic acid	Caffeic Acid	Others	Others
InChI=1S/C16H18O9/c17-9-3-1-8(5-10(9)18)2-4-13(20)25-12-7-16(24,15(22)23)6-11(19)14(12)21/h1-5,11-12,14,17-19,21,24H,6-7H2,(H,22,23)/b4-2+/t11-,12-,14-,16+/m1/s1	(1S,3R,4R,5R)-3-[(E)-2-(3,4-dihydroxyphenyl)ethenylcarbonyloxy]-1,4,5-trihydroxycyclohexanecarboxylic acid	Chlorogenic Acid, NSC 407296, Heriguard, Neochlorogenic acid	Others	Others
InChI=1S/C15H10O4/c16-10-6-11(17)15-12(18)8-13(19-14(15)7-10)9-4-2-1-3-5-9/h1-8,16-17H	5,7-dihydroxy-2-phenyl-4-chromenone	Chrysin, NSC 407436	Others	Others
InChI=1S/C19H22N2O/c1-2-13-12-21-10-8-14(13)11-18(21)19(22)16-7-9-20-17-6-4-3-5-15(16)17/h2-7,9,13-14,18-19,22H,1,8,10-12H2/t13-,14-,18-,19+/m0/s1	(R)-[(1S,2S,4S,5R)-5-vinyl-2-quinuclidinyl](4-quinolyl)methanol	Cinchonidine, Cinchonine(LA40221)	Anti-infection	Microbiology
InChI=1S/C22H25NO6/c1-12(24)23-16-8-6-13-10-19(27-3)21(28-4)22(29-5)20(13)14-7-9-18(26-2)17(25)11-15(14)16/h7,9-11,16H,6,8H2,1-5H3,(H,23,24)/t16-/m0/s1	N-{(S)-3,4,5,14-tetramethoxy-13-oxotricyclo[9.5.0.0²,⁷]hexadeca-1(16),2,4,6,11,14-hexaen-10-yl}acetamide	Colchicine, Colchineos, Colchisol, Colcin	Microtubule Associated	Cell Cycle
InChI=1S/C19H20O3/c1-10-9-22-18-12-6-7-13-11(5-4-8-19(13,2)3)15(12)17(21)16(20)14(10)18/h6-7,10H,4-5,8-9H2,1-3H3/t10-/m0/s1	(R)-6,6,14-trimethyl-12-oxatetracyclo[8.7.0.0²,⁷.0¹¹,¹⁵]heptadeca-1(10),2(7),8,11(15)-tetraene-16,17-dione	Cryptotanshinone	STAT	JAK/STAT
InChI=1S/C11H14N2O/c14-11-3-1-2-10-9-4-8(5-12-6-9)7-13(10)11/h1-3,8-9,12H,4-7H2/t8-,9+/m0/s1	(1R,9S)-7,11-diazatricyclo[7.3.1.0²,⁷]trideca-2,4-dien-6-one	Baphitoxine,Sophorine, Cytisine	AChR	Neuronal Signaling
InChI=1S/C21H20O9/c22-8-16-18(25)19(26)20(27)21(30-16)29-12-5-6-13-15(7-12)28-9-14(17(13)24)10-1-3-11(23)4-2-10/h1-7,9,16,18-23,25-27H,8H2/t16-,18-,19+,20-,21-/m1/s1	7-[(2S,3R,4S,5S,6R)-3,4,5-trihydroxy-6-(hydroxymethyl)tetrahydro-2H-pyran-2-yloxy]-3-(p-hydroxyphenyl)-4-chromenone	Daidzin, Daidzoside, Daidzein 7-O-glucoside, Daidzein 7-glucoside, Daidzein-7-glucoside	Dehydrogenase	Metabolism
InChI=1S/C15H24O5/c1-8-4-5-11-9(2)12(16)17-13-15(11)10(8)6-7-14(3,18-13)19-20-15/h8-13,16H,4-7H2,1-3H3/t8-,9-,10+,11+,12+,13-,14-,15-/m1/s1	(4S,5R,8S,9R,10S,12R,13R)-1,5,9-trimethyl-11,14,15,16-tetraoxatetracyclo[10.3.1.0⁴,¹³.0⁸,¹³]hexadecan-10-ol	Dihydroartemisinin (DHA)	Others	Others
InChI=1S/C7H15NO3/c1-8(2,3)5-6(9)4-7(10)11/h6,9H,4-5H2,1-3H3/p+1	3-carboxy-2-hydroxy-1-(trimethylammonio)propane	DL-Carnitine HCl, L-Carnitine hydrochloride, L-carnitine, Levocarnitine	Others	Others
InChI=1S/C15H10O5/c1-6-2-8-12(10(17)3-6)15(20)13-9(14(8)19)4-7(16)5-11(13)18/h2-5,16-18H,1H3	1,3,8-trihydroxy-6-methyl-9,10-anthracenedione	Emodin	Dehydrogenase	Metabolism
InChI=1S/C30H46O4/c1-25(2)21-8-11-30(7)23(28(21,5)10-9-22(25)32)20(31)16-18-19-17-27(4,24(33)34)13-12-26(19,3)14-15-29(18,30)6/h16,19,21-23,32H,8-15,17H2,1-7H3,(H,33,34)/t19-,21-,22-,23+,26+,27-,28-,29+,30+/m0/s1	(2S,4aS,6aS,6bR,8aR,10S,12aS,12bR,14bR)-10-hydroxy-2,4a,6a,6b,9,9,12a-heptamethyl-13-oxo-1,2,3,4,4a,5,6,6a,6b,7,8,8a,9,10,11,12,12a,12b,13,14b-icosahydro-2-picenecarboxylic acid	Enoxolone, Glycyrrhetin, Glycyrrhetinic acid	Dehydrogenase	Metabolism
InChI=1S/C16H12O4/c1-19-12-5-2-10(3-6-12)14-9-20-15-8-11(17)4-7-13(15)16(14)18/h2-9,17H,1H3	7-hydroxy-3-(p-methoxyphenyl)-4-chromenone	F3139-1207, Formononetin, Formononetol, Biochanin B	Others	Others
InChI=1S/C10H10O4/c1-14-9-6-7(2-4-8(9)11)3-5-10(12)13/h2-6,11H,1H3,(H,12,13)/b5-3+	(E)-3-(4-hydroxy-3-methoxyphenyl)acrylic acid	Ferulic Acid, Ferulic acid sodium salt, Fumalic Acid, Sodium ferulate	Others	Others
InChI=1S/C21H20O10/c22-7-15-18(26)19(27)20(28)21(31-15)30-11-5-13(24)16-14(6-11)29-8-12(17(16)25)9-1-3-10(23)4-2-9/h1-6,8,15,18-24,26-28H,7H2/t15-,18-,19+,20-,21-/m1/s1	7-[(2S,3R,4S,5S,6R)-3,4,5-trihydroxy-6-(hydroxymethyl)tetrahydro-2H-pyran-2-yloxy]-5-hydroxy-3-(p-hydroxyphenyl)-4-chromenone	Genistin (Genistoside), Genistoside, Genistine, Genistein 7-glucoside, Genistein glucoside	Others	Others
InChI=1S/C42H62O16/c1-37(2)21-8-11-42(7)31(20(43)16-18-19-17-39(4,36(53)54)13-12-38(19,3)14-15-41(18,42)6)40(21,5)10-9-22(37)55-35-30(26(47)25(46)29(57-35)33(51)52)58-34-27(48)23(44)24(45)28(56-34)32(49)50/h16,19,21-31,34-35,44-48H,8-15,17H2,1-7H3,(H,49,50)(H,51,52)(H,53,54)/t19-,21-,22-,23-,24-,25-,26-,27+,28-,29-,30+,31+,34-,35-,38+,39-,40-,41+,42+/m0/s1	(2S,3S,4S,5R,6S)-5-[(2R,3R,4S,5S,6S)-6-carboxy-3,4,5-trihydroxytetrahydro-2H-pyran-2-yloxy]-6-[(3S,4aR,6aR,6bS,8aS,11S,12aR,14aR,14bS)-11-carboxy-4,4,6a,6b,8a,11,14b-heptamethyl-14-oxo-1,2,3,4,4a,5,6,6a,6b,7,8,8a,9,10,11,12,12a,14,14a,14b-icosahydro-3-picenyloxy]-3,4-dihydroxytetrahydro-2H-pyran-2-carboxylic acid	AMGZ, Glycyram, Ammonium Glycyrrhizate, Ammonium Glycyrrhizinate, Diammonium Glycyrrhizinate, Dipotassium glycyrrhizinate, Glycyrrhizin (Glycyrrhizic Acid)	Dehydrogenase,MAO,High-mobility Group	Metabolism
InChI=1S/C30H30O8/c1-11(2)19-15-7-13(5)21(27(35)23(15)17(9-31)25(33)29(19)37)22-14(6)8-16-20(12(3)4)30(38)26(34)18(10-32)24(16)28(22)36/h7-12,33-38H,1-6H3	1,1',6,6',7,7'-hexahydroxy-5,5'-bis(isopropyl)-3,3'-dimethyl-[2,2'-binaphthyl]-8,8'-dicarbaldehyde	AT101, Pogosin, AT101, gossypol-Acetic acid	Dehydrogenase	Metabolism
InChI=1S/C11H14N2/c1-13(2)8-9-7-12-11-6-4-3-5-10(9)11/h3-7,12H,8H2,1-2H3	N,N-dimethyl[(3-indolyl)methyl]amine	Gramine	Others	Others
InChI=1S/C47H80O17/c1-22(2)10-9-14-47(8,64-42-39(58)36(55)34(53)27(62-42)21-60-40-37(56)32(51)25(50)20-59-40)23-11-16-46(7)31(23)24(49)18-29-44(5)15-13-30(43(3,4)28(44)12-17-45(29,46)6)63-41-38(57)35(54)33(52)26(19-48)61-41/h10,23-42,48-58H,9,11-21H2,1-8H3/t23-,24+,25+,26+,27+,28-,29+,30-,31-,32-,33+,34+,35-,36-,37+,38+,39+,40-,41-,42-,44-,45+,46+,47-/m0/s1	(2R,3S,4S,5R,6S)-6-[(S)-1-{(1R,2R,5S,7R,10R,11R,15R,16R)-5-[(2R,3R,4S,5S,6R)-3,4,5-trihydroxy-6-(hydroxymethyl)tetrahydro-2H-pyran-2-yloxy]-16-hydroxy-2,6,6,10,11-pentamethyltetracyclo[8.7.0.0²,⁷.0¹¹,¹⁵]heptadec-14-yl}-1,5-dimethyl-4-hexenyloxy]-2-{[(2S,3R,4S,5R)-3,4,5-trihydroxytetrahydro-2H-pyran-2-yloxy]methyl}tetrahydro-2H-pyran-3,4,5-triol	Gynostemma Extract, Gynostemma Pentaphyllum, Gypenoside	Others	Others
InChI=1S/C16H14O6/c1-21-13-3-2-8(4-10(13)18)14-7-12(20)16-11(19)5-9(17)6-15(16)22-14/h2-6,14,17-19H,7H2,1H3/t14-/m0/s1	(S)-5,7-dihydroxy-2-(3-hydroxy-4-methoxyphenyl)-4-chromanone	Hesperetin	TGF-beta/Smad,Histamine Receptor	TGF-beta/Smad
InChI=1S/C28H34O15/c1-10-21(32)23(34)25(36)27(40-10)39-9-19-22(33)24(35)26(37)28(43-19)41-12-6-14(30)20-15(31)8-17(42-18(20)7-12)11-3-4-16(38-2)13(29)5-11/h3-7,10,17,19,21-30,32-37H,8-9H2,1-2H3/t10-,17-,19+,21-,22+,23+,24-,25+,26+,27+,28+/m0/s1	(S)-7-[(2S,3R,4S,5S,6R)-6-{[(2R,3R,4R,5R,6S)-3,4,5-trihydroxy-6-methyltetrahydro-2H-pyran-2-yloxy]methyl}-3,4,5-trihydroxytetrahydro-2H-pyran-2-yloxy]-5-hydroxy-2-(3-hydroxy-4-methoxyphenyl)-4-chromanone	Cirantin, Hesperidin	Others	Others
InChI=1S/C18H18O2/c1-3-5-13-7-9-18(20)16(11-13)14-8-10-17(19)15(12-14)6-4-2/h3-4,7-12,19-20H,1-2,5-6H2	3',5-diallyl-2,4'-biphenyldiol	Honokiol	Akt,MEK	PI3K/Akt/mTOR
InChI=1S/C24H40O4/c1-14(4-7-22(27)28)17-5-6-18-16-13-21(26)20-12-15(25)8-10-24(20,3)19(16)9-11-23(17,18)2/h14-21,25-26H,4-13H2,1-3H3,(H,27,28)/t14-,15-,16+,17-,18+,19+,20+,21+,23-,24-/m1/s1	(R)-4-{(1S,2R,5R,7R,8S,10S,11S,14R,15R)-5,8-dihydroxy-2,15-dimethyltetracyclo[8.7.0.0²,⁷.0¹¹,¹⁵]heptadec-14-yl}valeric acid	Hyodeoxycholic acid (HDCA), NSC 60672	Others	Others
InChI=1S/C33H40O15/c1-13(2)5-10-17-19(45-33-28(42)26(40)23(37)20(12-34)46-33)11-18(35)21-24(38)31(48-32-27(41)25(39)22(36)14(3)44-32)29(47-30(17)21)15-6-8-16(43-4)9-7-15/h5-9,11,14,20,22-23,25-28,32-37,39-42H,10,12H2,1-4H3/t14-,20+,22-,23+,25+,26-,27+,28+,32-,33+/m0/s1	3-[(2S,3R,4R,5R,6S)-3,4,5-trihydroxy-6-methyltetrahydro-2H-pyran-2-yloxy]-7-[(2S,3R,4S,5S,6R)-3,4,5-trihydroxy-6-(hydroxymethyl)tetrahydro-2H-pyran-2-yloxy]-5-hydroxy-2-(p-methoxyphenyl)-8-(3-methyl-2-butenyl)-4-chromenone	Icariin	PDE	Metabolism
InChI=1S/C9H9NO/c11-6-7-5-10-9-4-2-1-3-8(7)9/h1-5,10-11H,6H2	(3-indolyl)methanol	Indole-3-carbinol	NF-κB	NF-κB
InChI=1S/C10H9N5O/c1-2-7(16-3-1)4-11-9-8-10(13-5-12-8)15-6-14-9/h1-3,5-6H,4H2,(H2,11,12,13,14,15)	9a-furfuryladenine	6-Furfuryladenine, A-0000213, Kinetin	Others	Others
InChI=1S/C6H12O5/c1-3(8)5(10)6(11)4(9)2-7/h2-6,8-11H,1H3/t3-,4-,5-,6-/m0/s1	(2R,3R,4S,5S)-2,3,4,5-tetrahydroxyhexanal	6-deoxy-L-mannose monohydrate, L-(+)-Rhamnose Monohydrate, L-Rhamnose monohydrate	Others	Others
InChI=1S/C32H44N2O8/c1-6-34-16-29(42-28(36)18-9-7-8-10-21(18)33-17(2)35)12-11-25(40-4)31-23(29)14-20(26(31)34)30(37)15-22(39-3)19-13-24(31)32(30,38)27(19)41-5/h7-10,19-20,22-27,37-38H,6,11-16H2,1-5H3,(H,33,35)/t19-,20-,22+,23-,24+,25+,26?,27+,29-,30+,31+,32+/m1/s1	(1S,2S,3S,4S,5R,6S,8S,9R,13S)-11-ethyl-3,8-dihydroxy-4,6,16-trimethoxy-11-azahexacyclo[7.7.2.1²,⁵.0¹,¹⁰.0³,⁸.0¹³,¹⁷]nonadec-13-yl o-acetylaminobenzoate	Lappaconite HBr, Lappaconitine	Sodium Channel	Transmembrane Transporters
InChI=1S/C26H30O8/c1-22(2)15-9-16(27)24(4)14(25(15)12-31-18(28)10-17(25)33-22)5-7-23(3)19(13-6-8-30-11-13)32-21(29)20-26(23,24)34-20/h6,8,11,14-15,17,19-20H,5,7,9-10,12H2,1-4H3/t14-,15-,17-,19-,20+,23-,24-,25+,26+/m0/s1	(1R,2R,7S,10R,13R,14R,16S,19S,20S)-19-(3-furyl)-9,9,13,20-tetramethyl-4,8,15,18-tetraoxahexacyclo[11.9.0.0²,⁷.0²,¹⁰.0¹⁴,¹⁶.0¹⁴,²⁰]docosane-5,12,17-trione	Limonin	HIV Protease	Microbiology
InChI=1S/C18H18O2/c1-3-5-13-7-9-17(19)15(11-13)16-12-14(6-4-2)8-10-18(16)20/h3-4,7-12,19-20H,1-2,5-6H2	5,5'-diallyl-2,2'-biphenyldiol	Magnolol, NSC 293099	NF-κB	NF-κB
InChI=1S/C15H24N2O/c18-14-7-1-6-13-12-5-3-9-16-8-2-4-11(15(12)16)10-17(13)14/h11-13,15H,1-10H2/t11-,12+,13+,15-/m0/s1	(1R,2R,7R,9S,13S,17S)-7,13-diazatetracyclo[7.7.1.0²,⁷.0¹³,¹⁷]heptadecan-6-one	(+)-Matrine, 5-Epidihydrosophocarpine, Dihydro-5-episophocarpine, Sophoridine	Opioid Receptor	Neuronal Signaling
InChI=1S/C29H36O15/c1-11-22(32)24(34)26(36)28(41-11)40-10-20-23(33)25(35)27(37)29(44-20)42-13-7-14(30)21-15(31)9-17(43-19(21)8-13)12-4-5-16(38-2)18(6-12)39-3/h4-8,11,17,20,22-30,32-37H,9-10H2,1-3H3/t11-,17-,20+,22-,23+,24+,25-,26+,27+,28+,29+/m0/s1	(S)-7-[(2S,3R,4S,5S,6R)-6-{[(2R,3R,4R,5R,6S)-3,4,5-trihydroxy-6-methyltetrahydro-2H-pyran-2-yloxy]methyl}-3,4,5-trihydroxytetrahydro-2H-pyran-2-yloxy]-2-(3,4-dimethoxyphenyl)-5-hydroxy-4-chromanone	Methyl-Hesperidin	Others	Others
InChI=1S/C15H10O7/c16-6-1-2-8(9(18)3-6)15-14(21)13(20)12-10(19)4-7(17)5-11(12)22-15/h1-5,16-19,21H	2-(2,4-dihydroxyphenyl)-3,5,7-trihydroxy-4-chromenone	Aurantica, Morin, Morin Hydrate	Others	Others
InChI=1S/C21H20O12/c1-6-14(26)17(29)18(30)21(31-6)33-20-16(28)13-9(23)4-8(22)5-12(13)32-19(20)7-2-10(24)15(27)11(25)3-7/h2-6,14,17-18,21-27,29-30H,1H3/t6-,14-,17+,18+,21-/m0/s1	3-[(2S,3R,4R,5R,6S)-3,4,5-trihydroxy-6-methyltetrahydro-2H-pyran-2-yloxy]-5,7-dihydroxy-2-(3,4,5-trihydroxyphenyl)-4-chromenone	Myricitrin, Myricitrine	PKC	TGF-beta/Smad
InChI=1S/C12H12N2O3/c1-3-14-6-9(12(16)17)10(15)8-5-4-7(2)13-11(8)14/h4-6H,3H2,1-2H3,(H,16,17)	1-ethyl-7-methyl-4-oxo-1,4-dihydro-1,8-diaza-3-naphthoic acid	NSC-82174, Nalidixic acid	Topoisomerase	DNA Damage
InChI=1S/C27H32O14/c1-10-20(32)22(34)24(36)26(37-10)41-25-23(35)21(33)18(9-28)40-27(25)38-13-6-14(30)19-15(31)8-16(39-17(19)7-13)11-2-4-12(29)5-3-11/h2-7,10,16,18,20-30,32-36H,8-9H2,1H3/t10-,16-,18+,20-,21+,22+,23-,24+,25+,26-,27+/m0/s1	(S)-7-{(2S,3R,4S,5S,6R)-3-[(2S,3R,4R,5R,6S)-3,4,5-trihydroxy-6-methyltetrahydro-2H-pyran-2-yloxy]-4,5-dihydroxy-6-(hydroxymethyl)tetrahydro-2H-pyran-2-yloxy}-5-hydroxy-2-(p-hydroxyphenyl)-4-chromanone	Naringin, Naringoside	P450 (e.g. CYP17)	Metabolism
InChI=1S/C28H36O15/c1-11-21(34)23(36)25(38)27(40-11)43-26-24(37)22(35)19(10-29)42-28(26)41-13-8-16(32)20(17(33)9-13)14(30)5-3-12-4-6-18(39-2)15(31)7-12/h4,6-9,11,19,21-29,31-38H,3,5,10H2,1-2H3/t11-,19+,21-,22+,23+,24-,25+,26+,27-,28+/m0/s1	1-(4-{(2S,3R,4S,5S,6R)-3-[(2S,3R,4R,5R,6S)-3,4,5-trihydroxy-6-methyltetrahydro-2H-pyran-2-yloxy]-4,5-dihydroxy-6-(hydroxymethyl)tetrahydro-2H-pyran-2-yloxy}-2,6-dihydroxyphenyl)-3-(3-hydroxy-4-methoxyphenyl)-1-propanone	NCI-c60764, Neohesperidin Dihydrochalcone (Nhdc)	Others	Others
InChI=1S/C28H34O15/c1-10-21(33)23(35)25(37)27(39-10)43-26-24(36)22(34)19(9-29)42-28(26)40-12-6-14(31)20-15(32)8-17(41-18(20)7-12)11-3-4-16(38-2)13(30)5-11/h3-7,10,17,19,21-31,33-37H,8-9H2,1-2H3/t10-,17-,19+,21-,22+,23+,24-,25+,26+,27-,28+/m0/s1	(S)-7-{(2S,3R,4S,5S,6R)-3-[(2S,3R,4R,5R,6S)-3,4,5-trihydroxy-6-methyltetrahydro-2H-pyran-2-yloxy]-4,5-dihydroxy-6-(hydroxymethyl)tetrahydro-2H-pyran-2-yloxy}-5-hydroxy-2-(3-hydroxy-4-methoxyphenyl)-4-chromanone	NSC 31048, Neohesperidin	ROS	Immunology & Inflammation
InChI=1S/C21H22O8/c1-23-13-8-7-11(9-15(13)24-2)14-10-12(22)16-17(25-3)19(26-4)21(28-6)20(27-5)18(16)29-14/h7-10H,1-6H3	2-(3,4-dimethoxyphenyl)-5,6,7,8-tetramethoxy-4-chromenone	Hexamethoxyflavone, Nobiletin	MMP	Proteases
InChI=1S/C30H48O3/c1-25(2)14-16-30(24(32)33)17-15-28(6)19(20(30)18-25)8-9-22-27(5)12-11-23(31)26(3,4)21(27)10-13-29(22,28)7/h8,20-23,31H,9-18H2,1-7H3,(H,32,33)/t20-,21-,22+,23-,27-,28+,29+,30-/m0/s1	(4aS,6aS,6bR,8aR,10S,12aR,12bR,14bS)-10-hydroxy-2,2,6a,6b,9,9,12a-heptamethyl-1,2,3,4,4a,5,6,6a,6b,7,8,8a,9,10,11,12,12a,12b,13,14b-icosahydro-4a-picenecarboxylic acid	Caryophyllin, Oleanolic Acid	Anti-infection	Microbiology
InChI=1S/C20H28O6/c1-9-10-4-5-11-18-8-26-20(25,19(11,14(9)22)15(10)23)16(24)13(18)17(2,3)7-6-12(18)21/h10-13,15-16,21,23-25H,1,4-8H2,2-3H3/t10-,11-,12-,13+,15+,16-,18+,19-,20+/m0/s1	(1S,2S,5S,8R,9S,10S,11R,15S,18R)-9,10,15,18-tetrahydroxy-12,12-dimethyl-6-methylene-17-oxapentacyclo[7.6.2.1⁵,⁸.0¹,¹¹.0²,⁸]octadecan-7-one	Isodonol, Rubescenin, Oridonin	Others	Others
InChI=1S/C5H4N2O4/c8-3-1-2(4(9)10)6-5(11)7-3/h1H,(H,9,10)(H2,6,7,8,11)	2,6-dioxo-1,2,3,6-tetrahydro-4-pyrimidinecarboxylic acid	Orotic acid (6-Carboxyuracil)	Others	Others
InChI=1S/C15H16O3/c1-10(2)4-7-12-13(17-3)8-5-11-6-9-14(16)18-15(11)12/h4-6,8-9H,7H2,1-3H3	7-methoxy-8-(3-methyl-2-butenyl)coumarin	Osthol, Osthole	Others	Others
InChI=1S/C15H24N2O2/c18-14-7-1-6-13-12-5-3-9-17(19)8-2-4-11(15(12)17)10-16(13)14/h11-13,15H,1-10H2/t11-,12+,13+,15-,17?/m0/s1	(1R,2R,7R,9S,17S)-6-oxo-7,13-diazatetracyclo[7.7.1.0²,⁷.0¹³,¹⁷]heptadecan-13-ium-13-olate	Matrine N-oxide, Oxymatrine	Others	Others
InChI=1S/C9H10O3/c1-6(10)8-4-3-7(12-2)5-9(8)11/h3-5,11H,1-2H3	1-(2-hydroxy-4-methoxyphenyl)-1-ethanone	Paeonol, Peonol	MAO	Metabolism
InChI=1S/C15H20O3/c1-9-5-4-8-15(3)13(18-15)12-11(7-6-9)10(2)14(16)17-12/h5,11-13H,2,4,6-8H2,1,3H3/b9-5+/t11-,12-,13+,15+/m0/s1	(1S,4R,11S,E)-4,8-dimethyl-12-methylene-3,14-dioxatricyclo[9.3.0.0²,⁴]tetradec-7-en-13-one	(-)-Parthenolide	HDAC,NF-κB,Mdm2,p53	NF-κB
InChI=1S/C15H14O5/c16-10-4-1-9(2-5-10)3-6-12(18)15-13(19)7-11(17)8-14(15)20/h1-2,4-5,7-8,16-17,19-20H,3,6H2	3-(p-hydroxyphenyl)-1-(2,4,6-trihydroxyphenyl)-1-propanone	Dihydronaringenin, Phloretin	SGLT	GPCR & G Protein
InChI=1S/C21H24O10/c22-9-16-18(27)19(28)20(29)21(31-16)30-15-8-12(24)7-14(26)17(15)13(25)6-3-10-1-4-11(23)5-2-10/h1-2,4-5,7-8,16,18-24,26-29H,3,6,9H2/t16-,18-,19+,20-,21-/m1/s1	1-{6-[(2S,3R,4S,5S,6R)-3,4,5-trihydroxy-6-(hydroxymethyl)tetrahydro-2H-pyran-2-yloxy]-2,4-dihydroxyphenyl}-3-(p-hydroxyphenyl)-1-propanone	Phloridzin, Phlorizin	SGLT	GPCR & G Protein
InChI=1S/C17H19NO3/c19-17(18-10-4-1-5-11-18)7-3-2-6-14-8-9-15-16(12-14)21-13-20-15/h2-3,6-9,12H,1,4-5,10-11,13H2/b6-2+,7-3+	(2E,4E)-5-(2H-1,3-benzodioxol-5-yl)-1-piperidino-2,4-pentadien-1-one	1-Piperoylpiperidine, Piperine	P450 (e.g. CYP17)	Metabolism
InChI=1S/C15H10O7/c16-7-4-10(19)12-11(5-7)22-15(14(21)13(12)20)6-1-2-8(17)9(18)3-6/h1-5,16-19,21H	2-(3,4-dihydroxyphenyl)-3,5,7-trihydroxy-4-chromenone	Quercetin, Quercetin Dihydrate, Sophoretin	Others	Others
InChI=1S/C23H22O6/c1-11(2)16-8-14-15(28-16)6-5-12-22(24)21-13-7-18(25-3)19(26-4)9-17(13)27-10-20(21)29-23(12)14/h5-7,9,16,20-21H,1,8,10H2,2-4H3/t16-,20-,21+/m1/s1	(1S,6R,13S)-6-isopropenyl-16,17-dimethoxy-2,7,20-trioxapentacyclo[11.8.0.0³,¹¹.0⁴,⁸.0¹⁴,¹⁹]henicosa-3(11),4(8),9,14(19),15,17-hexaen-12-one	Barbasco, Dactinol, Paraderil, Rotenon, Rotocide, Rotenone (Barbasco)	Anti-infection	Microbiology
InChI=1S/C18H13N3O/c22-18-13-6-2-4-8-15(13)20-17-16-12(9-10-21(17)18)11-5-1-3-7-14(11)19-16/h1-8,19H,9-10H2	3,13,21-triazapentacyclo[11.8.0.0²,¹⁰.0⁴,⁹.0¹⁵,²⁰]henicosa-1(21),2(10),4(9),5,7,15(20),16,18-octaen-14-one	Rutaecarpine, Rutecarpine	COX	Neuronal Signaling
InChI=1S/C27H30O16/c1-8-17(32)20(35)22(37)26(40-8)39-7-15-18(33)21(36)23(38)27(42-15)43-25-19(34)16-13(31)5-10(28)6-14(16)41-24(25)9-2-3-11(29)12(30)4-9/h2-6,8,15,17-18,20-23,26-33,35-38H,7H2,1H3/t8-,15+,17-,18+,20+,21-,22+,23+,26+,27-/m0/s1	3-[(2S,3R,4S,5S,6R)-6-{[(2R,3R,4R,5R,6S)-3,4,5-trihydroxy-6-methyltetrahydro-2H-pyran-2-yloxy]methyl}-3,4,5-trihydroxytetrahydro-2H-pyran-2-yloxy]-2-(3,4-dihydroxyphenyl)-5,7-dihydroxy-4-chromenone	Quercetin-3-O-rutinoside, Rutoside, Sophorin, Rutin, Rutin hydrate, Rutoside	Immunology & Inflammation related	Immunology & Inflammation
InChI=1S/C13H18O7/c14-5-7-3-1-2-4-8(7)19-13-12(18)11(17)10(16)9(6-15)20-13/h1-4,9-18H,5-6H2/t9-,10-,11+,12-,13-/m1/s1	(2R,3S,4S,5R,6S)-2-(hydroxymethyl)-6-[o-(hydroxymethyl)phenoxy]tetrahydro-2H-pyran-3,4,5-triol	Salicin, Salicoside,Salicine	COX	Neuronal Signaling
InChI=1S/C20H36O2/c1-7-18(4,21)13-9-16-19(5)12-8-11-17(2,3)15(19)10-14-20(16,6)22/h7,15-16,21-22H,1,8-14H2,2-6H3/t15-,16+,18-,19-,20+/m0/s1	(1R,2R,4aS,8aS)-1-[(R)-3-hydroxy-3-methyl-4-pentenyl]-2,5,5,8a-tetramethylperhydro-2-naphthol	Sclareol	Others	Others
InChI=1S/C16H26O2/c1-14(2)7-5-8-15(3)11(14)6-9-16(4)12(15)10-13(17)18-16/h11-12H,5-10H2,1-4H3/t11-,12+,15-,16+/m0/s1	(1S,2R,6R,9S)-1,6,10,10-tetramethyl-5-oxatricyclo[7.4.0.0²,⁶]tridecan-4-one	Norambreinolide, Sclareolide	Others	Others
InChI=1S/C7H10O5/c8-4-1-3(7(11)12)2-5(9)6(4)10/h1,4-6,8-10H,2H2,(H,11,12)/t4-,5-,6-/m1/s1	(3R,4S,5R)-3,4,5-trihydroxy-1-cyclohexene-1-carboxylic acid	Shikimate, Shikimic Acid	Others	Others
InChI=1S/C25H22O10/c1-32-17-6-11(2-4-14(17)28)24-20(10-26)33-16-5-3-12(7-18(16)34-24)25-23(31)22(30)21-15(29)8-13(27)9-19(21)35-25/h2-9,20,23-29,31H,10H2,1H3/t20-,23+,24-,25-/m1/s1	(2R,3R)-2-[(2R,3R)-3-(4-hydroxy-3-methoxyphenyl)-2-(hydroxymethyl)-2,3-dihydro-1,4-benzodioxin-6-yl]-3,5,7-trihydroxy-4-chromanone	Silibinin, Silybin	Others	Others
InChI=1S/C25H22O10/c1-32-17-6-11(2-4-14(17)28)24-20(10-26)33-18-7-12(3-5-16(18)34-24)25-23(31)22(30)21-15(29)8-13(27)9-19(21)35-25/h2-9,20,23-29,31H,10H2,1H3	3,5,7-trihydroxy-2-[2-(4-hydroxy-3-methoxyphenyl)-3-(hydroxymethyl)-2,3-dihydro-1,4-benzodioxin-6-yl]-4-chromanone	Isosilybin, Silybin B, Silymarin	Others	Others
InChI=1S/C19H23NO4/c1-20-7-6-19-10-14(21)16(24-3)9-12(19)13(20)8-11-4-5-15(23-2)18(22)17(11)19/h4-5,9,12-13,22H,6-8,10H2,1-3H3/t12-,13+,19-/m1/s1	(1R,9S,10S)-3-hydroxy-4,12-dimethoxy-17-methyl-17-azatetracyclo[7.5.3.0¹,¹⁰.0²,⁷]heptadeca-2,4,6,11-tetraen-13-one	Cucoline hydrochloride, Kukoline hydrochloride, Sabianine A hydrochloride, Cucoline, Kukoline, Sinomenine, Sinomenine hydrochloride	Others	Others
InChI=1S/C45H74O/c1-37(2)19-11-20-38(3)21-12-22-39(4)23-13-24-40(5)25-14-26-41(6)27-15-28-42(7)29-16-30-43(8)31-17-32-44(9)33-18-34-45(10)35-36-46/h19,21,23,25,27,29,31,33,35,46H,11-18,20,22,24,26,28,30,32,34,36H2,1-10H3/b38-21+,39-23+,40-25+,41-27+,42-29+,43-31+,44-33+,45-35+	(2E,6E,10E,14E,18E,22E,26E,30E)-3,7,11,15,19,23,27,31,35-nonamethyl-2,6,10,14,18,22,26,30,34-hexatriacontanonaen-1-ol	Nonaisoprenol, Betulanonaprenol, Solanesol (Nonaisoprenol)	FAK	Angiogenesis
InChI=1S/C9H13NO2/c1-10-6-9(12)7-2-4-8(11)5-3-7/h2-5,9-12H,6H2,1H3	p-[1-hydroxy-2-(methylamino)ethyl]phenol	Oxedrine, Synephrine, Synephrine HCl	Adrenergic Receptor	GPCR & G Protein
InChI=1S/C20H20O7/c1-22-12-8-6-11(7-9-12)14-10-13(21)15-16(23-2)18(24-3)20(26-5)19(25-4)17(15)27-14/h6-10H,1-5H3	5,6,7,8-tetramethoxy-2-(p-methoxyphenyl)-4-chromenone	Tangeretin, Tangeritin	ROS	Immunology & Inflammation
InChI=1S/C18H12O3/c1-9-4-3-5-12-11(9)6-7-13-15(12)17(20)16(19)14-10(2)8-21-18(13)14/h3-8H,1-2H3	6,14-dimethyl-12-oxatetracyclo[8.7.0.0²,⁷.0¹¹,¹⁵]heptadeca-1(10),2,4,6,8,11(15),13-heptaene-16,17-dione	Tanshinone I	Phospholipase (e.g. PLA)	Metabolism
InChI=1S/C19H18O3/c1-10-9-22-18-12-6-7-13-11(5-4-8-19(13,2)3)15(12)17(21)16(20)14(10)18/h6-7,9H,4-5,8H2,1-3H3	6,6,14-trimethyl-12-oxatetracyclo[8.7.0.0²,⁷.0¹¹,¹⁵]heptadeca-1(10),2(7),8,11(15),13-pentaene-16,17-dione	Tanshinone B, Tanshinone IIA	Lipase	Metabolism
InChI=1S/C15H12O7/c16-7-4-10(19)12-11(5-7)22-15(14(21)13(12)20)6-1-2-8(17)9(18)3-6/h1-5,14-19,21H/t14-,15+/m0/s1	(2R,3R)-2-(3,4-dihydroxyphenyl)-3,5,7-trihydroxy-4-chromanone	Taxifolin (Dihydroquercetin)	VEGFR	Angiogenesis
InChI=1S/C20H25NO4/c1-22-17-6-5-13(10-18(17)23-2)9-16-15-12-20(25-4)19(24-3)11-14(15)7-8-21-16/h5-6,10-12,16,21H,7-9H2,1-4H3	1-[(3,4-dimethoxyphenyl)methyl]-6,7-dimethoxy-1,2,3,4-tetrahydroisoquinoline	Norlaudanosine HCl, Tetrahydropapaverine HCl	Hydroxylase	Metabolism
InChI=1S/C33H42O19/c1-14-23(38)26(41)28(43)32(49-14)48-13-21-24(39)27(42)29(44)33(51-21)52-31-25(40)22-17(37)11-16(45-7-4-34)12-20(22)50-30(31)15-2-3-18(46-8-5-35)19(10-15)47-9-6-36/h2-3,10-12,14,21,23-24,26-29,32-39,41-44H,4-9,13H2,1H3/t14-,21+,23-,24+,26+,27-,28+,29+,32+,33-/m0/s1	3-[(2S,3R,4S,5S,6R)-6-{[(2R,3R,4R,5R,6S)-3,4,5-trihydroxy-6-methyltetrahydro-2H-pyran-2-yloxy]methyl}-3,4,5-trihydroxytetrahydro-2H-pyran-2-yloxy]-2-[3,4-bis(2-hydroxyethoxy)phenyl]-5-hydroxy-7-(2-hydroxyethoxy)-4-chromenone	Troxerutin	Others	Others
InChI=1S/C30H48O3/c1-18-10-15-30(25(32)33)17-16-28(6)20(24(30)19(18)2)8-9-22-27(5)13-12-23(31)26(3,4)21(27)11-14-29(22,28)7/h8,18-19,21-24,31H,9-17H2,1-7H3,(H,32,33)/t18-,19+,21+,22-,23+,24+,27+,28-,29-,30+/m1/s1	(1S,2R,4aS,6aS,6bR,8aR,10S,12aR,12bR,14bS)-10-hydroxy-1,2,6a,6b,9,9,12a-heptamethyl-1,2,3,4,4a,5,6,6a,6b,7,8,8a,9,10,11,12,12a,12b,13,14b-icosahydro-4a-picenecarboxylic acid	NSC 167406, NSC-4060, Ursolic Acid	Others	Others
InChI=1S/C11H14O3/c1-8(12)3-4-9-5-6-10(13)11(7-9)14-2/h5-7,13H,3-4H2,1-2H3	4-(4-hydroxy-3-methoxyphenyl)-2-butanone	NSC 15335, Vanillylacetone	Others	Others
InChI=1S/C13H8O2/c14-13-9-5-1-3-7-11(9)15-12-8-4-2-6-10(12)13/h1-8H	9-xanthenone	Genicide, Xanthone	Others	Others
InChI=1S/C21H26N2O3/c1-26-21(25)19-15-10-17-20-14(13-4-2-3-5-16(13)22-20)8-9-23(17)11-12(15)6-7-18(19)24/h2-5,12,15-19,24H,6-11H2,1H3/t12-,15-,16?,17-,18-,19+/m0/s1	methyl (1S,13R,15R,18S,19R,20S)-18-hydroxy-3,13-diazapentacyclo[11.8.0.0²,¹⁰.0⁴,⁹.0¹⁵,²⁰]henicosa-2,5,7,9-tetraene-19-carboxylate	Antagonil, Isoyohimbine hydrochloride, α-Yohimbine hydrochloride, corynanthidine hydrochloride, Rauwolscine hydrochloride, Yohimbine HCl	Adrenergic Receptor	Neuronal Signaling
InChI=1S/C11H12N2O3/c12-9(11(15)16)3-6-5-13-10-2-1-7(14)4-8(6)10/h1-2,4-5,9,13-14H,3,12H2,(H,15,16)	2-amino-3-(5-hydroxy-3-indolyl)propionic acid	5-hydroxytryptophan (5-HTP), L-5-Hydroxytryptophan, L-oxitriptan, NSC-92523	Others	Others
InChI=1S/C21H22O9/c22-6-8-4-10-14(21-20(29)19(28)17(26)13(7-23)30-21)9-2-1-3-11(24)15(9)18(27)16(10)12(25)5-8/h1-5,13-14,17,19-26,28-29H,6-7H2/t13-,14+,17-,19+,20-,21+/m1/s1	(S)-10-[(2S,3R,4R,5S,6R)-3,4,5-trihydroxy-6-(hydroxymethyl)tetrahydro-2H-pyran-2-yl]-1,8-dihydroxy-3-(hydroxymethyl)anthrone	Aloin, Barbaloin, Barbalin	Tyrosinase	Proteases
InChI=1S/C16H12O5/c1-20-11-4-2-9(3-5-11)12-8-21-14-7-10(17)6-13(18)15(14)16(12)19/h2-8,17-18H,1H3	5,7-dihydroxy-3-(p-methoxyphenyl)-4-chromenone	4-Methylgenistein, Biochanin A	FAAH	Metabolism
InChI=1S/C21H30NO4/c1-3-4-10-22(2)17-11-15(12-18(22)20-19(17)26-20)25-21(24)16(13-23)14-8-6-5-7-9-14/h5-9,15-20,23H,3-4,10-13H2,1-2H3/q+1/t15?,16-,17-,18+,19-,20+,22?/m1/s1	(1R,2R,4S,5S)-7-[(S)-3-hydroxy-2-phenylpropionoxy]-9-butyl-9-methyl-3-oxa-9-azatricyclo[3.3.1.0²,⁴]nonan-9-ium	Butylscopolamine Bromide, Scopolamine Butylbromide	Others	Others
InChI=1S/C45H72O16/c1-19-9-14-45(54-18-19)20(2)30-28(61-45)16-27-25-8-7-23-15-24(10-12-43(23,5)26(25)11-13-44(27,30)6)57-42-39(60-41-36(52)34(50)32(48)22(4)56-41)37(53)38(29(17-46)58-42)59-40-35(51)33(49)31(47)21(3)55-40/h7,19-22,24-42,46-53H,8-18H2,1-6H3/t19-,20+,21+,22+,24+,25-,26+,27+,28+,29-,30+,31+,32+,33-,34-,35-,36-,37+,38-,39-,40+,41+,42-,43+,44+,45-/m1/s1	(2S,3R,4R,5R,6S)-6-[(2R,3R,4S,5S,6R)-5-[(2S,3R,4R,5R,6S)-3,4,5-trihydroxy-6-methyltetrahydro-2H-pyran-2-yloxy]-2-{(1S,2S,4S,6R,8R,9S,12S,13R,16S,5'R)-5',7,9,13-tetramethyltetrahydrospiro[5-oxapentacyclo[10.8.0.0²,⁹.0⁴,⁸.0¹³,¹⁸]icos-18-ene-6,2'-pyran]-16-yloxy}-4-hydroxy-6-(hydroxymethyl)tetrahydro-2H-pyran-3-yloxy]-2-methyltetrahydro-2H-pyran-3,4,5-triol	Collettiside III, Saponin, Dioscin	Others	Others
InChI=1S/C6H14O6/c7-1-3(9)5(11)6(12)4(10)2-8/h3-12H,1-2H2/t3-,4-,5-,6-/m1/s1	(2R,3R,4R,5R)-1,2,3,4,5,6-hexanehexol	Allitol, D-Mannitol, Dulcitol, Galactitol, D-Galactitol, Dulcose, Glucitol, Osmitrol, Sorbitol	Others	Others
InChI=1S/C13H18O7/c14-5-7-1-3-8(4-2-7)19-13-12(18)11(17)10(16)9(6-15)20-13/h1-4,9-18H,5-6H2/t9-,10-,11+,12-,13-/m1/s1	(2R,3S,4S,5R,6S)-2-(hydroxymethyl)-6-[p-(hydroxymethyl)phenoxy]tetrahydro-2H-pyran-3,4,5-triol	Gastrodin, Gastrodine	Immunology & Inflammation related	Immunology & Inflammation
InChI=1S/C16H14O6/c17-10-2-1-8-13-9-4-12(19)11(18)3-7(9)5-16(13,21)6-22-15(8)14(10)20/h1-4,13,17-21H,5-6H2/t13-,16+/m0/s1	(1R,10S)-8-oxatetracyclo[8.7.0.0²,⁷.0¹²,¹⁷]heptadeca-2,4,6,12(17),13,15-hexaene-5,6,10,14,15-pentol	Hematoxylin, Hydroxybrazilin	Others	Others
InChI=1S/C10H15NO/c1-11(2)8-7-9-3-5-10(12)6-4-9/h3-6,12H,7-8H2,1-2H3	p-[2-(dimethylamino)ethyl]phenol	Hordenine	Anti-infection	Microbiology
InChI=1S/C16H10N2O2/c19-15-10-6-2-4-8-12(10)17-14(15)13-9-5-1-3-7-11(9)18-16(13)20/h1-9,20H/t9-/m0/s1	(R)-2'-hydroxy-3a'H-[2,3'-biindolyl]-3-one	Indirubin, NSC 105327	GSK-3	PI3K/Akt/mTOR
InChI=1S/C27H34O14/c1-11-20(33)22(35)24(37)26(38-11)41-25-23(36)21(34)18(10-28)40-27(25)39-14-8-16(31)19(17(32)9-14)15(30)7-4-12-2-5-13(29)6-3-12/h2-3,5-6,8-9,11,18,20-29,31-37H,4,7,10H2,1H3/t11-,18+,20-,21+,22+,23-,24+,25+,26-,27+/m0/s1	1-(4-{(2S,3R,4S,5S,6R)-3-[(2S,3R,4R,5R,6S)-3,4,5-trihydroxy-6-methyltetrahydro-2H-pyran-2-yloxy]-4,5-dihydroxy-6-(hydroxymethyl)tetrahydro-2H-pyran-2-yloxy}-2,6-dihydroxyphenyl)-3-(p-hydroxyphenyl)-1-propanone	Naringin Dihydrochalcone	P450 (e.g. CYP17)	Metabolism
InChI=1S/C20H22O8/c21-10-16-17(24)18(25)19(26)20(28-16)27-15-8-12(7-14(23)9-15)2-1-11-3-5-13(22)6-4-11/h1-9,16-26H,10H2/b2-1+/t16-,17-,18+,19-,20-/m1/s1	(2R,3S,4S,5R,6S)-6-[(E)-5,14-dihydroxy-3-stilbenyloxy]-2-(hydroxymethyl)tetrahydro-2H-pyran-3,4,5-triol	Piceid, Polydatin	Phospholipase (e.g. PLA)	Metabolism
InChI=1S/C20H18O6/c1-3-15-17(25-9-23-15)5-11(1)19-13-7-22-20(14(13)8-21-19)12-2-4-16-18(6-12)26-10-24-16/h1-6,13-14,19-20H,7-10H2/t13-,14-,19+,20+/m0/s1	5-{(1R,2S,5R,6S)-6-(2H-1,3-benzodioxol-5-yl)-3,7-dioxabicyclo[3.3.0]oct-2-yl}-2H-1,3-benzodioxole	Asarinin, Fagarol, Fsesamin, Sesamin, Sesamin, Fagarol, Pseudocubebin, Episesamin, Eleutheroside B4	Others	Others
InChI=1S/C15H12O5/c16-9-3-1-8(2-4-9)13-7-12(19)15-11(18)5-10(17)6-14(15)20-13/h1-6,13,16-18H,7H2/t13-/m0/s1	(S)-5,7-dihydroxy-2-(p-hydroxyphenyl)-4-chromanone	NSC 34875, S-Dihydrogenistein, NSC 11855, Salipurol, Naringenin	P450 (e.g. CYP17)	Metabolism
InChI=1S/C14H20O7/c15-7-10-11(17)12(18)13(19)14(21-10)20-6-5-8-1-3-9(16)4-2-8/h1-4,10-19H,5-7H2/t10-,11-,12+,13-,14-/m1/s1	(2R,3R,4S,5S,6R)-6-(hydroxymethyl)-2-[2-(p-hydroxyphenyl)ethoxy]tetrahydro-2H-pyran-3,4,5-triol	Rhodioloside, Salidroside	Others	Others
InChI=1S/C21H22NO4/c1-23-18-6-5-13-9-17-15-11-20(25-3)19(24-2)10-14(15)7-8-22(17)12-16(13)21(18)26-4/h5-6,9-12H,7-8H2,1-4H3/q+1	2,3,8,9-tetramethoxy-5,6-dihydro-6a-aza-6a-tetraphenium	Berbericinine, Burasaine, Palmatine, Palmatine chloride	Others	Others
InChI=1S/C15H12O8/c16-6-3-7(17)11-10(4-6)23-15(14(22)13(11)21)5-1-8(18)12(20)9(19)2-5/h1-4,14-20,22H/t14-,15+/m0/s1	(2R,3R)-3,5,7-trihydroxy-2-(3,4,5-trihydroxyphenyl)-4-chromanone	Ampeloptin, Dihydromyricetin	GABA Receptor,ROS	Neuronal Signaling
InChI=1S/C15H8O6/c16-9-3-1-2-7-11(9)14(19)12-8(13(7)18)4-6(15(20)21)5-10(12)17/h1-5,16-17H,(H,20,21)	4,5-dihydroxy-9,10-dioxo-2-anthracenecarboxylic acid	Rheic Acid, Rhein, Monorhein, NSC 38629, Rheinic Acid	Immunology & Inflamm	Immunology & Inflammation
InChI=1S/C9H10O5/c10-6-2-1-5(3-7(6)11)4-8(12)9(13)14/h1-3,8,10-12H,4H2,(H,13,14)/p-1	3-(3,4-dihydroxyphenyl)lactate	Danshensu, Salvianic acid A, Sodium Danshensu	P450 (e.g. CYP17)	Metabolism
InChI=1S/C38H42N2O6/c1-39-15-13-25-20-32(42-4)34-22-28(25)29(39)17-23-7-10-27(11-8-23)45-33-19-24(9-12-31(33)41-3)18-30-36-26(14-16-40(30)2)21-35(43-5)37(44-6)38(36)46-34/h7-12,19-22,29-30H,13-18H2,1-6H3/t29-,30-/m0/s1	(1S,14S)-9,20,21,25-tetramethoxy-15,30-dimethyl-7,23-dioxa-15,30-diazaheptacyclo[22.6.2.2³,⁶.1⁸,¹².1¹⁴,¹⁸.0²⁷,³¹.0²²,³³]hexatriaconta-3,5,8,10,12(34),18(33),19,21,24,26,31,35-dodecaene	Fanchinine, Tetrandrine	Calcium Channel	Transmembrane Transporters
InChI=1S/C15H12O4/c16-11-4-1-10(2-5-11)3-8-14(18)13-7-6-12(17)9-15(13)19/h1-9,16-17,19H/b8-3+	(E)-1-(2,4-dihydroxyphenyl)-3-(p-hydroxyphenyl)-2-propen-1-one	Isoliquiritigenin	Others	Others
InChI=1S/C15H22N2O/c18-14-7-1-6-13-12-5-3-9-16-8-2-4-11(15(12)16)10-17(13)14/h1,7,11-13,15H,2-6,8-10H2/t11-,12+,13+,15-/m0/s1	(1R,2R,7R,9S,13S,17S)-7,13-diazatetracyclo[7.7.1.0²,⁷.0¹³,¹⁷]heptadec-4-en-6-one	Sophocarpine, Sophocarpine Monohydrate	Others	Others
InChI=1S/C15H10O4/c1-7-5-9-13(11(17)6-7)15(19)12-8(14(9)18)3-2-4-10(12)16/h2-6,16-17H,1H3	1,8-dihydroxy-3-methyl-9,10-anthracenedione	Chrysophanic Acid, Chrysophanol	EGFR,mTOR	Protein Tyrosine Kinase
InChI=1S/C15H24O2/c1-9(2)13-8-14-11(4)5-6-12(14)10(3)7-15(13,16)17-14/h9,11-13,16H,3,5-8H2,1-2,4H3/t11-,12-,13-,14-,15+/m0/s1	(1S,2S,5S,9S)-9-isopropyl-2-methyl-6-methylene-11-oxatricyclo[6.2.1.0¹,⁵]undecan-8-ol	Curcumol	JAK	JAK/STAT
InChI=1S/C45H53NO14/c1-9-23(2)39(52)46-33(27-16-12-10-13-17-27)34(50)41(54)58-29-21-45(55)38(59-40(53)28-18-14-11-15-19-28)36-43(8,30(49)20-31-44(36,22-56-31)60-26(5)48)37(51)35(57-25(4)47)32(24(29)3)42(45,6)7/h9-19,29-31,33-36,38,49-50,55H,20-22H2,1-8H3,(H,46,52)/b23-9+/t29-,30-,31+,33-,34+,35+,36-,38-,43+,44-,45+/m0/s1	(1S,3R,4S,7R,9S,10S,12R,15S)-2,4,12-tribenzoyloxy-1,9-dihydroxy-10,14,17,17-tetramethyl-11-oxo-6-oxatetracyclo[11.3.1.0³,¹⁰.0⁴,⁷]heptadec-13-en-15-yl (2R,3S)-3-[(E)-1-methyl-1-propenylcarbonylamino]-2-hydroxy-3-phenylpropionate	Baccatin III, Cephalomannine	Others	Others
InChI=1S/C29H36O10/c1-14-17(31)12-29(36)24(38-25(35)16-9-7-6-8-10-16)22-27(5,23(34)21(33)20(14)26(29,3)4)18(32)11-19-28(22,13-37-19)39-15(2)30/h6-10,17-19,21-22,24,31-33,36H,11-13H2,1-5H3/t17-,18-,19+,21+,22-,24-,27+,28-,29+/m0/s1	(1S,3R,4S,7R,9S,10S,12R,15S)-4-acetoxy-1,9,12,15-tetrahydroxy-10,14,17,17-tetramethyl-11-oxo-6-oxatetracyclo[11.3.1.0³,¹⁰.0⁴,⁷]heptadec-13-en-2-yl benzoate	10-Deacetylbaccatin-III	Others	Others
InChI=1S/C23H28O11/c1-20-9-22(29)13-7-23(20,32-18-16(27)15(26)14(25)12(8-24)31-18)21(13,19(33-20)34-22)10-30-17(28)11-5-3-2-4-6-11/h2-6,12-16,18-19,24-27,29H,7-10H2,1H3/t12-,13-,14-,15+,16-,18+,19-,20+,21+,22-,23+/m1/s1	{(1R,2S,3R,5R,6R,8S)-3-[(2S,3R,4S,5S,6R)-3,4,5-trihydroxy-6-(hydroxymethyl)tetrahydro-2H-pyran-2-yloxy]-6-hydroxy-8-methyl-9,10-dioxatetracyclo[4.3.1.0²,⁵.0³,⁸]dec-2-yl}methyl benzoate	Paeoniflorin	Others	Others
InChI=1S/C17H24O10/c1-24-15(23)9-6-25-16(11-7(4-18)2-3-8(9)11)27-17-14(22)13(21)12(20)10(5-19)26-17/h2,6,8,10-14,16-22H,3-5H2,1H3/t8-,10-,11-,12-,13+,14-,16+,17+/m1/s1	methyl (3aS,4S,7aS)-4-[(2S,3R,4S,5S,6R)-3,4,5-trihydroxy-6-(hydroxymethyl)tetrahydro-2H-pyran-2-yloxy]-3-(hydroxymethyl)-1,3a,4,7a-tetrahydro-5-oxa-7-indenecarboxylate	Geniposide	Others	Others
InChI=1S/C11H14O5/c1-15-10(13)8-5-16-11(14)9-6(4-12)2-3-7(8)9/h2,5,7,9,11-12,14H,3-4H2,1H3/t7-,9-,11-/m1/s1	methyl (3aS,4R,7aS)-4-hydroxy-3-(hydroxymethyl)-1,3a,4,7a-tetrahydro-5-oxa-7-indenecarboxylate	Genipin	Others	Others
InChI=1S/C16H22O10/c17-3-6-1-2-7-8(14(22)23)5-24-15(10(6)7)26-16-13(21)12(20)11(19)9(4-18)25-16/h1,5,7,9-13,15-21H,2-4H2,(H,22,23)/t7-,9-,10-,11-,12+,13-,15+,16+/m1/s1	(3aS,4S,7aS)-4-[(2S,3R,4S,5S,6R)-3,4,5-trihydroxy-6-(hydroxymethyl)tetrahydro-2H-pyran-2-yloxy]-3-(hydroxymethyl)-1,3a,4,7a-tetrahydro-5-oxa-7-indenecarboxylic acid	Geniposidic acid	Immunology & Inflammation related	Immunology & Inflammation
InChI=1S/C41H68O14/c1-35(2)24(54-33-29(48)26(45)20(44)17-51-33)9-11-41-18-40(41)13-12-37(5)31(39(7)10-8-25(55-39)36(3,4)50)19(43)15-38(37,6)23(40)14-21(32(35)41)52-34-30(49)28(47)27(46)22(16-42)53-34/h19-34,42-50H,8-18H2,1-7H3/t19-,20+,21-,22+,23-,24-,25+,26-,27+,28-,29+,30+,31-,32-,33-,34+,37+,38-,39-,40-,41+/m0/s1	(2R,3R,4S,5S,6R)-2-{(1S,3R,6S,8R,9S,11S,12S,14S,15R,16R)-15-[(5R)-5-(1-hydroxy-1-methylethyl)-2-methyltetrahydro-2-furyl]-6-[(2S,3R,4S,5R)-3,4,5-trihydroxytetrahydro-2H-pyran-2-yloxy]-14-hydroxy-7,7,12,16-tetramethylpentacyclo[9.7.0.0¹,³.0³,⁸.0¹²,¹⁶]octadec-9-yloxy}-6-(hydroxymethyl)tetrahydro-2H-pyran-3,4,5-triol	AST-IV, AS-IV, Astragaloside A, Astragaloside IV	Calcium Channel	Transmembrane Transporters
InChI=1S/C27H44O7/c1-23(2,32)9-8-22(31)26(5,33)21-7-11-27(34)16-12-18(28)17-13-19(29)20(30)14-24(17,3)15(16)6-10-25(21,27)4/h12,15,17,19-22,29-34H,6-11,13-14H2,1-5H3/t15-,17-,19+,20-,21-,22+,24+,25+,26+,27+/m0/s1	(1R,2R,4S,5R,7R,11S,14S,15R)-14-[(1R,2R)-1,2,5-trihydroxy-1,5-dimethylhexyl]-4,5,11-trihydroxy-2,15-dimethyltetracyclo[8.7.0.0²,⁷.0¹¹,¹⁵]heptadec-9-en-8-one	20-Hydroxyecdysone, B-ecdysone,Commisterone	Others	Others
InChI=1S/C18H16O3/c1-12(2)21-14-8-9-15-17(10-14)20-11-16(18(15)19)13-6-4-3-5-7-13/h3-12H,1-2H3	7-isopropoxy-3-phenyl-4-chromenone	Ipriflavone (Osteofix)	Others	Others
InChI=1S/C20H16N2O5/c1-2-20(26)14-7-16-17-11(5-10-6-12(23)3-4-15(10)21-17)8-22(16)18(24)13(14)9-27-19(20)25/h3-7,23,26H,2,8-9H2,1H3/t20-/m0/s1	(S)-19-ethyl-7,19-dihydroxy-17-oxa-3,13-diazapentacyclo[11.8.0.0²,¹¹.0⁴,⁹.0¹⁵,²⁰]henicosa-1(21),2,4,6,8,10,15(20)-heptaene-14,18-dione	(S)-10-Hydroxycamptothecin, 10-HCPT, 10-Hydroxycamptothecin, Hydroxycamptothecine, Hydroxy Camptothecine	Topoisomerase	DNA Damage
InChI=1S/C9H10O3/c1-6(10)7-3-4-8(11)9(5-7)12-2/h3-5,11H,1-2H3	1-(4-hydroxy-3-methoxyphenyl)-1-ethanone	Acetovanillone, Apocynin	NADPH-oxidase	Others
InChI=1S/C21H25NO4/c1-23-18-6-5-13-9-17-15-11-20(25-3)19(24-2)10-14(15)7-8-22(17)12-16(13)21(18)26-4/h5-6,10-11,17H,7-9,12H2,1-4H3/t17-/m0/s1	(6aR,12aS)-2,3,8,9-tetramethoxy-6,7,12,12a-tetrahydro-5H-6a-azatetraphene	Gindarine hydrochloride, 1-Tetrahydropalmitine HCl, Rotundine, Tetrahydropalmatine, Tetrahydropalmatine hydrochloride	Dopamine Receptor	Neuronal Signaling
InChI=1S/C10H13N5O5/c11-10-13-7-4(8(19)14-10)12-2-15(7)9-6(18)5(17)3(1-16)20-9/h2-3,5-6,9,16-18H,1H2,(H3,11,13,14,19)/t3-,5-,6-,9-/m1/s1	9-[(2R,3R,4S,5R)-3,4-dihydroxy-5-(hydroxymethyl)tetrahydro-2-furyl]-2-amino-1,9-dihydro-6-purinone	Guanosine	Others	Others
InChI=1S/C10H12N4O5/c15-1-4-6(16)7(17)10(19-4)14-3-13-5-8(14)11-2-12-9(5)18/h2-4,6-7,10,15-17H,1H2,(H,11,12,18)/t4-,6-,7-,10-/m1/s1	9-[(2R,3R,4S,5R)-3,4-dihydroxy-5-(hydroxymethyl)tetrahydro-2-furyl]-1,9-dihydro-6-purinone	Inosine, NSC 20262, INO 495	Others	Others
InChI=1S/C12H18N2O3S/c1-3-4-9-13-12(15)14-18(16,17)11-7-5-10(2)6-8-11/h5-8H,3-4,9H2,1-2H3,(H2,13,14,15)	1-butyl-3-tosylurea	HLS 831, Tolbutamide	Potassium Channel	Transmembrane Transporters
InChI=1S/C14H12N6O/c1-9-6-13(21)19-20-14(9)10-2-4-11(5-3-10)17-18-12(7-15)8-16/h2-5,9,17H,6H2,1H3,(H,19,21)/t9-/m1/s1	(2-{p-[(R)-5-methyl-3-oxo-4,5-dihydro-6-pyridazinyl]phenyl}hydrazono)propanedinitrile	Levosimendan	Calcium Channel	Transmembrane Transporters
InChI=1S/C38H44O8/c1-20(2)10-9-15-36(8)16-14-24-29(39)28-30(40)26-18-23-19-27-35(6,7)46-37(33(23)41,17-13-22(5)34(42)43)38(26,27)45-32(28)25(31(24)44-36)12-11-21(3)4/h10-11,13-14,16,18,23,27,39H,9,12,15,17,19H2,1-8H3,(H,42,43)/b22-13-/t23-,27+,36-,37+,38-/m1/s1	(Z)-4-{(1S,2S,8R,17S,19R)-12-hydroxy-8,21,21-trimethyl-5-(3-methyl-2-butenyl)-8-(4-methyl-3-pentenyl)-14,18-dioxo-3,7,20-trioxahexacyclo[15.4.1.0²,¹⁵.0²,¹⁹.0⁴,¹³.0⁶,¹¹]docosa-4(13),5,9,11,15-pentaen-19-yl}-2-methyl-2-butenoic acid	Gambogic Acid, Guttatic Acid, Guttic Acid	Bcl-2,Caspase	Apoptosis
InChI=1S/C22H34O7/c1-8-19(5)11-14(25)22(27)20(6)13(24)9-10-18(3,4)16(20)15(26)17(28-12(2)23)21(22,7)29-19/h8,13,15-17,24,26-27H,1,9-11H2,2-7H3/t13-,15-,16-,17-,19-,20-,21+,22-/m0/s1	(2R,4aS,4bR,5S,8aS,9S,10S,10aR)-4a,5,9-trihydroxy-2,4b,8,8,10a-pentamethyl-4-oxo-2-vinyl-2,3,4a,4b,5,6,7,8,8a,9,10,10a-dodecahydro-1-oxa-10-phenanthryl acetate	Coleonol, Forskolin	cAMP	GPCR & G Protein
InChI=1S/C15H14O3/c16-13-4-1-10(2-5-13)12-7-11-3-6-14(17)8-15(11)18-9-12/h1-6,8,12,16-17H,7,9H2/t12-/m1/s1	(S)-3-(p-hydroxyphenyl)-7-chromanol	Equol	Estrogen/progestogen Receptor	Endocrinology & Hormones
InChI=1S/C10H17N/c11-10-4-7-1-8(5-10)3-9(2-7)6-10/h7-9H,1-6,11H2	1-adamantanamine	1-Adamantanamine, 1-Adamantylamine, 1-Aminoadamantane, 1-adamantanamine HCl, Amantadine, Amantadine HCl	Dopamine Receptor	Neuronal Signaling
InChI=1S/C13H18ClNO/c1-9(15-13(2,3)4)12(16)10-6-5-7-11(14)8-10/h5-9,15H,1-4H3	2-(tert-butylamino)-1-(m-chlorophenyl)-1-propanone	Amfebutamone (Bupropion) HCl	AChR,Dopamine Receptor	Neuronal Signaling
InChI=1S/C10H15N3O5/c11-6(4-14)10(18)13-12-3-5-1-2-7(15)9(17)8(5)16/h1-2,6,12,14-17H,3-4,11H2,(H,13,18)	2-amino-3-hydroxy-1-{2-[(2,3,4-trihydroxyphenyl)methyl]hydrazino}-1-propanone	Benserazide HCl, Ro-4-4602	Decarboxylase	Metabolism
InChI=1S/C18H28N2O/c1-4-5-12-20-13-7-6-11-16(20)18(21)19-17-14(2)9-8-10-15(17)3/h8-10,16H,4-7,11-13H2,1-3H3,(H,19,21)	N-2,6-xylyl-1-butyl-2-piperidinecarboxamide	(S)-(-)-Bupivacaine HCl, Bupivacaine HCl, Levobupivacaine HCl	Sodium Channel	Transmembrane Transporters
InChI=1S/C7H16N2O2/c1-6(11-7(8)10)5-9(2,3)4/h6H,5H2,1-4H3,(H-,8,10)/p+1	[2-(aminocarbonyloxy)propyl]trimethylammonium	Bethanechol chloride	AChR	Neuronal Signaling
InChI=1S/C17H19ClN2S/c1-19(2)10-5-11-20-14-6-3-4-7-16(14)21-17-9-8-13(18)12-15(17)20/h3-4,6-9,12H,5,10-11H2,1-2H3	N,N-dimethyl[3-(2-chloro-10-phenothiazinyl)propyl]amine	Chlorpromazine, Chlorpromazine HCl, Sonazine	Potassium Channel,Dopamine Receptor	Neuronal Signaling
InChI=1S/C18H33ClN2O5S/c1-5-6-10-7-11(21(3)8-10)17(25)20-12(9(2)19)16-14(23)13(22)15(24)18(26-16)27-4/h9-16,18,22-24H,5-8H2,1-4H3,(H,20,25)/t9-,10+,11-,12+,13-,14+,15+,16+,18+/m0/s1	N-{(1S,2S)-1-[(2R,3R,4S,5R,6R)-3,4,5-trihydroxy-6-(methylthio)tetrahydro-2H-pyran-2-yl]-2-chloropropyl}-(2S,4R)-1-methyl-4-propyl-2-pyrrolidinecarboxamide	Clindamycin, Clindamycin HCl, Clindamycin alcoholate	Anti-infection	Microbiology
InChI=1S/C9H9Cl2N3/c10-6-2-1-3-7(11)8(6)14-9-12-4-5-13-9/h1-3H,4-5H2,(H2,12,13,14)	N-2-imidazolin-2-yl(2,6-dichlorophenyl)amine	Clonidine HCl	Adrenergic Receptor,Autophagy	Neuronal Signaling
InChI=1S/C18H19ClN4/c1-22-8-10-23(11-9-22)18-14-4-2-3-5-15(14)20-16-7-6-13(19)12-17(16)21-18/h2-7,12,20H,8-11H2,1H3	1-{6-chloro-2,9-diazatricyclo[9.4.0.0³,⁸]pentadeca-1(11),3(8),4,6,9,12,14-heptaen-10-yl}-4-methylpiperazine	Clozapine, HF 1854, LX 100-129	5-HT Receptor	Neuronal Signaling
InChI=1S/C22H24ClN5O2/c23-15-6-7-20-18(14-15)25-22(30)28(20)16-8-12-26(13-9-16)10-3-11-27-19-5-2-1-4-17(19)24-21(27)29/h1-2,4-7,14,16H,3,8-13H2,(H,24,29)(H,25,30)	5-chloro-1-{1-[3-(2-oxo-1,3-dihydro-1,3-benzimidazol-1-yl)propyl]-4-piperidyl}-1,3-dihydro-1,3-benzimidazol-2-one	Domperidone	Dopamine Receptor	Neuronal Signaling
InChI=1S/C18H24O3/c1-18-7-6-13-12-5-3-11(19)8-10(12)2-4-14(13)15(18)9-16(20)17(18)21/h3,5,8,13-17,19-21H,2,4,6-7,9H2,1H3/t13-,14-,15+,16-,17+,18+/m1/s1	(1S,10R,11S,13R,14R,15S)-15-methyltetracyclo[8.7.0.0²,⁷.0¹¹,¹⁵]heptadeca-2(7),3,5-triene-5,13,14-triol	Estriol, NSC-12169	Estrogen/progestogen Receptor	Endocrinology & Hormones
InChI=1S/C14H19N5O4/c1-9(20)22-6-11(7-23-10(2)21)3-4-19-8-17-12-5-16-14(15)18-13(12)19/h5,8,11H,3-4,6-7H2,1-2H3,(H2,15,16,18)	2-(acetoxymethyl)-4-(2-amino-9-purinyl)butyl acetate	BRL-42810, Famciclovir	Anti-infection	Microbiology
InChI=1S/C24H30F2O6/c1-20(2)31-19-9-13-14-8-16(25)15-7-12(28)5-6-21(15,3)23(14,26)17(29)10-22(13,4)24(19,32-20)18(30)11-27/h5-7,13-14,16-17,19,27,29H,8-11H2,1-4H3/t13-,14-,16-,17-,19+,21-,22-,23-,24+/m0/s1	(1S,2S,4R,8S,9S,11S,12R,13S,19S)-12,19-difluoro-8-glycoloyl-11-hydroxy-6,6,9,13-tetramethyl-5,7-dioxapentacyclo[10.8.0.0²,⁹.0⁴,⁸.0¹³,¹⁸]icosa-14,17-dien-16-one	Flucort-N, Fluocinolone Acetonide	Glucocorticoid Receptor	Endocrinology & Hormones
InChI=1S/C30H60N3O3/c1-10-31(11-2,12-3)22-25-34-28-20-19-21-29(35-26-23-32(13-4,14-5)15-6)30(28)36-27-24-33(16-7,17-8)18-9/h19-21H,10-18,22-27H2,1-9H3/q+3	2-{2,3-bis[2-(triethylammonio)ethoxy]phenoxy}-1-(triethylammonio)ethane	Gallamine Triethiodide	AChR	Neuronal Signaling
InChI=1S/C18H22O2/c1-3-17(13-5-9-15(19)10-6-13)18(4-2)14-7-11-16(20)12-8-14/h5-12,17-20H,3-4H2,1-2H3/t17-,18+	p-[(1R,2S)-1-ethyl-2-(p-hydroxyphenyl)butyl]phenol	Bibenzyl, Hexestrol	Estrogen/progestogen Receptor	Endocrinology & Hormones
InChI=1S/C18H34N2O6S/c1-5-6-10-7-11(20(3)8-10)17(25)19-12(9(2)21)16-14(23)13(22)15(24)18(26-16)27-4/h9-16,18,21-24H,5-8H2,1-4H3,(H,19,25)/t9-,10-,11+,12-,13+,14-,15-,16-,18-/m1/s1	N-{(1R,2R)-1-[(2R,3R,4S,5R,6R)-3,4,5-trihydroxy-6-(methylthio)tetrahydro-2H-pyran-2-yl]-2-hydroxypropyl}-(2S,4R)-1-methyl-4-propyl-2-pyrrolidinecarboxamide	Lincomycin HCl, Lincomycin Hydrochloride Monohydrate, NSC 70731	Anti-infection	Microbiology
InChI=1S/C29H33ClN2O2/c1-31(2)27(33)29(24-9-5-3-6-10-24,25-11-7-4-8-12-25)19-22-32-20-17-28(34,18-21-32)23-13-15-26(30)16-14-23/h3-16,34H,17-22H2,1-2H3	N,N-dimethyl4-[4-(p-chlorophenyl)-4-hydroxy-1-piperidyl]-2,2-diphenylbutyramide	ADL 2-1294, Loperamide HCl	Opioid Receptor,Autophagy	Neuronal Signaling
InChI=1S/C35H38N4O6/c1-24-30(34(40)44-3)32(28-15-10-16-29(23-28)39(42)43)31(25(2)36-24)35(41)45-22-21-37-17-19-38(20-18-37)33(26-11-6-4-7-12-26)27-13-8-5-9-14-27/h4-16,23,32-33,36H,17-22H2,1-3H3	3-2-(4-benzhydryl-1-piperazinyl)ethyl 5-methyl 2,6-dimethyl-4-(m-nitrophenyl)-1,4-dihydro-3,5-pyridinedicarboxylate	CV-4093, Manidipine, Manidipine 2HCl	Calcium Channel	Transmembrane Transporters
InChI=1S/C12H9N3O/c1-8-11(9-2-4-14-5-3-9)6-10(7-13)12(16)15-8/h2-6H,1H3,(H,15,16)	2-methyl-6-oxo-1H-[3,4'-bipyridyl]-5-carbonitrile	Milrinone, Win 47203	PDE	Metabolism
InChI=1S/C22H28N4O6/c27-11-9-23-5-7-25-13-1-2-14(26-8-6-24-10-12-28)18-17(13)21(31)19-15(29)3-4-16(30)20(19)22(18)32/h1-4,23-30H,5-12H2	5,8-dihydroxy-1,4-bis[2-(2-hydroxyethylamino)ethylamino]-9,10-anthracenedione	Mitoxantrone 2HCl, NSC-301739	Topoisomerase	DNA Damage
InChI=1S/C6H13N5O/c7-5(8)10-6(9)11-1-3-12-4-2-11/h1-4H2,(H5,7,8,9,10)	guanidinomorpholinomethanimine	Moroxydine HCl	Anti-infection	Microbiology
InChI=1S/C17H20O6/c1-9(5-7-13(18)19)4-6-11-15(20)14-12(8-23-17(14)21)10(2)16(11)22-3/h4,20H,5-8H2,1-3H3,(H,18,19)/b9-4+	(E)-6-(7-hydroxy-5-methoxy-4-methyl-6-phthalideyl)-4-methyl-4-hexenoic acid	Mycophenolate, RS-61443, Mycophenolic acid	Dehydrogenase	Metabolism
InChI=1S/C19H27NO3/c1-13(2)15-8-10-16(11-9-15)18(21)20-17(19(22)23)12-14-6-4-3-5-7-14/h3-7,13,15-17H,8-12H2,1-2H3,(H,20,21)(H,22,23)/t15?,16?,17-/m1/s1	(R)-2-(7-oxo-p-menthan-7-ylamino)-3-phenylpropionic acid	Nateglinide, [A-4166]	Potassium Channel	Transmembrane Transporters
InChI=1S/C18H20N2O6/c1-5-26-18(22)15-11(3)19-10(2)14(17(21)25-4)16(15)12-7-6-8-13(9-12)20(23)24/h6-9,16,19H,5H2,1-4H3	3-ethyl 5-methyl 2,6-dimethyl-4-(m-nitrophenyl)-1,4-dihydro-3,5-pyridinedicarboxylate	Bayotensin, Nitrendipine	Calcium Channel,Autophagy	Transmembrane Transporters
InChI=1S/C31H36N2O11/c1-14(2)7-8-16-13-17(9-11-19(16)34)27(37)33-21-22(35)18-10-12-20(15(3)24(18)42-28(21)38)41-29-23(36)25(43-30(32)39)26(40-6)31(4,5)44-29/h7,9-13,23,25-26,29,34-36H,8H2,1-6H3,(H2,32,39)(H,33,37)/p-1	4-{N-7-[4-(aminocarbonyloxy)-3-hydroxy-5-methoxy-6,6-dimethyltetrahydro-2H-pyran-2-yloxy]-4-hydroxy-8-methyl-3-coumarinylcarbamoyl}-2-(3-methyl-2-butenyl)benzenoxide	Novobiocin Sodium	Topoisomerase	DNA Damage
InChI=1S/C17H20N4S/c1-12-11-13-16(21-9-7-20(2)8-10-21)18-14-5-3-4-6-15(14)19-17(13)22-12/h3-6,11,19H,7-10H2,1-2H3	5-methyl-8-(4-methyl-1-piperazinyl)-4-thia-2,9-diazatricyclo[8.4.0.0³,⁷]tetradeca-1(10),3(7),5,8,11,13-hexaene	LY170053, Olanzapine	5-HT Receptor,Dopamine Receptor	Neuronal Signaling
InChI=1S/C21H23NO3/c1-22(2)11-5-8-18-17-7-4-3-6-16(17)14-25-20-10-9-15(12-19(18)20)13-21(23)24/h3-4,6-10,12H,5,11,13-14H2,1-2H3,(H,23,24)/b18-8-	{(Z)-2-[3-(dimethylamino)propylidene]-9-oxatricyclo[9.4.0.0³,⁸]pentadeca-1(11),3(8),4,6,12,14-hexaen-5-yl}acetic acid	Olopatadine HCl	Histamine Receptor	Neuronal Signaling
InChI=1S/C35H60N2O4/c1-24(38)40-32-21-26-13-14-27-28(35(26,4)23-31(32)37(6)19-11-8-12-20-37)15-16-34(3)29(27)22-30(33(34)41-25(2)39)36(5)17-9-7-10-18-36/h26-33H,7-23H2,1-6H3/q+2/t26-,27+,28-,29-,30-,31-,32-,33-,34-,35-/m0/s1	1-{(1S,2S,4S,5S,7S,10R,11S,13S,14R,15S)-5,14-diacetoxy-2,15-dimethyl-13-(1-methyl-1-piperidium-1-yl)tetracyclo[8.7.0.0²,⁷.0¹¹,¹⁵]heptadec-4-yl}-1-methyl-1-piperidinium	Pancuronium dibromide	AChR	Neuronal Signaling
InChI=1S/C18H22ClNO/c1-16(15-21-18-10-6-3-7-11-18)20(13-12-19)14-17-8-4-2-5-9-17/h2-11,16H,12-15H2,1H3	(benzyl)(2-chloroethyl)(1-methyl-2-phenoxyethyl)amine	NSC 37448, NCI-c01661, Phenoxybenzamine HCl	Adrenergic Receptor	GPCR & G Protein
InChI=1S/C21H27NO3/c1-2-14-22-15-18(23)16-25-21-11-7-6-10-19(21)20(24)13-12-17-8-4-3-5-9-17/h3-11,18,22-23H,2,12-16H2,1H3	1-{o-[2-hydroxy-3-(propylamino)propoxy]phenyl}-3-phenyl-1-propanone	Propafenone HCl	Sodium Channel	Transmembrane Transporters
InChI=1S/C23H16O6.C11H14N2S/c24-20-16(14-7-3-1-5-12(14)9-18(20)22(26)27)11-17-15-8-4-2-6-13(15)10-19(21(17)25)23(28)29;1-13-8-3-7-12-11(13)6-5-10-4-2-9-14-10/h1-10,24-25H,11H2,(H,26,27)(H,28,29);2,4-6,9H,3,7-8H2,1H3/b;6-5+	2-[(E)-2-(2-thienyl)ethenyl]-1-methyl-1,4,5,6-tetrahydropyrimidine—4-[(3-carboxy-2-hydroxy-1-naphthyl)methyl]-3-hydroxy-2-naphthoic acid (1/1)	Pyrantel Embonate, Pyrantel Pamoate	Anti-infection	Microbiology
InChI=1S/C20H24N2O2/c1-3-13-12-22-9-7-14(13)10-19(22)20(23)16-6-8-21-18-5-4-15(24-2)11-17(16)18/h3-6,8,11,13-14,19-20,23H,1,7,9-10,12H2,2H3/t13-,14-,19-,20+/m0/s1	(R)-[(1S,2S,4S,5R)-5-vinyl-2-quinuclidinyl](6-methoxy-4-quinolyl)methanol	Chinidin Sodium, Pitayine Sodium, β-quinine Sodium, (+)-quinidine Sodium, Quinidine sulfate, Quinine HCl Dihydrate	Potassium Channel	Transmembrane Transporters
InChI=1S/C21H23NO4S/c1-16(23)27-15-19(12-17-8-4-2-5-9-17)21(25)22-13-20(24)26-14-18-10-6-3-7-11-18/h2-11,19H,12-15H2,1H3,(H,22,25)	benzyl {2-benzyl-3-[(methylthio)carbonyl]propionylamino}acetate	Acetorphan, Racecadotril	Opioid Receptor	Neuronal Signaling
InChI=1S/C8H12N4O5/c9-6(16)7-10-2-12(11-7)8-5(15)4(14)3(1-13)17-8/h2-5,8,13-15H,1H2,(H2,9,16)/t3-,4-,5-,8-/m1/s1	1-[(2R,3R,4S,5R)-3,4-dihydroxy-5-(hydroxymethyl)tetrahydro-2-furyl]-1H-1,2,4-triazole-3-carboxamide	NSC-163039, ICN-1229 ,RTCA, Tribavirin, Ribavirin	Anti-infection	Microbiology
InChI=1S/C41H76N2O15/c1-15-29-41(10,49)34(45)24(4)31(42-53-21-52-17-16-50-13)22(2)19-39(8,48)36(58-38-32(44)28(43(11)12)18-23(3)54-38)25(5)33(26(6)37(47)56-29)57-30-20-40(9,51-14)35(46)27(7)55-30/h22-30,32-36,38,44-46,48-49H,15-21H2,1-14H3/b42-31+/t22-,23-,24+,25+,26-,27+,28+,29-,30+,32-,33+,34-,35+,36-,38+,39-,40-,41-/m1/s1	(3R,4S,5S,6R,7R,9R,11S,12R,13S,14R)-4-[(2R,4R,5S,6S)-5-hydroxy-4-methoxy-4,6-dimethyltetrahydro-2H-pyran-2-yloxy]-6-[(2S,3R,4S,6R)-4-(dimethylamino)-3-hydroxy-6-methyltetrahydro-2H-pyran-2-yloxy]-14-ethyl-7,12,13-trihydroxy-10-[(2-methoxyethoxy)methoxyimino]-3,5,7,9,11,13-hexamethyl-oxa-2-cyclotetradecanone	Roxithromycin, Roxl-150	Anti-infection	Microbiology
InChI=1S/C17H21NO4/c1-18-13-7-11(8-14(18)16-15(13)22-16)21-17(20)12(9-19)10-5-3-2-4-6-10/h2-6,11-16,19H,7-9H2,1H3/t11?,12-,13-,14+,15-,16+/m1/s1	(1R,2R,4S,5S)-9-methyl-3-oxa-9-azatricyclo[3.3.1.0²,⁴]non-7-yl (S)-tropate	Scopolamine, Scopolamine HBr, Scopolamine HBr trihydrate	AChR	Neuronal Signaling
InChI=1S/C12H20N2O3S/c1-9(2)13-8-12(15)10-4-6-11(7-5-10)14-18(3,16)17/h4-7,9,12-15H,8H2,1-3H3	2-(isopropylamino)-1-[p-(mesylamino)phenyl]-1-ethanol	Sotalol HCl	Adrenergic Receptor	Neuronal Signaling
InChI=1S/C14H24N2O7/c1-5-4-6(17)14(20)13(21-5)22-12-10(19)7(15-2)9(18)8(16-3)11(12)23-14/h5,7-13,15-16,18-20H,4H2,1-3H3/t5-,7-,8+,9+,10+,11-,12-,13+,14+/m1/s1	(2R,4aR,5S,6S,7R,8S,8aR,9aS,10aR)-4a,6,8-trihydroxy-2-methyl-5,7-bis(methylamino)-2,3,4a,5,6,7,8,8a,9a,10a-decahydro-4H-1,9,10-trioxaanthracen-4-one	Actinospectacin, Spectinomycin 2HCl	Anti-infection	Microbiology
InChI=1S/C12H14N4O4S/c1-19-10-11(14-7-15-12(10)20-2)16-21(17,18)9-5-3-8(13)4-6-9/h3-7H,13H2,1-2H3,(H,14,15,16)	4-(p-aminophenylsulfonylamino)-5,6-dimethoxypyrimidine	Sulfadoxine, Sulphadoxine	Anti-infection	Microbiology
InChI=1S/C13H11N3O4S2/c1-16-10(13(18)15-9-4-2-3-6-14-9)11(17)12-8(5-7-21-12)22(16,19)20/h2-7,17H,1H3,(H,14,15,18)	N-2-pyridyl-7-hydroxy-5-methyl-4,4-dioxo-4,5-dihydro-4H,4H-1,4λ⁶-dithia-5-azaindene-6-carboxamide	Tenoxicam	Immunology & Inflammation related	Immunology & Inflammation
InChI=1S/C23H32N6O4S/c1-5-8-20-24-16(4)21-23(30)25-22(26-29(20)21)18-15-17(9-10-19(18)33-7-3)34(31,32)28-13-11-27(6-2)12-14-28/h9-10,15H,5-8,11-14H2,1-4H3,(H,25,26,30)	5-[2-ethoxy-5-(4-ethyl-1-piperazinylsulfonyl)phenyl]-1-methyl-3-propyl-2,3a,4,6-tetraaza-7(6H)-indenone	BAY38-9456, Vardenafil HCl Trihydrate	PDE	Metabolism
InChI=1S/C12H16N2S/c1-9-5-3-6-10(2)11(9)14-12-13-7-4-8-15-12/h3,5-6H,4,7-8H2,1-2H3,(H,13,14)	N-5,6-dihydro-4H-1,3-thiazin-2-yl(2,6-xylyl)amine	Xylazine, Xylazine HCl	Adrenergic Receptor	Neuronal Signaling
InChI=1S/C20H23N/c1-21-14-6-12-20-13-11-15(16-7-2-4-9-18(16)20)17-8-3-5-10-19(17)20/h2-5,7-10,15,21H,6,11-14H2,1H3	N-methyl(3-{tetracyclo[6.6.2.0²,⁷.0⁹,¹⁴]hexadeca-2(7),3,5,9,11,13-hexaen-1-yl}propyl)amine	Maprotiline HCl	Adrenergic Receptor	Neuronal Signaling
InChI=1S/C14H14N2/c1-2-7-13-11(4-1)5-3-6-12(13)10-14-15-8-9-16-14/h1-7H,8-10H2,(H,15,16)	2-[(1-naphthyl)methyl]-2-imidazoline	Naphazoline HCl	Adrenergic Receptor	Neuronal Signaling
InChI=1S/C9H13NO3.C4H6O6/c1-10-5-9(13)6-2-3-7(11)8(12)4-6;5-1(3(7)8)2(6)4(9)10/h2-4,9-13H,5H2,1H3;1-2,5-6H,(H,7,8)(H,9,10)/t9-;1-,2-/m01/s1	(2R,3R)-tartaric acid—4-[(R)-1-hydroxy-2-(methylamino)ethyl]pyrocatechol (1/1)	Adrenaline, Adrenalinium, Epinephrine, Epinephrine HCl, Epinephrine bitartrate, L-Adrenaline	Adrenergic Receptor	GPCR & G Protein
InChI=1S/C15H12N2O2/c18-13-15(17-14(19)16-13,11-7-3-1-4-8-11)12-9-5-2-6-10-12/h1-10H,(H2,16,17,18,19)/p-1	4,4-diphenyl-1-imidazolidinid-2,5-dione	Diphenylhydantoin, Diphenylhydantoin Sodium, Phenytoin, Phenytoin Sodium	Sodium Channel	Transmembrane Transporters
InChI=1S/C14H8O4/c15-10-6-5-9-11(14(10)18)13(17)8-4-2-1-3-7(8)12(9)16/h1-6,15,18H	1,2-dihydroxy-9,10-anthracenedione	Alizarin, Anthraquinonic	P450 (e.g. CYP17)	Metabolism
InChI=1S/C12H17NO2/c1-9-7-11(13(15)12(14)8-9)10-5-3-2-4-6-10/h7-8,10,15H,2-6H2,1H3	6-cyclohexyl-1-hydroxy-4-methyl-2(1H)-pyridinone	Ciclopirox, Ciclopirox ethanolamine	ATPase,Anti-infection	Transmembrane Transporters
InChI=1S/C8H11NO2/c9-4-3-6-1-2-7(10)8(11)5-6/h1-2,5,10-11H,3-4,9H2	4-(2-aminoethyl)pyrocatechol	Dopamine HCl	Dopamine Receptor	Neuronal Signaling
InChI=1S/C10H12O4/c1-12-8-5-10(14-3)9(13-2)4-7(8)6-11/h4-6H,1-3H3	2,4,5-trianisaldehyde	Asaraldehyde, Asaronaldehyde	COX	Neuronal Signaling
InChI=1S/C22H38O7/c1-2-3-4-5-6-7-8-9-10-11-12-13-14-15-18(24)28-16-17(23)21-19(25)20(26)22(27)29-21/h17,21,23,25-26H,2-16H2,1H3/t17-,21+/m0/s1	(S)-2-[(R)-3,4-dihydroxy-2-oxo-5-furyl]-2-hydroxyethyl hexadecanoate	L-Ascorbyl 6-palmitate		Others
InChI=1S/C17H21NO3/c1-12(17(21)14-4-8-16(20)9-5-14)18-11-10-13-2-6-15(19)7-3-13/h2-9,12,17-21H,10-11H2,1H3/t12-,17-/m0/s1	(1R,2S)-1-(p-hydroxyphenyl)-2-[2-(p-hydroxyphenyl)ethylamino]-1-propanol	NSC 291565, Ritodrine HCl	Adrenergic Receptor	Neuronal Signaling
InChI=1S/C18H14Cl4N2O/c19-12-4-5-13(17(22)8-12)18(9-24-7-6-23-11-24)25-10-14-15(20)2-1-3-16(14)21/h1-8,11,18H,9-10H2	1-{2-(2,4-dichlorophenyl)-2-[(2,6-dichlorophenyl)methoxy]ethyl}imidazole	Isoconazole nitrate	Anti-infection	Microbiology
InChI=1S/C18H15Cl3N2O/c19-14-3-1-13(2-4-14)11-24-18(10-23-8-7-22-12-23)16-6-5-15(20)9-17(16)21/h1-9,12,18H,10-11H2	1-{2-[(p-chlorophenyl)methoxy]-2-(2,4-dichlorophenyl)ethyl}imidazole	Econazole, Econazole nitrate, NSC 243115	Anti-infection,Calcium Channel	Transmembrane Transporters
InChI=1S/C7H11N3O3/c1-5(11)4-9-6(2)8-3-7(9)10(12)13/h3,5,11H,4H2,1-2H3	1-(2-methyl-5-nitro-1-imidazolyl)-2-propanol	PM 185184, RP 14539, Secnidazole	Anti-infection	Microbiology
InChI=1S/C8H9NO/c1-7(10)9-8-5-3-2-4-6-8/h2-6H,1H3,(H,9,10)	N-phenylacetamide	Acetanilide, Antifebrin	Others	Others
InChI=1S/C19H23ClN2/c1-21(2)12-5-13-22-18-7-4-3-6-15(18)8-9-16-10-11-17(20)14-19(16)22/h3-4,6-7,10-11,14H,5,8-9,12-13H2,1-2H3	N,N-dimethyl(3-{5-chloro-2-azatricyclo[9.4.0.0³,⁸]pentadeca-1(11),3(8),4,6,12,14-hexaen-2-yl}propyl)amine	Clomipramine HCl	5-HT Receptor	Neuronal Signaling
InChI=1S/C10H15N5/c11-9(12)15-10(13)14-7-6-8-4-2-1-3-5-8/h1-5H,6-7H2,(H6,11,12,13,14,15)	1-(aminoguanidinomethyleneamino)-2-phenylethane	Phenformin HCl	AMPK	PI3K/Akt/mTOR
InChI=1S/C19H17N5O7S3/c1-30-23-11(9-7-34-19(20)21-9)14(25)22-12-15(26)24-13(17(27)28)8(5-32-16(12)24)6-33-18(29)10-3-2-4-31-10/h2-4,7,12,16H,5-6H2,1H3,(H2,20,21)(H,22,25)(H,27,28)/b23-11+	7-{[(2-amino-1,3-thiazol-4-yl)(methoxyimino)methyl]carbonylamino}-3-{[(2-furylthio)carbonyl]methyl}-8-oxo-5-thia-1-azabicyclo[4.2.0]oct-2-ene-2-carboxylic acid	Ceftiofur HCl, U-67279A	Anti-infection	Microbiology
InChI=1S/C8H13NO2/c1-9-5-2-4(10)3-6(9)8-7(5)11-8/h4-8,10H,2-3H2,1H3/t4?,5-,6+,7-,8+	(1R,2R,4S,5S)-9-methyl-3-oxa-9-azatricyclo[3.3.1.0²,⁴]nonan-7-ol	Scopine	Adrenergic Receptor	Neuronal Signaling
InChI=1S/C19H22NO4S2/c1-20(2)12-9-11(10-13(20)17-16(12)24-17)23-18(21)19(22,14-5-3-7-25-14)15-6-4-8-26-15/h3-8,11-13,16-17,22H,9-10H2,1-2H3/q+1	7-[hydroxybis(2-thienyl)acetoxy]-9,9-dimethyl-3-oxa-9-azatricyclo[3.3.1.0²,⁴]nonan-9-ium	BA 679BR, Tiotropium Bromide hydrate	AChR	Neuronal Signaling
InChI=1S/C25H30NO3/c27-24(25(28,19-9-3-1-4-10-19)20-11-5-2-6-12-20)29-23-17-21-13-14-22(18-23)26(21)15-7-8-16-26/h1-6,9-12,21-23,28H,7-8,13-18H2/q+1/t21-,22+,23?	(1R,5S)-3-(hydroxydiphenylacetoxy)spiro[8-azabicyclo[3.2.1]octan-8-iume-8,1'-pyrrolidine]an-8-ium	Trospium chloride	AChR	Neuronal Signaling
InChI=1S/C22H31NO/c1-16(2)23(17(3)4)14-13-20(19-9-7-6-8-10-19)21-15-18(5)11-12-22(21)24/h6-12,15-17,20,24H,13-14H2,1-5H3/t20-/m1/s1	3-{(R)-3-[bis(isopropyl)amino]-1-phenylpropyl}-4-cresol	PNU-200583E, Tolterodine tartrate	AChR	Neuronal Signaling
InChI=1S/C22H24ClN3O/c1-25-13-4-5-18(12-14-25)26-22(27)20-7-3-2-6-19(20)21(24-26)15-16-8-10-17(23)11-9-16/h2-3,6-11,18H,4-5,12-15H2,1H3	4-[(p-chlorophenyl)methyl]-2-(1-methyl-4-azepanyl)-1(2H)-phthalazinone	Azelastine HCl	Histamine Receptor	Neuronal Signaling
InChI=1S/C5H9NO3/c6-3-4(7)1-2-5(8)9/h1-3,6H2,(H,8,9)	5-amino-4-oxovaleric acid	5-Aminolevulinic acid HCl	Others	Others
InChI=1S/C9H6O4/c10-6-3-1-5-2-4-7(11)13-9(5)8(6)12/h1-4,10,12H	7,8-coumarindiol	Daphnetin	PKA,EGFR,PKC	Angiogenesis
InChI=1S/C38H69NO13/c1-15-26-38(10,45)31(42)21(4)28(40)19(2)17-37(9,47-14)33(52-35-29(41)25(39(11)12)16-20(3)48-35)22(5)30(23(6)34(44)50-26)51-27-18-36(8,46-13)32(43)24(7)49-27/h19-27,29-33,35,41-43,45H,15-18H2,1-14H3/t19-,20-,21+,22+,23-,24+,25+,26-,27+,29-,30+,31-,32+,33-,35+,36-,37-,38-/m1/s1	(3R,4S,5S,6R,7R,9R,11R,12R,13S,14R)-4-[(2R,4R,5S,6S)-5-hydroxy-4-methoxy-4,6-dimethyltetrahydro-2H-pyran-2-yloxy]-6-[(2S,3R,4S,6R)-4-(dimethylamino)-3-hydroxy-6-methyltetrahydro-2H-pyran-2-yloxy]-14-ethyl-12,13-dihydroxy-7-methoxy-3,5,7,9,11,13-hexamethyl-oxa-2,10-cyclotetradecanedione	6-O-Methylerythromycin, Biaxin, Clarithromycin, Klaricid, [A-56268]	P450 (e.g. CYP17)	Metabolism
InChI=1S/C23H30O6/c1-13(24)29-12-19(27)23(28)9-7-17-16-5-4-14-10-15(25)6-8-21(14,2)20(16)18(26)11-22(17,23)3/h10,16-17,20,28H,4-9,11-12H2,1-3H3/t16-,17-,20+,21-,22-,23-/m0/s1	2-{(1S,2R,10S,11S,14R,15S)-14-hydroxy-2,15-dimethyl-5,17-dioxotetracyclo[8.7.0.0²,⁷.0¹¹,¹⁵]heptadec-6-en-14-yl}-2-oxoethyl acetate	Cortisone acetate, NSC 49420	Glucocorticoid Receptor	Endocrinology & Hormones
InChI=1S/C26H28ClNO/c1-3-28(4-2)19-20-29-24-17-15-22(16-18-24)25(21-11-7-5-8-12-21)26(27)23-13-9-6-10-14-23/h5-18H,3-4,19-20H2,1-2H3/b26-25-	2-[(Z)-8-chloro-9-phenyl-4-stilbenyloxy]-1-(diethylamino)ethane	Clomifene citrate, NSC 35770	Estrogen/progestogen Receptor	Endocrinology & Hormones
InChI=1S/C19H18ClN3O5S/c1-8-11(12(22-28-8)9-6-4-5-7-10(9)20)15(24)21-13-16(25)23-14(18(26)27)19(2,3)29-17(13)23/h4-7,13-14,17H,1-3H3,(H,21,24)(H,26,27)/p-1	6-[3-(o-chlorophenyl)-5-methyl-4-isoxazolylcarbonylamino]-3,3-dimethyl-7-oxo-4-thia-1-azabicyclo[3.2.0]heptane-2-carboxylate	Cloxacillin Sodium	Anti-infection	Microbiology
InChI=1S/C16H19N3O5S/c1-16(2)11(15(23)24)19-13(22)10(14(19)25-16)18-12(21)9(17)7-3-5-8(20)6-4-7/h3-6,9-11,14,20H,17H2,1-2H3,(H,18,21)(H,23,24)/t9-,10-,11+,14-/m1/s1	(2S,5R,6R)-6-{[(R)-amino(p-hydroxyphenyl)methyl]carbonylamino}-3,3-dimethyl-7-oxo-4-thia-1-azabicyclo[3.2.0]heptane-2-carboxylic acid	Amoxicillin, Amoxicillin Sodium, Amoxicillin trihydrate, Amoxil trihydrate, Amoxipen trihydrate, Moxaline trihydrate, Amoxycillin, Clavulanate	Anti-infection	Microbiology
InChI=1S/C11H17NO3/c1-7(2)12-6-11(15)8-3-4-9(13)10(14)5-8/h3-5,7,11-15H,6H2,1-2H3	4-[1-hydroxy-2-(isopropylamino)ethyl]pyrocatechol	Isoprenaline HCl, Isoproterenol sulfate dihydrate, NCI-c55630	Adrenergic Receptor	Neuronal Signaling
InChI=1S/C24H34O4/c1-14-12-18-19(22(4)9-6-17(27)13-21(14)22)7-10-23(5)20(18)8-11-24(23,15(2)25)28-16(3)26/h13-14,18-20H,6-12H2,1-5H3/t14-,18+,19-,20-,22+,23-,24-/m0/s1	(1S,2R,8S,10R,11S,14R,15S)-14-acetyl-2,8,15-trimethyl-5-oxotetracyclo[8.7.0.0²,⁷.0¹¹,¹⁵]heptadec-6-en-14-yl acetate	Medroxyprogesterone acetate, NSC-26386	Estrogen/progestogen Receptor	Endocrinology & Hormones
InChI=1S/C9H13NO2/c1-10-6-9(12)7-3-2-4-8(11)5-7/h2-5,9-12H,6H2,1H3/t9-/m0/s1	m-[(R)-1-hydroxy-2-(methylamino)ethyl]phenol	NCI-c55641, Phenylephrine HCl	Adrenergic Receptor	GPCR & G Protein
InChI=1S/C23H30O6/c1-13(24)29-12-19(27)23(28)9-7-17-16-5-4-14-10-15(25)6-8-21(14,2)20(16)18(26)11-22(17,23)3/h6,8,10,16-18,20,26,28H,4-5,7,9,11-12H2,1-3H3/t16-,17-,18-,20+,21-,22-,23-/m0/s1	2-{(1S,2R,10S,11S,14R,15S)-14,17-dihydroxy-2,15-dimethyl-5-oxotetracyclo[8.7.0.0²,⁷.0¹¹,¹⁵]heptadeca-3,6-dien-14-yl}-2-oxoethyl acetate	Omnipred, Prednisolone Acetate	Glucocorticoid Receptor	Endocrinology & Hormones
InChI=1S/C15H24N2O2/c1-4-5-10-16-14-8-6-13(7-9-14)15(18)19-12-11-17(2)3/h6-9,16H,4-5,10-12H2,1-3H3	2-(dimethylamino)ethyl p-(butylamino)benzoate	Amethocalne HCl, Tetracaine HCl	Calcium Channel	Transmembrane Transporters
InChI=1S/C22H24N2O8/c1-21(31)8-5-4-6-11(25)12(8)16(26)13-9(21)7-10-15(24(2)3)17(27)14(20(23)30)19(29)22(10,32)18(13)28/h4-6,9-10,15,25-26,29,31-32H,7H2,1-3H3,(H2,23,30)/t9-,10-,15-,21+,22-/m0/s1	(4S,4aS,5aS,6S,12aR)-4-(dimethylamino)-1,6,10,11,12a-pentahydroxy-6-methyl-3,12-dioxo-3,4,4a,5,5a,6,12,12a-octahydro-2-naphthacenecarboxamide	NCI-c55561, Tetracycline HCl	Anti-infection	Microbiology
InChI=1S/C16H24N2/c1-11-8-13(16(3,4)5)9-12(2)14(11)10-15-17-6-7-18-15/h8-9H,6-7,10H2,1-5H3,(H,17,18)	2-{[4-(tert-butyl)-2,6-xylyl]methyl}-2-imidazoline	Ba-11391, otrivine, rhinoxilin, Xylometazoline, Xylometazoline HCl	Adrenergic Receptor	GPCR & G Protein
InChI=1S/C10H13NO2/c1-3-13-10-6-4-9(5-7-10)11-8(2)12/h4-7H,3H2,1-2H3,(H,11,12)	N-p-ethoxyphenylacetamide	Acetophenetidin, Phenacetin	COX	Neuronal Signaling
InChI=1S/C10H13N5O4/c1-5-3-15(10(18)12-9(5)17)8-2-6(13-14-11)7(4-16)19-8/h3,6-8,16H,2,4H2,1H3,(H,12,17,18)/t6-,7+,8+/m0/s1	1-[(2R,4S,5S)-4-azido-5-(hydroxymethyl)tetrahydro-2-furyl]-5-methyl-2,4(1H,3H)-pyrimidinedione	Azidothymidine, NSC 602670, Zidovudine	Reverse Transcriptase	Microbiology
InChI=1S/C25H30N2O5/c1-3-32-25(31)21(14-13-18-9-5-4-6-10-18)26-17(2)23(28)27-16-20-12-8-7-11-19(20)15-22(27)24(29)30/h4-12,17,21-22,26H,3,13-16H2,1-2H3,(H,29,30)/t17-,21-,22-/m0/s1	(S)-2-{(S)-2-[(S)-1-ethoxycarbonyl-3-phenylpropylamino]propionyl}-1,2,3,4-tetrahydro-3-isoquinolinecarboxylic acid	CI-906, PD-109452-2, Quinapril HCl	RAAS	Endocrinology & Hormones
InChI=1S/C12H15Cl2NO5S/c1-21(19,20)8-4-2-7(3-5-8)10(17)9(6-16)15-12(18)11(13)14/h2-5,9-11,16-17H,6H2,1H3,(H,15,18)/t9-,10-/m1/s1	N-[(1R,2R)-2-hydroxy-1-(hydroxymethyl)-2-(p-mesylphenyl)ethyl]dichloroacetamide	Thiamphenicol, Thiophenicol	Anti-infection	Microbiology
InChI=1S/C25H32ClFO5/c1-5-21(31)32-25(20(30)13-26)14(2)10-18-17-7-6-15-11-16(28)8-9-22(15,3)24(17,27)19(29)12-23(18,25)4/h8-9,11,14,17-19,29H,5-7,10,12-13H2,1-4H3/t14-,17-,18-,19-,22-,23-,24-,25-/m0/s1	(1R,2S,10S,11S,13S,14R,15S,17S)-14-(2-chloroacetyl)-1-fluoro-17-hydroxy-2,13,15-trimethyl-5-oxotetracyclo[8.7.0.0²,⁷.0¹¹,¹⁵]heptadeca-3,6-dien-14-yl propionate	CGP9555, CCl 4725, Clobetasol propionate	Glucocorticoid Receptor	Endocrinology & Hormones
InChI=1S/C16H19BrN2/c1-19(2)12-10-15(16-5-3-4-11-18-16)13-6-8-14(17)9-7-13/h3-9,11,15H,10,12H2,1-2H3/t15-/m0/s1	N,N-dimethyl[(S)-3-(p-bromophenyl)-3-(2-pyridyl)propyl]amine	Brompheniramine hydrogen maleate	Histamine Receptor	Neuronal Signaling
InChI=1S/C6H8O4/c1-9-5(7)3-4-6(8)10-2/h3-4H,1-2H3/b4-3+	dimethyl fumarate	Dimethyl Fumarate	Others	Others
InChI=1S/C8H17NO5/c10-2-1-9-3-6(12)8(14)7(13)5(9)4-11/h5-8,10-14H,1-4H2/t5-,6+,7-,8-/m1/s1	(2R,3R,4R,5S)-1-(2-hydroxyethyl)-2-(hydroxymethyl)-3,4,5-piperidinetriol	BAY-M-1099, Miglitol	Others	Others
InChI=1S/C26H25ClN2O3/c1-16-6-3-4-7-20(16)25(31)28-19-10-11-21(17(2)14-19)26(32)29-13-5-8-24(30)22-15-18(27)9-12-23(22)29/h3-4,6-7,9-12,14-15,24,30H,5,8,13H2,1-2H3,(H,28,31)	N-{4-[(7-chloro-5-hydroxy-2,3,4,5-tetrahydro-1H-1-benzazepin-1-yl)carbonyl]-3-tolyl}-o-toluamide	OPC-41061, Tolvaptan	Vasopressin Receptor	GPCR & G Protein
InChI=1S/C14H27N3O2/c1-11(2)17(12(3)4)9-7-15-13(18)10-16-8-5-6-14(16)19/h11-12H,5-10H2,1-4H3,(H,15,18)	N-2-[bis(isopropyl)amino]ethyl(2-oxo-1-pyrrolidinyl)acetamide	CI-879, Pramiracetam	Others	Others
InChI=1S/C34H63ClN2O6S/c1-6-8-9-10-11-12-13-14-15-16-17-18-19-21-27(38)42-32-30(40)29(39)31(43-34(32)44-5)28(24(3)35)36-33(41)26-22-25(20-7-2)23-37(26)4/h24-26,28-32,34,39-40H,6-23H2,1-5H3,(H,36,41)/t24-,25+,26-,28+,29+,30-,31+,32+,34+/m0/s1	(2R,3R,4S,5R,6R)-6-{(1S,2S)-1-[(2S,4R)-1-methyl-4-propyl-2-pyrrolidinylcarbonylamino]-2-chloropropyl}-4,5-dihydroxy-2-(methylthio)tetrahydro-2H-pyran-3-yl hexadecanoate	Clindamycin palmitate HCl	Others	Others
InChI=1S/C15H11I4NO4/c16-8-4-7(5-9(17)13(8)21)24-14-10(18)1-6(2-11(14)19)3-12(20)15(22)23/h1-2,4-5,12,21H,3,20H2,(H,22,23)/t12-/m0/s1	(S)-2-amino-3-[4-(4-hydroxy-3,5-diiodophenoxy)-3,5-diiodophenyl]propionic acid	L-T4 sodium, L-Thyroxine sodium, LT4 sodium, L-Thyroxine, Levothyroxine sodium, NSC 36397	Others	Others
InChI=1S/C15H21N3O3S/c1-11-5-7-14(8-6-11)22(20,21)17-15(19)16-18-9-12-3-2-4-13(12)10-18/h5-8,12-13H,2-4,9-10H2,1H3,(H2,16,17,19)	1-(3-azabicyclo[3.3.0]oct-3-yl)-3-tosylurea	Gliclazide	Potassium Channel	Transmembrane Transporters
InChI=1S/C21H18ClNO6/c1-12-16(10-20(26)29-11-19(24)25)17-9-15(28-2)7-8-18(17)23(12)21(27)13-3-5-14(22)6-4-13/h3-9H,10-11H2,1-2H3,(H,24,25)	{[1-(p-chlorobenzoyl)-5-methoxy-2-methyl-3-indolyl]acetoxy}acetic acid	Acemetacin, K-708	COX	Neuronal Signaling
InChI=1S/C19H28O2/c1-18-9-7-13(20)11-12(18)3-4-14-15-5-6-17(21)19(15,2)10-8-16(14)18/h3,13-16,20H,4-11H2,1-2H3/t13-,14-,15-,16-,18-,19-/m0/s1	(1S,2R,5S,10R,11S,15S)-5-hydroxy-2,15-dimethyltetracyclo[8.7.0.0²,⁷.0¹¹,¹⁵]heptadec-7-en-14-one	Dehydroepiandrosterone (DHEA)	Androgen Receptor,Estrogen/progestogen Receptor	Endocrinology & Hormones
InChI=1S/C19H30O5/c1-14-15(12-10-8-6-4-5-7-9-11-13-20)17(22)19(24-3)18(23-2)16(14)21/h20H,4-13H2,1-3H3	2-(10-hydroxydecyl)-5,6-dimethoxy-3-methyl-2,5-cyclohexadiene-1,4-dione	CV-2619, Idebenone	ROS	Immunology & Inflammation
InChI=1S/C29H35NO2/c1-5-15-29(32)16-14-26-24-12-8-20-17-22(31)11-13-23(20)27(24)25(18-28(26,29)2)19-6-9-21(10-7-19)30(3)4/h6-7,9-10,17,24-26,32H,8,11-14,16,18H2,1-4H3/t24-,25+,26-,28-,29-/m0/s1	(10S,11S,14S,15S,17S)-17-[p-(dimethylamino)phenyl]-14-hydroxy-15-methyl-14-(1-propynyl)tetracyclo[8.7.0.0²,⁷.0¹¹,¹⁵]heptadeca-1,6-dien-5-one	Mifepristone, RU486, C-1073	Estrogen/progestogen Receptor	Endocrinology & Hormones
InChI=1S/C17H25NO4/c1-20-13-11-15(21-2)17(16(12-13)22-3)14(19)7-6-10-18-8-4-5-9-18/h11-12H,4-10H2,1-3H3	4-(1-pyrrolidinyl)-1-(2,4,6-trimethoxyphenyl)-1-butanone	Buflomedil HCl	Adrenergic Receptor	Neuronal Signaling
InChI=1S/C26H32F2O7/c1-13(29)33-12-20(32)26-21(34-22(2,3)35-26)10-15-16-9-18(27)17-8-14(30)6-7-23(17,4)25(16,28)19(31)11-24(15,26)5/h6-8,15-16,18-19,21,31H,9-12H2,1-5H3/t15-,16-,18-,19-,21+,23-,24-,25-,26+/m0/s1	2-{(1S,2S,4R,8S,9S,11S,12R,13S,19S)-12,19-difluoro-11-hydroxy-6,6,9,13-tetramethyl-16-oxo-5,7-dioxapentacyclo[10.8.0.0²,⁹.0⁴,⁸.0¹³,¹⁸]icosa-14,17-dien-8-yl}-2-oxoethyl acetate	Fluocinonide	Glucocorticoid Receptor	Endocrinology & Hormones
InChI=1S/C12H22O11/c13-1-4-6(16)8(18)9(19)11(21-4)23-12(3-15)10(20)7(17)5(2-14)22-12/h4-11,13-20H,1-3H2	2-[3,4-dihydroxy-2,5-bis(hydroxymethyl)tetrahydro-2-furyloxy]-6-(hydroxymethyl)tetrahydro-2H-pyran-3,4,5-triol	Inulin	Others	Others
InChI=1S/C15H10Cl2N2O2/c16-10-6-5-9(12(17)7-10)8-19-13-4-2-1-3-11(13)14(18-19)15(20)21/h1-7H,8H2,(H,20,21)	1-[(2,4-dichlorophenyl)methyl]-1H-indazole-3-carboxylic acid	AF 1890, Diclondazolic Acid, Lonidamine	Others	Others
InChI=1S/C21H28O2/c1-4-21(23)12-9-18-16-6-5-14-13-15(22)7-10-19(14,2)17(16)8-11-20(18,21)3/h1,13,16-18,23H,5-12H2,2-3H3/t16-,17+,18+,19+,20+,21+/m1/s1	(1S,2R,10R,11S,14R,15S)-14-ethynyl-14-hydroxy-2,15-dimethyltetracyclo[8.7.0.0²,⁷.0¹¹,¹⁵]heptadec-6-en-5-one	Ethisterone	Estrogen/progestogen	Endocrinology & Hormones
InChI=1S/C5H12O5/c6-1-3(8)5(10)4(9)2-7/h3-10H,1-2H2/t3-,4+,5?	xylitol	Adonitol, Adonitol, Ribitol, Xylite, D-Xylitol, Adonite, D-Arabitol, L-Arabinitol, L-lyxitol, Ribitol, Xylitol	Anti-infection	Microbiology
InChI=1S/C8H8Cl3N3O4S2/c9-7(8(10)11)3-1-4(12)6(20(14,17)18)2-5(3)19(13,15)16/h1-2H,12H2,(H2,13,15,16)(H2,14,17,18)	6-amino-4-(1,2,2-trichloroethenyl)-1,3-benzenedisulfonamide	Clorsulon, MK-401	Anti-infection	Microbiology
InChI=1S/C8H13NO2/c1-9-5-3-4-7(6-9)8(10)11-2/h4H,3,5-6H2,1-2H3	methyl 1-methyl-1,2,5,6-tetrahydronicotinate	Arecoline HBr	AChR	Neuronal Signaling
InChI=1S/C8H11NO3/c9-4-8(12)5-1-2-6(10)7(11)3-5/h1-3,8,10-12H,4,9H2	4-(2-amino-1-hydroxyethyl)pyrocatechol	(−)-Norepinephrine, Arterenol, Levarterenol, DL-Norepinephrine hydrochloride, Levophed, Noradrenaline bitartrate monohydrate, noradrenaline hydrochloride	Adrenergic Receptor	GPCR & G Protein
InChI=1S/C17H15F2IN4O4/c1-23-15-12(16(27)24(7-21-15)5-9(26)6-25)14(13(19)17(23)28)22-11-3-2-8(20)4-10(11)18/h2-4,7,9,22,25-26H,5-6H2,1H3/t9-/m1/s1	3-[(R)-2,3-dihydroxypropyl]-6-fluoro-5-(2-fluoro-4-iodophenylamino)-8-methyl-3,4,7,8-tetrahydro-1,3,8-triaza-4,7-naphthalenedione	TAK-733	MEK	MAPK
InChI=1S/C26H41N3O5/c1-17(2)12-21(15-30)27-24(31)22(13-18(3)4)28-25(32)23(14-19(5)6)29-26(33)34-16-20-10-8-7-9-11-20/h7-11,15,17-19,21-23H,12-14,16H2,1-6H3,(H,27,31)(H,28,32)(H,29,33)/t21-,22-,23-/m0/s1	(S)-1-{N-(S)-1-[N-(S)-1-formyl-3-methylbutylcarbamoyl]-3-methylbutylcarbamoyl}-3-methylbutyl phenylmethanecarbamate	MG-132	Proteasome	Proteases
InChI=1S/C18H21N5O2S/c1-12(2)23-13(3)20-11-17(23)16-9-10-19-18(22-16)21-14-5-7-15(8-6-14)26(4,24)25/h5-12H,1-4H3,(H,19,21,22)	[4-(1-isopropyl-2-methyl-5-imidazolyl)-2-pyrimidinyl](p-mesylphenyl)amine	AZD5438	CDK	Cell Cycle
InChI=1S/C17H17N7/c18-15-13-14(11-7-10-5-6-19-16(10)20-8-11)23-24(12-3-1-2-4-12)17(13)22-9-21-15/h5-9,12H,1-4H2,(H,19,20)(H2,18,21,22)	3-cyclopentyl-3H,1'H-1',2,3,4,6,7'-hexaaza-1,5'-biindenyl-7-ylamine	PP121	DNA-PK,mTOR,PDGFR,Src,VEGFR,Bcr-Abl	Protein Tyrosine Kinase
InChI=1S/C20H24FN5O3/c1-14-6-7-16(12-22-14)23-19(27)24-17-5-3-4-15(18(17)21)13-25-8-10-26(11-9-25)20(28)29-2/h3-7,12H,8-11,13H2,1-2H3,(H2,23,24,27)	methyl 4-({2-fluoro-3-[3-(6-methyl-3-pyridyl)ureido]phenyl}methyl)-1-piperazinecarboxylate	Omecamtiv mecarbil (CK-1827452)	ATPase	Transmembrane Transporters
InChI=1S/C21H22N6O3/c1-30-15-4-2-3-13-9-14(25-16(13)15)17-18-19(22)23-10-24-27(18)20(26-17)11-5-7-12(8-6-11)21(28)29/h2-4,9-12,25H,5-8H2,1H3,(H,28,29)(H2,22,23,24)	4-[7-amino-1-(7-methoxy-2-indolyl)-2,3a,4,6-tetraaza-3-indenyl]cyclohexanecarboxylic acid	ASP4786, OSI-027	mTOR	PI3K/Akt/mTOR
InChI=1S/C23H26FN6O9P/c1-23(2)21(31)30(11-38-40(32,33)34)20-14(39-23)6-7-17(28-20)27-19-13(24)10-25-22(29-19)26-12-8-15(35-3)18(37-5)16(9-12)36-4/h6-10H,11H2,1-5H3,(H2,32,33,34)(H2,25,26,27,28,29)	4-[(dihydroxyphosphoryloxy)methyl]-6-[5-fluoro-2-(3,4,5-trianisidino)-4-pyrimidinylamino]-2,2-dimethyl-2,4-dihydro-1-oxa-4,5-diaza-3-naphthalenone	Fostamatinib (R788), R788 (Fostamatinib) Disodium, Tamatinib Fosdium	Syk	Angiogenesis
InChI=1S/C18H22BrN5O3/c1-11-5-16(27-10-13-8-20-3-4-26-13)15(6-14(11)19)23-18(25)24-17-9-21-12(2)7-22-17/h5-7,9,13,20H,3-4,8,10H2,1-2H3,(H2,22,23,24,25)/t13-/m0/s1	1-(2-{[(S)-2-morpholinyl]methoxy}-5-bromo-4-tolyl)-3-(5-methyl-2-pyrazinyl)urea	IC-83, Rabusertib (LY2603618)	Chk	Cell Cycle
InChI=1S/C20H21N3O2/c1-22-11-10-19-17(13-22)16-4-2-3-5-18(16)23(19)12-14-6-8-15(9-7-14)20(24)21-25/h2-9,25H,10-13H2,1H3,(H,21,24)	p-[(3-methyl-2,3,4,9-tetrahydro-1H-3,9-diazafluoren-9-yl)methyl]benzohydroxamic acid	Tubastatin A, Tubastatin A HCl	HDAC	Epigenetics
InChI=1S/C13H14ClN3O4/c1-7-4-12(17-21-7)16-13(18)15-9-5-8(14)10(19-2)6-11(9)20-3/h4-6H,1-3H3,(H2,15,16,17,18)	1-(5-chloro-2,4-dimethoxyphenyl)-3-(5-methyl-3-isoxazolyl)urea	Nsc 216666, PNU-120596	AChR	Neuronal Signaling
InChI=1S/C33H31ClF3NO3/c34-32-27(15-8-17-30(32)33(35,36)37)22-38(18-9-19-41-28-16-7-10-24(20-28)21-31(39)40)23-29(25-11-3-1-4-12-25)26-13-5-2-6-14-26/h1-8,10-17,20,29H,9,18-19,21-23H2,(H,39,40)	{m-[3-({[2-chloro-3-(trifluoromethyl)phenyl]methyl}(2,2-diphenylethyl)amino)propoxy]phenyl}acetic acid	GW3965 HCl	Liver X Receptor	Others
InChI=1S/C20H22N2O3/c21-19(23)16-8-4-6-14(12-16)15-7-5-11-18(13-15)25-20(24)22-17-9-2-1-3-10-17/h4-8,11-13,17H,1-3,9-10H2,(H2,21,23)(H,22,24)	cyclohexyl 3'-carbamoyl-3-biphenylcarbamate	KDS-4103, URB597	FAAH	Metabolism
InChI=1S/C22H22N4O4/c1-14-13-25(21(28)15-6-4-3-5-7-15)10-11-26(14)22(29)19(27)16-12-24-20-18(16)17(30-2)8-9-23-20/h3-9,12,14,20H,10-11,13H2,1-2H3/t14-,20?/m1/s1	1-[(R)-4-benzoyl-2-methyl-1-piperazinyl]-2-(4-methoxy-7aH-1,7-diazainden-3-yl)-1,2-ethanedione	BMS 806, BMS-378806	gp120/CD4	Others
InChI=1S/C24H25ClN2O2/c1-24(2,13-17-10-11-18-6-3-4-7-19(18)12-17)27-15-20(28)16-29-23-9-5-8-22(25)21(23)14-26/h3-12,20,27-28H,13,15-16H2,1-2H3/t20-/m1/s1	2-{(R)-3-[1,1-dimethyl-2-(2-naphthyl)ethylamino]-2-hydroxypropoxy}-6-chlorobenzonitrile	NPS-2143, SB262470	CaSR	GPCR & G Protein
InChI=1S/C30H28FN7O3/c1-30(2,3)26-17-27(38(37-26)19-7-9-23-18(14-19)6-5-12-33-23)36-29(40)35-24-10-8-20(15-22(24)31)41-21-11-13-34-25(16-21)28(39)32-4/h5-17H,1-4H3,(H,32,39)(H2,35,36,40)	N-methyl-4-(4-{3-[3-(tert-butyl)-1-(6-quinolyl)-5-pyrazolyl]ureido}-3-fluorophenoxy)-2-pyridinecarboxamide	Rebastinib (DCC-2036)	Bcr-Abl	Angiogenesis
InChI=1S/C18H20ClN5/c19-14-3-1-13(2-4-14)11-18(20)6-9-24(10-7-18)17-15-5-8-21-16(15)22-12-23-17/h1-5,8,12H,6-7,9-11,20H2,(H,21,22,23)	4-[(p-chlorophenyl)methyl]-1-(1H-1,5,7-triazainden-4-yl)-4-piperidylamine	CCT128930	Akt	PI3K/Akt/mTOR
InChI=1S/C29H32O7S/c1-19-12-25(34-10-5-11-37(3,32)33)13-20(2)29(19)22-7-4-6-21(14-22)17-35-24-8-9-26-23(15-28(30)31)18-36-27(26)16-24/h4,6-9,12-14,16,23H,5,10-11,15,17-18H2,1-3H3,(H,30,31)/t23-/m1/s1	[(S)-6-({m-[4-(3-mesylpropoxy)-2,6-xylyl]phenyl}methoxy)-2,3-dihydro-1-benzofuran-3-yl]acetic acid	Fasiglifam?(TAK-875)	GPR	Endocrinology & Hormones
InChI=1S/C23H27F3N4O3/c1-22(2)10-17-19(18(32)11-22)20(23(24,25)26)29-30(17)13-5-8-15(21(27)33)16(9-13)28-12-3-6-14(31)7-4-12/h5,8-9,12,14,28,31H,3-4,6-7,10-11H2,1-2H3,(H2,27,33)	4-[6,6-dimethyl-4-oxo-3-(trifluoromethyl)-1,5,6,7-tetrahydro-1-indazolyl]-2-(4-hydroxycyclohexylamino)benzamide	SNX-2112 (PF-04928473)	HSP (e.g. HSP90)	Cytoskeletal Signaling
InChI=1S/C25H30F3N5O4/c1-24(2)10-18-21(19(34)11-24)22(25(26,27)28)32-33(18)14-5-8-16(23(30)36)17(9-14)31-13-3-6-15(7-4-13)37-20(35)12-29/h5,8-9,13,15,31H,3-4,6-7,10-12,29H2,1-2H3,(H2,30,36)	4-{2-carbamoyl-5-[6,6-dimethyl-4-oxo-3-(trifluoromethyl)-1,5,6,7-tetrahydro-1-indazolyl]phenylamino}cyclohexyl aminoacetate	PF-04929113 (SNX-5422)	HSP (e.g. HSP90)	Cytoskeletal Signaling
InChI=1S/C25H17F2N5O3S/c1-35-25-23(32-36(33,34)24-5-3-18(26)12-21(24)27)11-17(13-29-25)15-2-4-22-20(10-15)19(7-8-28-22)16-6-9-30-31-14-16/h2-14,32H,1H3	(2,4-difluorophenylsulfonyl){2-methoxy-5-[4-(4-pyridazinyl)-6-quinolyl]-3-pyridyl}amine	Omipalisib (GSK2126458, GSK458)	mTOR,PI3K	PI3K/Akt/mTOR
InChI=1S/C22H31NO2/c1-16(2)23(17(3)4)13-12-20(19-8-6-5-7-9-19)21-14-18(15-24)10-11-22(21)25/h5-11,14,16-17,20,24-25H,12-13,15H2,1-4H3/t20-/m1/s1	2-{(R)-3-[bis(isopropyl)amino]-1-phenylpropyl}-4-(hydroxymethyl)phenol	5-hydroxymethyl Tolterodine (PNU 200577, 5-HMT, 5-HM), Desfesoterodine	AChR	Neuronal Signaling
InChI=1S/C21H21ClF2O4S/c22-15-2-5-17(6-3-15)29(27,28)21(18-13-16(23)4-7-19(18)24)11-9-14(10-12-21)1-8-20(25)26/h2-7,13-14H,1,8-12H2,(H,25,26)	3-[4-(p-chlorophenylsulfonyl)-4-(2,5-difluorophenyl)cyclohexyl]propionic acid	MK-0752	Beta Amyloid,Gamma-secretase	Proteases
InChI=1S/C27H33N7O4/c1-28-26(35)30-18-4-2-17(3-5-18)23-31-24(33-15-20-6-7-21(16-33)38-20)22-14-29-34(25(22)32-23)19-8-10-27(11-9-19)36-12-13-37-27/h2-5,14,19-21H,6-13,15-16H2,1H3,(H2,28,30,35)	1-(1,4-dioxa-8-spiro[4.5]decyl)-6-[p-(3-methylureido)phenyl]-4-(8-oxa-3-azabicyclo[3.2.1]oct-3-yl)-1H-1,2,5,7-tetraazaindene	WYE-125132 (WYE-132)	mTOR	PI3K/Akt/mTOR
InChI=1S/C33H32N4O4/c38-27-15-13-23(14-16-27)19-29-32(40)35(21-26-11-6-10-25-9-4-5-12-28(25)26)22-30-36(18-17-31(39)37(29)30)33(41)34-20-24-7-2-1-3-8-24/h1-16,29-30,38H,17-22H2,(H,34,41)/t29-,30+/m1/s1	N-benzyl-(5R,8aR)-5-[(p-hydroxyphenyl)methyl]-7-[(1-naphthyl)methyl]-4,6-dioxooctahydro-1H-1,4a,7-triazanaphthalene-1-carboxamide	ICG-001	Wnt/beta-catenin	Stem Cells & Wnt
InChI=1S/C25H34N4O2/c1-31-23-12-6-5-11-22(23)28-18-15-27(16-19-28)17-20-29(24-13-7-8-14-26-24)25(30)21-9-3-2-4-10-21/h5-8,11-14,21H,2-4,9-10,15-20H2,1H3	N-{2-[4-(o-methoxyphenyl)-1-piperazinyl]ethyl}-N-2-pyridylcyclohexanecarboxamide	WAY-100635 Maleate	5-HT Receptor	Neuronal Signaling
InChI=1S/C28H36O6/c1-5-26(3,24(29)30)33-22-14-10-20(11-15-22)28(18-8-7-9-19-28)21-12-16-23(17-13-21)34-27(4,6-2)25(31)32/h10-17H,5-9,18-19H2,1-4H3,(H,29,30)(H,31,32)	2-(p-{1-[p-(1-carboxy-1-methylpropoxy)phenyl]cyclohexyl}phenoxy)-2-methylbutyric acid	Clinofibrate	HMG-CoA Reductase	Metabolism
InChI=1S/C13H14Cl2O3/c1-12(2,11(16)17)18-9-5-3-8(4-6-9)10-7-13(10,14)15/h3-6,10H,7H2,1-2H3,(H,16,17)	2-[p-(2,2-dichlorocyclopropyl)phenoxy]-2-methylpropionic acid	Ciprofibrate, Win-35833	PPAR	DNA Damage
InChI=1S/C24H23F3N4O2/c25-24(26,27)19-6-7-22(29-15-19)33-21-5-1-3-18(14-21)13-17-8-11-31(12-9-17)23(32)30-20-4-2-10-28-16-20/h1-7,10,14-17H,8-9,11-13H2,(H,30,32)	N-3-pyridyl-4-({m-[5-(trifluoromethyl)-2-pyridyloxy]phenyl}methyl)-1-piperidinecarboxamide	PF-3845	FAAH	Metabolism
InChI=1S/C20H19F2N3O5/c1-10-4-5-30-15-9-24-8-13(17(26)18(27)16(24)20(29)25(10)15)19(28)23-7-11-2-3-12(21)6-14(11)22/h2-3,6,8,10,15,27H,4-5,7,9H2,1H3,(H,23,28)/t10-,15+/m1/s1	N-(2,4-difluorophenyl)methyl-(4R,9aS)-5-hydroxy-4-methyl-6,10-dioxo-2,3,6,9,9a,10-hexahydro-4H-1-oxa-4a,8a-diazaanthracene-7-carboxamide	Dolutegravir (GSK1349572), S/GSK1349572	Integrase	Microbiology
InChI=1S/C22H22N4O/c1-15-21-11-17(7-8-22(21)26-25-15)18-10-20(13-24-12-18)27-14-19(23)9-16-5-3-2-4-6-16/h2-8,10-13,19,22H,9,14,23H2,1H3/t19-,22?/m0/s1	(S)-1-benzyl-2-[5-(3-methyl-7aH-indazol-5-yl)-3-pyridyloxy]ethylamine	A-674563	Akt,CDK,PKA	PI3K/Akt/mTOR
InChI=1S/C14H8FNO4S/c15-7-1-3-9(10(17)5-7)11-4-2-8(20-11)6-12-13(18)16-14(19)21-12/h1-6,17H,(H,16,18,19)/b12-6-	(Z)-5-{[5-(4-fluoro-2-hydroxyphenyl)-2-furyl]methylene}-1,3-thiazolidine-2,4-dione	AS-252424	PI3K	PI3K/Akt/mTOR
InChI=1S/C21H20F3N7O3S/c1-31(35(2,33)34)19-12(4-3-7-25-19)10-26-18-15(21(22,23)24)11-27-20(30-18)28-14-5-6-16-13(8-14)9-17(32)29-16/h3-8,11H,9-10H2,1-2H3,(H,29,32)(H2,26,27,28,30)	5-[4-({[2-(N-mesyl-N-methylamino)-3-pyridyl]methyl}amino)-5-(trifluoromethyl)-2-pyrimidinylamino]-2-indolinone	PF-00562271 Besylate, PF-562271, PF-562271 HCl	FAK	Angiogenesis
InChI=1S/C26H23FIN5O4/c1-13-22-21(23(31(3)24(13)35)30-20-10-7-15(28)11-19(20)27)25(36)33(17-8-9-17)26(37)32(22)18-6-4-5-16(12-18)29-14(2)34/h4-7,10-12,17,30H,8-9H2,1-3H3,(H,29,34)	N-{m-[3-cyclopropyl-5-(2-fluoro-4-iodophenylamino)-6-methyl-8-methyl-2,4,7-trioxo-1,3,6-triaza-1-naphthyl]phenyl}acetamide	JTP-74057, Trametinib (GSK1120212)	MEK	MAPK
InChI=1S/C26H24N2O4/c29-24(22-7-4-8-23(22)25(30)31)19-11-9-17(10-12-19)18-13-15-21(16-14-18)28-26(32)27-20-5-2-1-3-6-20/h1-3,5-6,9-16,22-23H,4,7-8H2,(H,30,31)(H2,27,28,32)/t22-,23-/m1/s1	(1R,2R)-2-{[4'-(3-phenylureido)-4-biphenylyl]carbonyl}cyclopentanecarboxylic acid	A922500	Transferase	Metabolism
InChI=1S/C25H27ClN2O/c26-22-12-7-13-23(18-22)28-16-14-27(15-17-28)19-24(29)25(20-8-3-1-4-9-20)21-10-5-2-6-11-21/h1-13,18,24-25,29H,14-17,19H2	3-[4-(m-chlorophenyl)-1-piperazinyl]-1,1-diphenyl-2-propanol	BRL-15572(dihydrochloride)	5-HT Receptor	Neuronal Signaling
InChI=1S/C25H24N6O2/c1-2-21(32)30-14-6-7-18(15-30)31-25-22(24(26)27-16-28-25)23(29-31)17-10-12-20(13-11-17)33-19-8-4-3-5-9-19/h2-5,8-13,16,18H,1,6-7,14-15H2,(H2,26,27,28)/t18-/m1/s1	1-{(R)-3-[4-amino-3-(p-phenoxyphenyl)-1H-1,2,5,7-tetraazainden-1-yl]-1-piperidyl}-2-propen-1-one	Ibrutinib (PCI-32765)	BTK	Angiogenesis
InChI=1S/C11H5F2NO4S/c12-11(13)17-6-2-1-5(3-7(6)18-11)4-8-9(15)14-10(16)19-8/h1-4H,(H,14,15,16)/b8-4+	(E)-5-[(2,2-difluoro-2H-1,3-benzodioxol-5-yl)methylene]-1,3-thiazolidine-2,4-dione	AS-604850	PI3K	PI3K/Akt/mTOR
InChI=1S/C14H8FNO3S/c15-9-3-1-8(2-4-9)11-6-5-10(19-11)7-12-13(17)16-14(18)20-12/h1-7H,(H,16,17,18)/b12-7+	(E)-5-{[5-(p-fluorophenyl)-2-furyl]methylene}-1,3-thiazolidine-2,4-dione	CAY10505	PI3K	PI3K/Akt/mTOR
InChI=1S/C27H28F2N6O/c28-23-12-18(13-24(29)22(23)17-34-8-10-36-11-9-34)21-2-1-3-25-27(21)33-26(15-31-25)19-14-32-35(16-19)20-4-6-30-7-5-20/h1-3,12-16,20,30H,4-11,17H2	4-{8-[3,5-difluoro-4-(morpholinomethyl)phenyl]-2-quinoxalinyl}-1-(4-piperidyl)pyrazole	BSK805, NVP-BSK805 2HCl	JAK	JAK/STAT
InChI=1S/C25H20N4O/c1-29-16-23(18-12-14-26-15-13-18)25(28-29)20-7-10-22(11-8-20)30-17-21-9-6-19-4-2-3-5-24(19)27-21/h2-16H,17H2,1H3	1-methyl-4-(4-pyridyl)-3-{p-[(2-quinolyl)methoxy]phenyl}pyrazole	Mardepodect (PF-2545920)	PDE	Metabolism
InChI=1S/C18H21F2N5O4S/c1-29-13-4-3-12(19)15(20)14(13)16(26)11-9-22-18(24-17(11)21)23-10-5-7-25(8-6-10)30(2,27)28/h3-4,9-10H,5-8H2,1-2H3,(H3,21,22,23,24)	[4-amino-2-(1-mesyl-4-piperidylamino)-5-pyrimidinyl](2,3-difluoro-6-methoxyphenyl)methanone	R547, Ro 4584820	CDK	Cell Cycle
InChI=1S/C28H30N8O/c1-2-20(17-29-8-1)19-34-10-6-23(7-11-34)36-28-24(18-31-36)27(35-12-14-37-15-13-35)32-26(33-28)22-3-4-25-21(16-22)5-9-30-25/h1-5,8-9,16-18,23,30H,6-7,10-15,19H2	6-(5-indolyl)-4-morpholino-1-{1-[(3-pyridyl)methyl]-4-piperidyl}-1H-1,2,5,7-tetraazaindene	WAY-600	mTOR	PI3K/Akt/mTOR
InChI=1S/C20H17F2N3O2/c21-16-7-3-13(4-8-16)18-23-19(27-24-18)15-2-1-11-25(12-15)20(26)14-5-9-17(22)10-6-14/h3-10,15H,1-2,11-12H2/t15-/m0/s1	{(S)-3-[3-(p-fluorophenyl)-1,2,4-oxadiazol-5-yl]-1-piperidyl}(p-fluorophenyl)methanone	ADX-47273, BA 94673139	GluR	Neuronal Signaling
InChI=1S/C22H31N3O3/c1-28-19-7-3-2-6-18(19)24-13-10-23(11-14-24)12-15-25-20(26)16-22(17-21(25)27)8-4-5-9-22/h2-3,6-7H,4-5,8-17H2,1H3	8-{2-[4-(o-methoxyphenyl)-1-piperazinyl]ethyl}-8-aza-7,9-spiro[4.5]decanedione	BMY 7378 Dihydrochloride	5-HT Receptor,Adrenergic Receptor	Neuronal Signaling
InChI=1S/C26H35N7O2S/c1-19-18-27-25(29-20-9-11-22(12-10-20)33-15-13-32(5)14-16-33)30-24(19)28-21-7-6-8-23(17-21)36(34,35)31-26(2,3)4/h6-12,17-18,31H,13-16H2,1-5H3,(H2,27,28,29,30)	4-[m-(tert-butylaminosulfonyl)phenylamino]-5-methyl-2-[p-(4-methyl-1-piperazinyl)phenylamino]pyrimidine	TG101209	c-RET,FLT3,JAK	JAK/STAT
InChI=1S/C16H19N3O4S/c1-18(2)11-13-3-6-15(7-4-13)24(22,23)19-10-9-14(12-19)5-8-16(20)17-21/h3-10,12,21H,11H2,1-2H3,(H,17,20)/b8-5+	(E)-3-(1-{p-[(dimethylamino)methyl]phenylsulfonyl}-3-pyrrolyl)acrylohydroxamic acid	RAS2410, Resminostat	HDAC	Epigenetics
InChI=1S/C25H24F2N2O3/c1-14(2)32-24(31)17-12-29(23(30)15-9-10-18(26)19(27)11-15)13-25(3,4)21-16-7-5-6-8-20(16)28-22(17)21/h5-12,14,28H,13H2,1-4H3	isopropyl 12-(3,4-difluorobenzoyl)-14,14-dimethyl-8,12-diazatricyclo[7.5.0.0²,⁷]tetradeca-1(9),2,4,6,10-pentaene-10-carboxylate	Fxr 450, Turofexorate Isopropyl (XL335)	FXR	Others
InChI=1S/C14H15F2N3S/c15-9-3-8-4-10(1-2-12(8)13(16)5-9)19-11(6-17)7-18-14(19)20/h3,5,7,10H,1-2,4,6,17H2,(H,18,20)/t10-/m0/s1	({3-[(S)-5,7-difluoro-1,2,3,4-tetrahydro-2-naphthyl]-2-thioxo-1,3-dihydro-4-imidazolyl}methyl)amine	(R)-Nepicastat HCl, Nepicastat (SYN-117) HCl, RS-25560-198 HCl	Hydroxylase	Metabolism
InChI=1S/C23H30N8O3S/c1-14-17(13-29-3-5-31(6-4-29)22(33)15(2)32)35-19-18(14)27-20(16-11-25-23(24)26-12-16)28-21(19)30-7-9-34-10-8-30/h11-12,15,32H,3-10,13H2,1-2H3,(H2,24,25,26)/t15-/m0/s1	(S)-1-(4-{[5-(2-amino-5-pyrimidinyl)-3-methyl-7-morpholino-1-thia-4,6-diaza-2-indenyl]methyl}-1-piperazinyl)-2-hydroxy-1-propanone	Apitolisib (GDC-0980, RG7422), GNE 390	mTOR,PI3K	PI3K/Akt/mTOR
InChI=1S/C20H12N2O3S/c21-9-14-18(24)17-15(10-26-20(17)22-19(14)25)12-7-5-11(6-8-12)13-3-1-2-4-16(13)23/h1-8,10,23H,(H2,22,24,25)	4-hydroxy-3-(2'-hydroxy-4-biphenylyl)-6-oxo-6,7-dihydro-1-thia-7-aza-5-indenecarbonitrile	A-769662	AMPK,Fatty Acid Synthase	PI3K/Akt/mTOR
InChI=1S/C17H16FN3/c1-10(2)15-9-16(21-17(19)20-15)13-7-8-14(18)12-6-4-3-5-11(12)13/h3-10H,1-2H3,(H2,19,20,21)	4-(4-fluoro-1-naphthyl)-6-isopropyl-2-pyrimidinylamine	MT500, RS-127445	5-HT Receptor	Neuronal Signaling
InChI=1S/C15H19N7O3S/c1-26(23,24)22-3-2-11-12(10-8-17-14(16)18-9-10)19-15(20-13(11)22)21-4-6-25-7-5-21/h8-9H,2-7H2,1H3,(H2,16,17,18)	5-(1-mesyl-6-morpholino-1,5,7-triaza-4-indanyl)-2-pyrimidinylamine	CH5132799	PI3K	PI3K/Akt/mTOR
InChI=1S/C26H29N3O3/c30-26(28-19-21-4-2-1-3-5-21)18-24-9-6-23(20-27-24)22-7-10-25(11-8-22)32-17-14-29-12-15-31-16-13-29/h1-11,20H,12-19H2,(H,28,30)	N-benzyl{5-[p-(2-morpholinoethoxy)phenyl]-2-pyridyl}acetamide	KX 01, KX2-391	Src	Angiogenesis
InChI=1S/C26H23F2N3O3/c1-15(29-23(32)13-16-11-17(27)14-18(28)12-16)25(33)30-24-21-9-4-3-7-19(21)20-8-5-6-10-22(20)31(2)26(24)34/h3-12,14-15,24H,13H2,1-2H3,(H,29,32)(H,30,33)/t15-,24-/m0/s1	N-{(S)-8-methyl-9-oxo-8-azatricyclo[9.4.0.0²,⁷]pentadeca-1(11),2(7),3,5,12,14-hexaen-10-yl}(S)-2-{[(3,5-difluorophenyl)methyl]carbonylamino}propionamide	Dibenzazepine (YO-01027)	Gamma-secretase	Proteases
InChI=1S/C29H40N2O9/c1-15-11-19-25(34)20(14-21(32)27(19)39-7)31-28(35)16(2)9-8-10-22(37-5)26(40-29(30)36)18(4)13-17(3)24(33)23(12-15)38-6/h8-10,13-15,17,22-24,26,33H,11-12H2,1-7H3,(H2,30,36)(H,31,35)/b10-8-,16-9+,18-13+/t15-,17+,22+,23+,24-,26+/m1/s1	(8S,9S,12S,13R,14S,16R,4E,6Z,10E)-13-hydroxy-8,14,19-trimethoxy-4,10,12,16-tetramethyl-3,20,22-trioxo-2-azabicyclo[16.3.1]docosa-1(21),4,6,10,18-pentaene-9-carbamate	Geldanamycin, NSC 122750	HSP (e.g. HSP90),Autophagy	Cytoskeletal Signaling
InChI=1S/C26H23F2N3O4/c1-14(29-25(34)23(32)15-11-16(27)13-17(28)12-15)24(33)30-22-20-9-4-3-7-18(20)19-8-5-6-10-21(19)31(2)26(22)35/h3-14,22-23,32H,1-2H3,(H,29,34)(H,30,33)/t14-,22-,23-/m0/s1	N-{(S)-8-methyl-9-oxo-8-azatricyclo[9.4.0.0²,⁷]pentadeca-1(11),2(7),3,5,12,14-hexaen-10-yl}(S)-2-{[(S)-(3,5-difluorophenyl)hydroxymethyl]carbonylamino}propionamide	LY411575	Gamma-secretase	Proteases
InChI=1S/C21H22ClN3O3/c1-25(2)21(28)19(26)17(10-13-6-4-3-5-7-13)24-20(27)18-12-14-11-15(22)8-9-16(14)23-18/h3-9,11-12,14,17,19,26H,10H2,1-2H3,(H,24,27)/t14?,17-,19+/m0/s1	N-[(1S,2R)-2-(N,N-dimethylcarbamoyl)-1-benzyl-2-hydroxyethyl]-5-chloro-3aH-indole-2-carboxamide	CP-91149	Phosphorylase	Metabolism
InChI=1S/C28H32N4O3S/c1-5-36(34,35)21-8-6-7-19(14-21)23-15-22(28(33)30-20-9-11-32(4)12-10-20)18(3)26-25(23)24-13-17(2)16-29-27(24)31-26/h6-8,13-16,20H,5,9-12H2,1-4H3,(H,29,31)(H,30,33)	N-(1-methyl-4-piperidyl)-5-[m-(ethylsulfonyl)phenyl]-3,8-dimethyl-9H-1,9-diazafluorene-7-carboxamide	TAK-901	Aurora Kinase	Cell Cycle
InChI=1S/C28H21N7OS/c1-17-15-24(37-16-17)25-20-5-2-3-6-21(20)26(35-34-25)32-18-8-10-19(11-9-18)36-27-22(7-4-13-30-27)23-12-14-31-28(29)33-23/h2-16H,1H3,(H,32,35)(H2,29,31,33)	4-(2-{p-[4-(4-methyl-2-thienyl)-1-phthalazinylamino]phenoxy}-3-pyridyl)-2-pyrimidinamine	AMG-900	Aurora Kinase	Cell Cycle
InChI=1S/C23H23N3O3/c1-15-7-10-18(24-23(29)17-5-4-6-19(13-17)26(2)3)14-21(15)25-22(28)16-8-11-20(27)12-9-16/h4-14,27H,1-3H3,(H,24,29)(H,25,28)	N-[3-(p-hydroxybenzylamino)-4-tolyl]m-(dimethylamino)benzamide	ZM 336372, Zinc00581684	Raf	MAPK
InChI=1S/C19H19N3O6/c1-10(2)28-19(24)15-11(3)21-14(9-20)17(18(23)27-4)16(15)12-6-5-7-13(8-12)22(25)26/h5-8,10,16,21H,1-4H3	5-isopropyl 3-methyl 2-cyano-6-methyl-4-(m-nitrophenyl)-1,4-dihydro-3,5-pyridinedicarboxylate	ARC029, FR34235, Nilvadipine	Calcium Channel	Transmembrane Transporters
InChI=1S/C26H25N3O2/c1-3-18-8-11-21(12-9-18)31-16-19-6-4-5-7-22(19)26(30)29-20-10-13-25-23(15-20)24(27)14-17(2)28-25/h4-15H,3,16H2,1-2H3,(H2,27,28)(H,29,30)	N-(4-amino-2-methyl-6-quinolyl)o-[(p-ethylphenoxy)methyl]benzamide	JTC-801	Opioid Receptor	Neuronal Signaling
InChI=1S/C22H19BrF2N2O3/c1-12-4-5-14(21(28)26-3)9-18(12)27-13(2)8-19(20(23)22(27)29)30-11-15-6-7-16(24)10-17(15)25/h4-10H,11H2,1-3H3,(H,26,28)	N-methyl-2-{3-bromo-4-[(2,4-difluorophenyl)methoxy]-6-methyl-2-oxo-1,2-dihydro-1-pyridyl}-4-toluamide	PH-797804	p38 MAPK	MAPK
InChI=1S/C24H25ClFN5O2/c1-33-22-14-20-17(24(28-15-27-20)29-16-7-8-19(26)18(25)12-16)13-21(22)30-23(32)6-5-11-31-9-3-2-4-10-31/h5-8,12-15H,2-4,9-11H2,1H3,(H,30,32)(H,27,28,29)/b6-5+	N-[4-(3-chloro-4-fluorophenylamino)-7-methoxy-6-quinazolinyl]-(E)-4-piperidino-2-butenamide	Dacomitinib (PF299804, PF299)	EGFR	Protein Tyrosine Kinase
InChI=1S/C16H14ClN3O2/c1-21-14-7-12-13(8-15(14)22-2)18-9-19-16(12)20-11-5-3-4-10(17)6-11/h3-9H,1-2H3,(H,18,19,20)	(m-chlorophenyl)(6,7-dimethoxy-4-quinazolinyl)amine	AG-1478 (Tyrphostin AG-1478), NSC 693255	EGFR	Protein Tyrosine Kinase
InChI=1S/C16H10ClN3O5/c17-10-7-8(5-6-12(10)21)18-14-13(15(22)19-16(14)23)9-3-1-2-4-11(9)20(24)25/h1-7,21H,(H2,18,19,22,23)	3-(3-chloro-4-hydroxyphenylamino)-4-(o-nitrophenyl)-3-pyrroline-2,5-dione	SB415286	GSK-3	PI3K/Akt/mTOR
InChI=1S/C26H29N5O2/c1-26(14-32-15-26)16-33-20-6-7-22-21(13-20)28-17-31(22)24-8-5-18-3-2-4-23(25(18)29-24)30-11-9-19(27)10-12-30/h2-8,13,17,19H,9-12,14-16,27H2,1H3	1-(2-{5-[(3-methyl-3-oxetanyl)methoxy]-1H-1,3-benzimidazol-1-yl}-8-quinolyl)-4-piperidylamine	ARO 002, Crenolanib (CP-868596)	PDGFR	Protein Tyrosine Kinase
InChI=1S/C24H32N6O3/c1-28-12-10-17(11-13-28)33-18-8-9-19(21(14-18)32-3)26-23-25-15-20-22(27-23)30(24(31)29(20)2)16-6-4-5-7-16/h8-9,14-17H,4-7,10-13H2,1-3H3,(H,25,26,27)	[2-methoxy-4-(1-methyl-4-piperidyloxy)phenyl](9-cyclopentyl-7-methyl-8-oxo-7,9-dihydro-2-purinyl)amine	AZ 3146	Kinesin	Cytoskeletal Signaling
InChI=1S/C27H36N6O3S/c1-20-19-28-26(30-21-10-12-23(13-11-21)36-17-16-33-14-5-6-15-33)31-25(20)29-22-8-7-9-24(18-22)37(34,35)32-27(2,3)4/h7-13,18-19,32H,5-6,14-17H2,1-4H3,(H2,28,29,30,31)	4-[m-(tert-butylaminosulfonyl)phenylamino]-5-methyl-2-{p-[2-(1-pyrrolidinyl)ethoxy]phenylamino}pyrimidine	Fedratinib (SAR302503, TG101348)	JAK	JAK/STAT
InChI=1S/C23H28N4O2/c1-2-7-20-10-6-11-21(23(20)29)16-24-25-22(28)18-27-14-12-26(13-15-27)17-19-8-4-3-5-9-19/h2-6,8-11,16,29H,1,7,12-15,17-18H2,(H,25,28)/b24-16+	1-{(E)-2-[(3-allyl-2-hydroxyphenyl)methylene]hydrazino}-2-(4-benzyl-1-piperazinyl)-1-ethanone	PAC-1	Caspase	Apoptosis
InChI=1S/C30H33N7O/c1-6-37-19-26(28(34-37)21-10-12-23(13-11-21)32-30(38)36(4)5)24-14-15-31-29-25(24)17-27(33-29)22-9-7-8-20(16-22)18-35(2)3/h7-17,19H,6,18H2,1-5H3,(H,31,33)(H,32,38)	(dimethylamino)[m-(4-{3-[p-(3,3-dimethylureido)phenyl]-1-ethyl-4-pyrazolyl}-1H-1,7-diazainden-2-yl)phenyl]methane	GSK1070916	Aurora Kinase	Cell Cycle
InChI=1S/C19H20N4O/c20-19(24)17-5-1-3-15-12-23(22-18(15)17)16-8-6-13(7-9-16)14-4-2-10-21-11-14/h1,3,5-9,12,14,21H,2,4,10-11H2,(H2,20,24)/t14-/m1/s1	2-{p-[(S)-3-piperidyl]phenyl}-2H-indazole-7-carboxamide	Niraparib (MK-4827), Niraparib (MK-4827) tosylate, Niraparib tosylate, MK 4827 tosylate	PARP	DNA Damage
InChI=1S/C12H11N3O/c16-12-9-7-11(8-1-4-13-5-2-8)15-10(9)3-6-14-12/h1-2,4-5,7,15H,3,6H2,(H,14,16)	2-(4-pyridyl)-1,5,6,7-tetrahydro-1,5-diaza-4-indenone	CAY10572, PHA-767491	CDK	Cell Cycle
InChI=1S/C22H27N5O4/c1-13-17-11-18(14-3-8-19(30-2)24-12-14)21(29)27(20(17)26-22(23)25-13)15-4-6-16(7-5-15)31-10-9-28/h3,8,11-12,15-16,28H,4-7,9-10H2,1-2H3,(H2,23,25,26)	2-amino-8-[4-(2-hydroxyethoxy)cyclohexyl]-6-(6-methoxy-3-pyridyl)-4-methyl-1,3,8-triaza-7(8H)-naphthalenone	PF-04691502	Akt,mTOR,PI3K	PI3K/Akt/mTOR
InChI=1S/C27H25N5O2/c1-17-8-9-21(31-25(33)18-6-5-7-19(12-18)27(2,3)15-28)14-24(17)30-20-10-11-23-22(13-20)26(34)32(4)16-29-23/h5-14,16,30H,1-4H3,(H,31,33)	N-[3-(3-methyl-4-oxo-6-quinazolinylamino)-4-tolyl]m-(1-cyano-1-methylethyl)benzamide	AZ 628	Raf	MAPK
InChI=1S/C30H29N5O5/c1-19-27(29(37)35(20-8-6-5-7-9-20)34(19)18-30(2,3)38)28(36)33-26-13-11-22(17-32-26)40-25-14-15-31-24-16-21(39-4)10-12-23(24)25/h5-17,38H,18H2,1-4H3,(H,32,33,36)	N-[5-(7-methoxy-4-quinolyloxy)-2-pyridyl]-1-(2-hydroxy-2-methylpropyl)-5-methyl-3-oxo-2-phenyl-1,2-dihydro-3H-pyrazole-4-carboxamide	AMG-458	c-Met	Protein Tyrosine Kinase
InChI=1S/C30H25F10NO3/c1-14(2)22-11-23(25(43-4)12-24(22)31)21-6-5-18(28(32,33)34)9-17(21)13-41-15(3)26(44-27(41)42)16-7-19(29(35,36)37)10-20(8-16)30(38,39)40/h5-12,14-15,26H,13H2,1-4H3/t15-,26-/m0/s1	(4S,5R)-5-[3,5-bis(trifluoromethyl)phenyl]-3-{[2-(4-fluoro-2-methoxy-5-cumenyl)-5-(trifluoromethyl)phenyl]methyl}-4-methyl-1,3-oxazolidin-2-one	Anacetrapib (MK-0859)	CETP,LDL	Metabolism
InChI=1S/C28H25F3N6O2/c1-35-24-16-33-22-6-3-17(18-4-8-25(39-2)34-15-18)13-20(22)26(24)37(27(35)38)19-5-7-23(21(14-19)28(29,30)31)36-11-9-32-10-12-36/h3-8,13-16,32H,9-12H2,1-2H3	12-(6-methoxy-3-pyridyl)-5-methyl-3-[4-(1-piperazinyl)-3-(trifluoromethyl)phenyl]-3,5,8-triazatricyclo[7.4.0.0²,⁶]trideca-1(13),2(6),7,9,11-pentaen-4-one	BGT226 (NVP-BGT226)	mTOR,PI3K	PI3K/Akt/mTOR
InChI=1S/C25H23N5O2/c31-25(29-20-9-13-32-14-10-20)18-6-4-17(5-7-18)23-15-19(8-12-27-23)21-16-28-30-24(21)22-3-1-2-11-26-22/h1-8,11-12,15-16,20,24H,9-10,13-14H2,(H,29,31)/t24-/m0/s1	N-(tetrahydro-2H-pyran-4-yl)p-{4-[(S)-3-(2-pyridyl)-3H-pyrazol-4-yl]-2-pyridyl}benzamide	GW788388	TGF-beta/Smad	TGF-beta/Smad
InChI=1S/C25H32N8O/c1-25(2)14-16-15-27-24(29-20(16)22-19(25)21(23(34)26-3)30-32(22)5)28-17-6-8-18(9-7-17)33-12-10-31(4)11-13-33/h6-9,15H,10-14H2,1-5H3,(H,26,34)(H,27,28,29)	N-methyl-3-methyl-7,7-dimethyl-12-[p-(4-methyl-1-piperazinyl)phenylamino]-3,4,11,13-tetraazatricyclo[7.4.0.0²,⁶]trideca-1(13),2(6),4,9,11-pentaene-5-carboxamide	Milciclib (PHA-848125)	CDK	Cell Cycle
InChI=1S/C29H27N7O4S/c1-19-13-21(4-7-26(19)39-22-9-11-36-28(15-22)32-18-34-36)35-29-24-14-20(3-6-25(24)31-17-33-29)27-8-5-23(40-27)16-30-10-12-41(2,37)38/h3-9,11,13-15,17-18,30H,10,12,16H2,1-2H3,(H,31,33,35)	4-[4-(1,3,3a-triaza-6-indenyloxy)-3-toluidino]-6-{5-[(2-mesylethylamino)methyl]-2-furyl}quinazoline	HER2-Inhibitor-1	EGFR,HER2	Protein Tyrosine Kinase
InChI=1S/C22H19ClN6O2S/c1-13-10-31-22(27-13)29-14-2-4-18-16(8-14)21(26-12-25-18)28-15-3-5-19(17(23)9-15)30-11-20-24-6-7-32-20/h2-9,12-13H,10-11H2,1H3,(H,27,29)(H,25,26,28)/t13-/m1/s1	6-[(R)-4-methyl-4,5-dihydro-1,3-oxazol-2-ylamino]-4-{3-chloro-4-[(1,3-thiazol-2-yl)methoxy]phenylamino}quinazoline	ARRY334543, Varlitinib	EGFR	Protein Tyrosine Kinase
InChI=1S/C9H16Br2N5O4P/c1-15-8(6-12-9(15)16(17)18)7-20-21(19,13-4-2-10)14-5-3-11/h6H,2-5,7H2,1H3,(H2,13,14,19)	2-bromo-1-[(1-methyl-2-nitro-5-imidazolyl)methoxy-2-bromoethylaminophosphorylamino]ethane	Evofosfamide, Evofosfamide (TH-302)	Others	Others
InChI=1S/C23H24N8O4S/c1-30(23-25-11-15(12-26-23)22(32)29-33)13-16-9-17-19(36-16)21(31-5-7-35-8-6-31)28-20(27-17)14-3-4-18(34-2)24-10-14/h3-4,9-12,33H,5-8,13H2,1-2H3,(H,29,32)	2-({[5-(6-methoxy-3-pyridyl)-7-morpholino-1-thia-4,6-diaza-2-indenyl]methyl}-N-methylamino)-5-pyrimidinecarbohydroxamic acid	CUDC-907	HDAC,PI3K	Cytoskeletal Signaling
InChI=1S/C24H25FO5S/c1-13-2-3-15(24-23(29)22(28)21(27)19(12-26)30-24)10-16(13)11-18-8-9-20(31-18)14-4-6-17(25)7-5-14/h2-10,19,21-24,26-29H,11-12H2,1H3/t19-,21-,22+,23-,24+/m1/s1	(2R,3S,4R,5R,6S)-6-(3-{[5-(p-fluorophenyl)-2-thienyl]methyl}-4-tolyl)-2-(hydroxymethyl)tetrahydro-2H-pyran-3,4,5-triol	Canagliflozin, Canagliflozin hemihydrate, TA 7284, JNJ 28431754	SGLT	GPCR & G Protein
InChI=1S/C20H16N6/c1-25-13-16(11-23-25)19-6-7-20-22-12-17(26(20)24-19)10-14-4-5-18-15(9-14)3-2-8-21-18/h2-9,11-13H,10H2,1H3	5-(1-methyl-4-pyrazolyl)-3-[(6-quinolyl)methyl]-1,3a,4-triazaindene	NVP-BVU972	c-Met	Protein Tyrosine Kinase
InChI=1S/C30H34N4O2/c1-4-20-16-23-24(17-26(20)34-9-7-21(8-10-34)33-11-13-36-14-12-33)30(2,3)29-27(28(23)35)22-6-5-19(18-31)15-25(22)32-29/h5-6,15-17,21,32H,4,7-14H2,1-3H3	6-ethyl-2,2-dimethyl-5-(4-morpholino-1-piperidyl)-9-oxo-17-azatetracyclo[8.7.0.0³,⁸.0¹¹,¹⁶]heptadeca-1(10),3(8),4,6,11,13,15-heptaene-14-carbonitrile	AF-802,RG-7853, AF802 hydrochloride, Alectinib (CH5424802), Alectinib hydrochloride	ALK	Protein Tyrosine Kinase
InChI=1S/C21H21ClFN5O4/c1-4-26-8-10(2)28-16-14(18(29)17(28)21(26)32)20(31)27(25-15(16)19(30)24-3)9-11-5-6-13(23)12(22)7-11/h5-7,10,29H,4,8-9H2,1-3H3,(H,24,30)/t10-/m0/s1	N-methyl-(S)-2-[(3-chloro-4-fluorophenyl)methyl]-7-ethyl-9-hydroxy-5-methyl-1,8-dioxo-1,2,5,6,7,8-hexahydro-2,3,4b,7-tetraaza-4-fluorenecarboxamide	MK-2048	Integrase	Microbiology
InChI=1S/C6H7N5/c1-11-3-10-5(7)4-6(11)9-2-8-4/h2-3,7H,1H3,(H,8,9)	3-methyl-6,9-dihydro-3H-purin-6-imine	3-Methyladenine (3-MA), NSC 66389	Autophagy,PI3K	PI3K/Akt/mTOR
InChI=1S/C21H28N6O2/c1-2-17-14-23-27-19(22-13-16-6-5-9-25(29)15-16)12-20(24-21(17)27)26-10-4-3-7-18(26)8-11-28/h5-6,9,12,14-15,18,22,28H,2-4,7-8,10-11,13H2,1H3/t18-/m0/s1	3-({5-[(S)-2-(2-hydroxyethyl)-1-piperidyl]-3-ethyl-1,4,7a-triaza-7-indenylamino}methyl)-1-pyridinium-1-olate	Dinaciclib (SCH727965), PS-095760	CDK	Cell Cycle
InChI=1S/C23H35NO2S/c1-5-18(6-2)16-23(14-10-7-11-15-23)22(26)24-19-12-8-9-13-20(19)27-21(25)17(3)4/h8-9,12-13,17-18H,5-7,10-11,14-16H2,1-4H3,(H,24,26)	C-isopropyl o-[1-(2-ethylbutyl)cyclohexylcarbonylamino]benzenecarbothioate	Dalcetrapib (JTT-705, RO4607381)	CETP	Metabolism
InChI=1S/C17H16BrF3N4O/c18-13-3-1-2-4-14(13)24-16(26)23-12-7-8-25(10-12)15-6-5-11(9-22-15)17(19,20)21/h1-6,9,12H,7-8,10H2,(H2,23,24,26)/t12-/m1/s1	1-{(R)-1-[5-(trifluoromethyl)-2-pyridyl]-3-pyrrolidinyl}-3-(o-bromophenyl)urea	SB705498	TRPV	Others
InChI=1S/C24H25N5O5S/c1-28-13-18(12-26-28)17-9-22-23(25-11-17)6-4-16-3-5-19(10-21(16)24(22)30)27-35(31,32)29(2)14-20-15-33-7-8-34-20/h3-6,9-13,20,27H,7-8,14-15H2,1-2H3/t20-/m1/s1	14-({[(R)-1,4-dioxan-2-yl]methyl}-N-methylaminosulfonylamino)-5-(1-methyl-4-pyrazolyl)-7-azatricyclo[9.4.0.0³,⁸]pentadeca-1(11),3(8),4,6,9,12,14-heptaen-2-one	MK-2461	c-Met,FGFR,PDGFR	Protein Tyrosine Kinase
InChI=1S/C14H11N3O3S/c1-20-14(19)17-13-15-9-5-4-8(7-10(9)16-13)12(18)11-3-2-6-21-11/h2-7H,1H3,(H2,15,16,17,19)	6-(2-thenoyl)-1H-1,3-benzimidazol-2-yl methanecarbamate	Nocodazole, Oncodazole	Autophagy,Microtubule Associated	Cytoskeletal Signaling
InChI=1S/C22H28O2S2/c23-22(24)14-8-7-13-21(26-18-20-11-5-2-6-12-20)15-16-25-17-19-9-3-1-4-10-19/h1-6,9-12,21H,7-8,13-18H2,(H,23,24)	6,8-bis(benzylthio)octanoic acid	CPI-613	Dehydrogenase	Metabolism
InChI=1S/C20H25ClN4O3S/c1-14-10-15(2)20(23-12-14)16-11-18(22-13-17(16)21)24-5-7-25(8-6-24)19(26)4-9-29(3,27)28/h10-13H,4-9H2,1-3H3	1-[4-(5'-chloro-3,5-dimethyl-2,4'-bipyridyl-2'-yl)-1-piperazinyl]-3-mesyl-1-propanone	PF-5274857	Hedgehog/Smoothened	Stem Cells & Wnt
InChI=1S/C18H17Cl2F3N4O2/c19-11-1-2-14(13(20)7-11)26-17-25-9-12(15(27-17)18(21,22)23)16(28)24-8-10-3-5-29-6-4-10/h1-2,7,9-10H,3-6,8H2,(H,24,28)(H,25,26,27)	N-[(tetrahydro-2H-pyran-4-yl)methyl]-2-(2,4-dichlorophenylamino)-4-(trifluoromethyl)-5-pyrimidinecarboxamide	GW842166X	Cannabinoid Receptor	GPCR & G Protein
InChI=1S/C16H25N3O3/c1-19(2)14-10-8-13(9-11-14)16(21)17-12-6-4-3-5-7-15(20)18-22/h8-11,22H,3-7,12H2,1-2H3,(H,17,21)(H,18,20)	N-6-hydroxamohexylp-(dimethylamino)benzamide	M344	HDAC	Cytoskeletal Signaling
InChI=1S/C14H12O3S2/c15-7-9-1-5-13(18-9)11-3-4-12(17-11)14-6-2-10(8-16)19-14/h1-6,15-16H,7-8H2	(5-{5-[5-(hydroxymethyl)-2-thienyl]-2-furyl}-2-thienyl)methanol	RITA (NSC 652287)	E3 Ligase ,p53	Apoptosis
InChI=1S/C28H22Cl3NO4/c1-16(2)27-21(26(32-36-27)25-22(29)7-4-8-23(25)30)15-35-20-12-11-18(24(31)14-20)10-9-17-5-3-6-19(13-17)28(33)34/h3-14,16H,15H2,1-2H3,(H,33,34)/b10-9+	(E)-9-chloro-8-{[3-(2,6-dichlorophenyl)-5-isopropyl-4-isoxazolyl]methoxy}-3-stilbenecarboxylic acid	GW4064	FXR	Others
InChI=1S/C25H30N6O3/c1-16-14-33-11-9-30(16)23-20-7-8-21(18-5-4-6-19(13-18)24(32)26-3)27-22(20)28-25(29-23)31-10-12-34-15-17(31)2/h4-8,13,16-17H,9-12,14-15H2,1-3H3,(H,26,32)/t16-,17-/m0/s1	N-methylm-{2,4-bis[(S)-3-methyl-4-morpholinyl]-1,3,8-triaza-7-naphthyl}benzamide	Vistusertib (AZD2014)	mTOR	PI3K/Akt/mTOR
InChI=1S/C26H25ClF3N5O3/c1-25(2,37)14-22(36)31-9-11-35-10-8-20-23(35)24(33-15-32-20)34-17-6-7-21(19(27)13-17)38-18-5-3-4-16(12-18)26(28,29)30/h3-8,10,12-13,15,37H,9,11,14H2,1-2H3,(H,31,36)(H,32,33,34)	N-[2-(7-{3-chloro-4-[m-(trifluoromethyl)phenoxy]phenylamino}-1H-1,4,6-triazainden-1-yl)ethyl]3-hydroxy-3-methylbutyramide	TAK-285	EGFR,HER2	Protein Tyrosine Kinase
InChI=1S/C19H16ClNO4/c1-23-15-9-14(10-16(11-15)24-2)21-19(22)18-8-7-17(25-18)12-3-5-13(20)6-4-12/h3-11H,1-2H3,(H,21,22)	N-3,5-dimethoxyphenyl-5-(p-chlorophenyl)-2-furamide	A-803467	Sodium Channel	Transmembrane Transporters
InChI=1S/C19H17ClN2O3/c1-3-22(12-8-5-4-6-9-12)19(25)16-17(23)15-13(20)10-7-11-14(15)21(2)18(16)24/h4-11,23H,3H2,1-2H3	N-ethyl-N-phenyl-5-chloro-4-hydroxy-1-methyl-2-oxo-1,2-dihydro-3-quinolinecarboxamide	ABR-215062, LAQ, Laquinimod	Immunology & Inflammation related	Immunology & Inflammation
InChI=1S/C16H20N6O/c1-11-5-8-22(14(23)3-6-17)9-13(11)21(2)16-12-4-7-18-15(12)19-10-20-16/h4,7,10-11,13,15H,3,5,8-9H2,1-2H3/t11-,13+,15?/m1/s1	3-[(3R,4R)-3-(N-7aH-1,5,7-triazainden-4-yl-N-methylamino)-4-methyl-1-piperidyl]-3-oxopropiononitrile	Tofacitinib (CP-690550) Citrate, Tofacitinib (CP-690550,Tasocitinib)	JAK	JAK/STAT
InChI=1S/C20H24N4O4/c1-6-23-18-17(19(25)24(7-2)20(23)26)22(3)16(21-18)11-9-13-8-10-14(27-4)15(12-13)28-5/h8-12H,6-7H2,1-5H3/b11-9+	8-[(E)-2-(3,4-dimethoxyphenyl)ethenyl]-1,3-diethyl-7-methyl-3,7-dihydro-2,6(1H)-purinedione	Istradefylline, KW-6002	Adenosine Receptor	GPCR & G Protein
InChI=1S/C25H22N6O2/c1-30-10-12-31(13-11-30)25-27-19-9-5-3-7-16(19)22(28-25)21-20(23(32)29-24(21)33)17-14-26-18-8-4-2-6-15(17)18/h2-9,14,26H,10-13H2,1H3,(H,29,32,33)	4-(3-indolyl)-3-[2-(4-methyl-1-piperazinyl)-4-quinazolinyl]-3-pyrroline-2,5-dione	AEB071, Sotrastaurin	PKC	TGF-beta/Smad
InChI=1S/C26H25F9N2O4/c1-4-18-12-21(19-11-15(24(27,28)29)6-7-20(19)37(18)23(39)41-5-2)36(22(38)40-3)13-14-8-16(25(30,31)32)10-17(9-14)26(33,34)35/h6-11,18,21H,4-5,12-13H2,1-3H3/t18-,21+/m1/s1	ethyl (2R,4S)-4-({[3,5-bis(trifluoromethyl)phenyl]methyl}(methyl)(oxycarbonylamino))-2-ethyl-6-(trifluoromethyl)-1,2,3,4-tetrahydro-1-quinolinecarboxylate	CP-529414, Torcetrapib	CETP	Metabolism
InChI=1S/C22H29FN3O9P/c1-13(2)33-19(29)14(3)25-36(31,35-15-8-6-5-7-9-15)32-12-16-18(28)22(4,23)20(34-16)26-11-10-17(27)24-21(26)30/h5-11,13-14,16,18,20,28H,12H2,1-4H3,(H,25,31)(H,24,27,30)/t14-,16+,18+,20+,22+,36-/m0/s1	isopropyl (S)-2-{(S)-phenoxy-[(2R,3R,4R,5R)-5-(2,4-dioxo-1-pyrimidinyl)-4-fluoro-3-hydroxy-4-methyltetrahydro-2-furyl]methoxyphosphorylamino}propionate	Sofosbuvir (PSI-7977, GS-7977)	DNA/RNA Synthesis	DNA Damage
InChI=1S/C17H17F2NO2/c1-2-3-10-22-14-7-4-12(5-8-14)17(21)20-16-9-6-13(18)11-15(16)19/h4-9,11H,2-3,10H2,1H3,(H,20,21)	N-2,4-difluorophenylp-butoxybenzamide	VU 0357121	GluR	Neuronal Signaling
InChI=1S/C17H14BrN3O/c1-12(13-6-3-2-4-7-13)20-17(22)14(11-19)10-15-8-5-9-16(18)21-15/h2-10,12H,1H3,(H,20,22)/b14-10+/t12-/m0/s1	N-[(S)-1-phenylethyl]-(E)-3-(6-bromo-2-pyridyl)-2-cyanoacrylamide	WP1066	JAK	JAK/STAT
InChI=1S/C27H31Br2ClN4O2/c28-20-12-19-2-1-18-13-21(30)14-22(29)24(18)25(26(19)32-15-20)17-5-9-33(10-6-17)23(35)11-16-3-7-34(8-4-16)27(31)36/h12-17,25H,1-11H2,(H2,31,36)/t25-/m1/s1	4-[2-(4-{(R)-6,15-dibromo-13-chloro-4-azatricyclo[9.4.0.0³,⁸]pentadeca-1(15),3,5,7,11,13-hexaen-2-yl}-1-piperidyl)-2-oxoethyl]-1-piperidinecarboxamide	Lonafarnib, SCH66336	Transferase	Metabolism
InChI=1S/C26H33N5O3/c1-17-15-31(16-18(2)27-17)22-9-6-20(7-10-22)26(32)28-25-13-21(29-30-25)8-5-19-11-23(33-3)14-24(12-19)34-4/h6-7,9-14,17-18,27H,5,8,15-16H2,1-4H3,(H2,28,29,30,32)/t17-,18+	N-{5-[2-(3,5-dimethoxyphenyl)ethyl]-3-pyrazolyl}p-[(3R,5S)-3,5-dimethyl-1-piperazinyl]benzamide	AZD4547	FGFR	Angiogenesis
InChI=1S/C26H32N2O/c1-25-13-11-18(29)15-17(25)7-8-19-20-9-10-24(26(20,2)14-12-21(19)25)28-16-27-22-5-3-4-6-23(22)28/h3-7,10,16,18-21,29H,8-9,11-15H2,1-2H3/t18-,19-,20-,21-,25-,26-/m0/s1	(1S,2R,5S,10R,11S,15S)-14-(1H-1,3-benzimidazol-1-yl)-2,15-dimethyltetracyclo[8.7.0.0²,⁷.0¹¹,¹⁵]heptadeca-7,13-dien-5-ol	Galeterone, TOK-001	Androgen Receptor,P450 (e.g. CYP17)	Endocrinology & Hormones
InChI=1S/C26H22N2O2/c1-18(19-9-3-2-4-10-19)28-26(30)22-13-7-8-14-24(22)27-17-23-21-12-6-5-11-20(21)15-16-25(23)29/h2-18,29H,1H3,(H,28,30)	N-1-phenylethylo-[(2-hydroxy-1-naphthyl)methyleneamino]benzamide	Sirtinol	Sirtuin	Epigenetics
InChI=1S/C24H26N6O2S/c1-28-13-15-29(16-14-28)20-6-3-5-19(17-20)25-24-26-23-22(7-4-12-30(23)27-24)18-8-10-21(11-9-18)33(2,31)32/h3-12,17H,13-16H2,1-2H3,(H,25,27)	[m-(4-methyl-1-piperazinyl)phenyl][7-(p-mesylphenyl)-1,3,3a-triaza-2-indenyl]amine	CEP-33779	JAK	JAK/STAT
InChI=1S/C23H20F3N5O2S2/c1-23(2,3)21-30-18(19(34-21)16-10-11-28-22(27)29-16)12-6-4-9-15(17(12)26)31-35(32,33)20-13(24)7-5-8-14(20)25/h4-11,31H,1-3H3,(H2,27,28,29)	4-{2-(tert-butyl)-4-[3-(2,6-difluorophenylsulfonylamino)-2-fluorophenyl]-1,3-thiazol-5-yl}-2-pyrimidinamine	Dabrafenib (GSK2118436), Dabrafenib Mesylate, GSK2118436 Mesylate	Raf	MAPK
InChI=1S/C24H32ClN5O2/c1-15(2)26-13-19(17-4-6-18(25)7-5-17)24(32)30-10-8-29(9-11-30)23-21-16(3)12-20(31)22(21)27-14-28-23/h4-7,14-16,19-20,26,31H,8-13H2,1-3H3/t16-,19-,20-/m1/s1	(S)-1-{4-[(1R,3R)-3-hydroxy-1-methyl-4,6-diaza-7-indanyl]-1-piperazinyl}-2-(p-chlorophenyl)-3-(isopropylamino)-1-propanone	Ipatasertib (GDC-0068), RG7440	Akt	PI3K/Akt/mTOR
InChI=1S/C14H11N/c1-12-6-5-9-14(15-12)11-10-13-7-3-2-4-8-13/h2-9H,1H3	6-methyl-2-(2-phenylethynyl)pyridine	MPEP	GluR	Neuronal Signaling
InChI=1S/C15H15N7O/c1-7(2)22-14-11(13(16)18-6-19-14)12(21-22)8-3-4-10-9(5-8)20-15(17)23-10/h3-7H,1-2H3,(H2,17,20)(H2,16,18,19)	3-(2-amino-1,3-benzoxazol-5-yl)-1-isopropyl-1H-1,2,5,7-tetraazainden-4-amine	Sapanisertib (INK 128, MLN0128)	mTOR	PI3K/Akt/mTOR
InChI=1S/C16H18N2O2/c19-16(12-3-4-12)13-5-7-15(8-6-13)20-9-1-2-14-10-17-11-18-14/h5-8,11-12H,1-4,9-10H2	cyclopropyl{p-[3-(4H-imidazol-5-yl)propoxy]phenyl}methanone	Ciproxifan Maleate, FUB 359	Histamine Receptor	Neuronal Signaling
InChI=1S/C19H22F3N5O2S/c1-10-14(11-6-7-24-13(9-11)18(2,3)19(20,21)22)30-16(25-10)26-17(29)27-8-4-5-12(27)15(23)28/h6-7,9,12H,4-5,8H2,1-3H3,(H2,23,28)(H,25,26,29)/t12-/m0/s1	N-{4-methyl-5-[2-(2,2,2-trifluoro-1,1-dimethylethyl)-4-pyridyl]-1,3-thiazol-2-yl}-(S)-2-carbamoyl-1-pyrrolidinecarboxamide	Alpelisib (BYL719)	PI3K	PI3K/Akt/mTOR
InChI=1S/C18H24N2OS/c1-17(2,3)13-8-11(7-12(10-19)16(20)22)9-14(15(13)21)18(4,5)6/h7-9,21H,1-6H3,(H2,20,22)/b12-7+	(E)-3-[3,5-bis(tert-butyl)-4-hydroxyphenyl]-2-cyano-2-propenethioamide	AG 879, Tyrphostin AG 879	HER2	Protein Tyrosine Kinase
InChI=1S/C24H15F3N4O/c25-24(26,27)17-2-1-3-18(11-17)31-22(32)9-6-16-13-29-20-7-4-14(10-19(20)23(16)31)15-5-8-21(28)30-12-15/h1-13H,(H2,28,30)	6-(6-amino-3-pyridyl)-4-[m-(trifluoromethyl)phenyl]-4,9-diaza-3(4H)-phenanthrenone	Torin 2	ATM/ATR,mTOR	PI3K/Akt/mTOR
InChI=1S/C15H15N3O2/c1-10(19)17-12-8-6-11(7-9-12)15(20)18-14-5-3-2-4-13(14)16/h2-9H,16H2,1H3,(H,17,19)(H,18,20)	N-o-aminophenylp-acetylaminobenzamide	PD-123654, GOE-5549, Acetyldinaline, Tacedinaline (CI994)	HDAC	Epigenetics
InChI=1S/C22H21Cl2IN4O/c1-14-20(22(30)27-28-11-3-2-4-12-28)26-29(19-10-7-16(23)13-18(19)24)21(14)15-5-8-17(25)9-6-15/h5-10,13H,2-4,11-12H2,1H3,(H,27,30)	[1-(2,4-dichlorophenyl)-5-(p-iodophenyl)-4-methyl-3-pyrazolyl](piperidinoamino)methanone	AM251	Cannabinoid Receptor	GPCR & G Protein
InChI=1S/C23H25ClN6O3/c1-25-22(31)16-5-3-4-6-18(16)27-21-17(24)14-26-23(29-21)28-19-8-7-15(13-20(19)32-2)30-9-11-33-12-10-30/h3-8,13-14H,9-12H2,1-2H3,(H,25,31)(H2,26,27,28,29)	N-methylo-[5-chloro-2-(2-methoxy-4-morpholinophenylamino)-4-pyrimidinylamino]benzamide	TAE226 (NVP-TAE226)	FAK	Angiogenesis
InChI=1S/C19H14N2O4/c22-17-13-6-1-2-7-14(13)18(23)21(17)16(19(24)25)9-11-10-20-15-8-4-3-5-12(11)15/h1-8,10,15-16H,9H2,(H,24,25)/t15?,16-/m0/s1	(S)-3-(7aH-indol-3-yl)-2-(1,3-dioxo-2-isoindolinyl)propionic acid	RG108, SD-216371	DNA Methyltransferase	Epigenetics
InChI=1S/C21H17FN2O2/c1-13-17(11-16-8-6-14-4-2-3-5-19(14)23-16)18-10-15(22)7-9-20(18)24(13)12-21(25)26/h2-10H,11-12H2,1H3,(H,25,26)	{5-fluoro-2-methyl-3-[(2-quinolyl)methyl]-1-indolyl}acetic acid	OC000459	GPR	Endocrinology & Hormones
InChI=1S/C19H14N2O2S/c22-18-20(13-14-7-2-1-3-8-14)19(23)24-21(18)17-12-6-10-15-9-4-5-11-16(15)17/h1-12H,13H2	4-benzyl-2-(1-naphthyl)-1,2,4-thiadiazolidine-3,5-dione	NP031112, NP-12, Tideglusib	GSK-3	PI3K/Akt/mTOR
InChI=1S/C12H10FN3O2S/c13-7-3-1-6(2-4-7)9-5-8(10(14)17)11(19-9)16-12(15)18/h1-5H,(H2,14,17)(H3,15,16,18)	5-(p-fluorophenyl)-2-ureido-3-thenamide	GW683965, TPCA-1	IκB/IKK	NF-κB
InChI=1S/C19H19NO/c1-21-18-11-9-15(10-12-18)13-20-14-17-7-4-6-16-5-2-3-8-19(16)17/h2-12,20H,13-14H2,1H3	[(p-methoxyphenyl)methyl][(1-naphthyl)methyl]amine	ML133 HCl	Potassium Channel	Transmembrane Transporters
InChI=1S/C19H19N5OS/c25-18(20-16-9-5-2-6-10-16)23-11-13-24(14-12-23)19-21-17(22-26-19)15-7-3-1-4-8-15/h1-10H,11-14H2,(H,20,25)	N-phenyl-4-(3-phenyl-1,2,4-thiadiazol-5-yl)-1-piperazinecarboxamide	JNJ-1661010, Takeda-25	FAAH	Metabolism
InChI=1S/C19H30O2/c1-18-9-7-13(20)11-12(18)3-4-14-15-5-6-17(21)19(15,2)10-8-16(14)18/h12-16,20H,3-11H2,1-2H3/t12-,13-,14-,15-,16-,18-,19-/m0/s1	(1S,2S,5S,7S,10R,11S,15S)-5-hydroxy-2,15-dimethyltetracyclo[8.7.0.0²,⁷.0¹¹,¹⁵]heptadecan-14-one	3β-androsterone, EpiA, 5alpha-Androsterone, Androsterone, Epiandrosterone	Androgen Receptor	Endocrinology & Hormones
InChI=1S/C21H15F4N5O2S/c1-27-17(31)13-4-3-11(8-15(13)22)30-19(33)29(18(32)20(30)5-2-6-20)12-7-14(21(23,24)25)16(9-26)28-10-12/h3-4,7-8,10H,2,5-6H2,1H3,(H,27,31)	N-methyl4-{7-[6-cyano-5-(trifluoromethyl)-3-pyridyl]-8-oxo-6-thioxo-5,7-diaza-5-spiro[3.4]octyl}-2-fluorobenzamide	ARN-509, Apalutamide	Androgen Receptor	Endocrinology & Hormones
InChI=1S/C18H22N4O4/c1-5-22-15(19)13(17(24)20-3)14(23)12-7-6-11(21-16(12)22)8-9-18(2,25)10-26-4/h6-7,25H,5,10,19H2,1-4H3,(H,20,24)/t18-/m1/s1	N-methyl-7-[(R)-3-hydroxy-4-methoxy-3-methyl-1-butynyl]-2-amino-1-ethyl-4-oxo-1,4-dihydro-1,8-diaza-3-naphthamide	SAR131675	VEGFR	Protein Tyrosine Kinase
InChI=1S/C19H23F2N5O2/c1-10(2)5-6-26-11(3)18(28)25(4)15-9-22-19(24-17(15)26)23-12-7-13(20)16(27)14(21)8-12/h7-11,27H,5-6H2,1-4H3,(H,22,23,24)	2-(3,5-difluoro-4-hydroxyphenylamino)-8-isopentyl-5-methyl-7-methyl-7,8-dihydro-6(5H)-pteridinone	BI-D1870	S6 Kinase	PI3K/Akt/mTOR
InChI=1S/C15H14N2O/c1-9-7-10(2)16-14(9)8-12-11-5-3-4-6-13(11)17-15(12)18/h3-8,16H,1-2H3,(H,17,18)/b12-8-	(Z)-3-[(3,5-dimethyl-2-pyrrolyl)methylene]-2-indolinone	Semaxanib (SU5416)	VEGFR	Protein Tyrosine Kinase
InChI=1S/C20H24ClN5O2/c1-20(2,3)17-12-16(26(4)25-17)19(28)24-15(18(27)23-9-8-22)11-13-6-5-7-14(21)10-13/h5-7,10,12,15H,9,11H2,1-4H3,(H,23,27)(H,24,28)/t15-/m0/s1	N-{(S)-2-(m-chlorophenyl)-1-[(cyanomethyl)carbamoyl]ethyl}-3-(tert-butyl)-1-methyl-5-pyrazolecarboxamide	Cathepsin Inhibitor 1	Cysteine Protease	Proteases
InChI=1S/C18H28N2O3S/c1-15-7-11-19(12-8-15)13-9-16-4-3-10-20(16)24(22,23)18-6-2-5-17(21)14-18/h2,5-6,14-16,21H,3-4,7-13H2,1H3/t16-/m1/s1	m-{(R)-2-[2-(4-methyl-1-piperidyl)ethyl]-1-pyrrolidinylsulfonyl}phenol	SB269970 HCl	5-HT Receptor	Neuronal Signaling
InChI=1S/C16H17N7O2S/c1-2-26(24,25)22-9-16(10-22,4-5-17)23-8-12(7-21-23)14-13-3-6-18-15(13)20-11-19-14/h3,6-8,11H,2,4,9-10H2,1H3,(H,18,19,20)	{1-(ethylsulfonyl)-3-[4-(1H-1,5,7-triazainden-4-yl)-1-pyrazolyl]-3-azetidinyl}acetonitrile	Baricitinib (LY3009104, INCB028050), Baricitinib phosphate, INCB-028050 phosphate, LY-3009104 phosphate	JAK	JAK/STAT
InChI=1S/C14H18N2O/c1-16-6-4-10(5-7-16)13-9-15-14-3-2-11(17)8-12(13)14/h2-3,8-10,15,17H,4-7H2,1H3	3-(1-methyl-4-piperidyl)-5-indolol	BRL-54443	5-HT Receptor	Neuronal Signaling
InChI=1S/C40H57N5O7/c1-27(2)22-32(36(47)40(5)26-52-40)42-39(50)34(24-30-14-10-7-11-15-30)44-38(49)33(23-28(3)4)43-37(48)31(17-16-29-12-8-6-9-13-29)41-35(46)25-45-18-20-51-21-19-45/h6-15,27-28,31-34H,16-26H2,1-5H3,(H,41,46)(H,42,50)(H,43,48)(H,44,49)/t31-,32-,33-,34-,40+/m0/s1	N-[(S)-1-{N-(S)-3-methyl-1-[(2-methyl-2-oxiranyl)carbonyl]butylcarbamoyl}-2-phenylethyl](S)-2-{(S)-2-[(morpholinomethyl)carbonylamino]-4-phenylbutyrylamino}-4-methylvaleramide	Carfilzomib (PR-171)	Proteasome	Proteases
InChI=1S/C23H23ClN2O4/c1-15-19(14-22(27)25-9-11-30-12-10-25)20-13-18(29-2)7-8-21(20)26(15)23(28)16-3-5-17(24)6-4-16/h3-8,13H,9-12,14H2,1-2H3	2-[1-(p-chlorobenzoyl)-5-methoxy-2-methyl-3-indolyl]-1-morpholino-1-ethanone	BML-190, IMMA	Cannabinoid Receptor	GPCR & G Protein
InChI=1S/C20H20N6S4/c27-13-23-15-5-3-7-17(11-15)25-19(29)21-9-1-2-10-22-20(30)26-18-8-4-6-16(12-18)24-14-28/h3-8,11-12H,1-2,9-10H2,(H2,21,25,29)(H2,22,26,30)	3-(m-isothiocyanatophenyl)-1-{4-[3-(m-isothiocyanatophenyl)thioureido]butyl}thiourea	MRS 2578	P2 Receptor	Neuronal Signaling
InChI=1S/C20H22ClN3O3S2/c1-13-16-11-14(21)3-6-19(16)28-20(13)29(25,26)23-15-4-5-18(27-2)17(12-15)24-9-7-22-8-10-24/h3-6,11-12,22-23H,7-10H2,1-2H3	(5-chloro-3-methyl-1-benzothiophen-2-ylsulfonyl)[4-methoxy-3-(1-piperazinyl)phenyl]amine	SB 271046 hydrochloride	5-HT Receptor	Neuronal Signaling
InChI=1S/C16H15N/c1-16-13-8-4-2-6-11(13)10-15(17-16)12-7-3-5-9-14(12)16/h2-9,15,17H,10H2,1H3/t15-,16+/m0/s1	(1R,9S)-1-methyl-16-azatetracyclo[7.6.1.0²,⁷.0¹⁰,¹⁵]hexadeca-2(7),3,5,10(15),11,13-hexaene	(+)-MK 801 maleate, (-)-MK 801 maleate, C13737	NMDAR	Neuronal Signaling
InChI=1S/C24H23N5OS/c1-15(2)29-14-26-21-23(25-12-11-16-7-9-17(30)10-8-16)27-22(28-24(21)29)19-13-31-20-6-4-3-5-18(19)20/h3-10,13-15,30H,11-12H2,1-2H3,(H,25,27,28)	p-{2-[2-(1-benzothiophen-3-yl)-9-isopropyl-9a-adenineyl]ethyl}phenol	StemRegenin 1 (SR1)	AhR	Metabolism
InChI=1S/C33H37F2N7O4/c1-40-16-18-41(19-17-40)24-9-14-42(15-10-24)32(45)39-29-21-26(8-13-36-29)46-25-6-7-28(27(35)20-25)38-31(44)33(11-12-33)30(43)37-23-4-2-22(34)3-5-23/h2-8,13,20-21,24H,9-12,14-19H2,1H3,(H,37,43)(H,38,44)(H,36,39,45)	N-(2-fluoro-4-{2-[4-(4-methyl-1-piperazinyl)-1-piperidylcarbonylamino]-4-pyridyloxy}phenyl)-N-p-fluorophenyl-1,1-cyclopropanedicarboxamide	Golvatinib (E7050)	c-Met,VEGFR	Protein Tyrosine Kinase
InChI=1S/C16H30N2/c17-4-2-1-3-5-18-12-16-9-13-6-14(10-16)8-15(7-13)11-16/h13-15,18H,1-12,17H2	1-{[(1-adamantanyl)methyl]amino}-5-aminopentane	IEM 1754 2HBr	GluR	Neuronal Signaling
InChI=1S/C19H13ClF3N3O/c1-12-17(8-3-14-9-10-24-18(20)11-14)25-13(2)26(12)15-4-6-16(7-5-15)27-19(21,22)23/h4-7,9-11H,1-2H3	4-[2-(2-chloro-4-pyridyl)ethynyl]-2,5-dimethyl-1-(p-trifluoromethoxyphenyl)imidazole	CTEP (RO4956371)	GluR	Neuronal Signaling
InChI=1S/C12H9ClN2O/c13-9-4-3-5-10(8-9)15-12(16)11-6-1-2-7-14-11/h1-8H,(H,15,16)	N-m-chlorophenyl-2-pyridinecarboxamide	VU 0364770	GluR	Neuronal Signaling
InChI=1S/C14H13N3O2S/c1-10-6-8-11(9-7-10)20(18,19)17-13-5-3-2-4-12(13)16-14(17)15/h2-9H,1H3,(H2,15,16)	1-tosyl-1H-1,3-benzimidazol-2-ylamine	ML130 (Nodinitib-1)	NOD1	NF-κB
InChI=1S/C15H8ClF6NO2/c16-9-1-2-12(24)11(6-9)13(25)23-10-4-7(14(17,18)19)3-8(5-10)15(20,21)22/h1-6,24H,(H,23,25)	N-3,5-bis(trifluoromethyl)phenyl5-chloro-2-hydroxybenzamide	IMD 0354	IκB/IKK	NF-κB
InChI=1S/C13H15ClN4/c1-17-6-8-18(9-7-17)13-12(14)15-10-4-2-3-5-11(10)16-13/h2-5H,6-9H2,1H3	3-chloro-2-(4-methyl-1-piperazinyl)quinoxaline	VUF 10166	5-HT Receptor	Neuronal Signaling
InChI=1S/C13H12FN3O3S/c14-9-1-3-10(4-2-9)16-13(18)17-11-5-7-12(8-6-11)21(15,19)20/h1-8H,(H2,15,19,20)(H2,16,17,18)	p-[3-(p-fluorophenyl)ureido]benzenesulfonamide	MST-104, NSC 213841, U-104	Carbonic Anhydrase	Metabolism
InChI=1S/C16H14BrN3O3/c1-22-14-6-10-12(7-15(14)23-2)18-8-19-16(10)20-9-3-4-13(21)11(17)5-9/h3-8,21H,1-2H3,(H,18,19,20)	2-bromo-4-(6,7-dimethoxy-4-quinazolinylamino)phenol	WHI-P154	EGFR,JAK	JAK/STAT
InChI=1S/C18H21N5O2/c1-21-17(24)9-16(22-8-4-7-15(20)12-22)23(18(21)25)11-14-6-3-2-5-13(14)10-19/h2-3,5-6,9,15H,4,7-8,11-12,20H2,1H3	o-{[6-(3-amino-1-piperidyl)-3-methyl-2,4-dioxo-1-pyrimidinyl]methyl}benzonitrile	Alogliptin, Alogliptin（SYK-322）benzoate, SYR-322	DPP-4	Proteases
InChI=1S/C12H8ClN3O3/c13-11-2-1-9(16(18)19)7-10(11)12(17)15-8-3-5-14-6-4-8/h1-7H,(H,14,15,17)	N-4-pyridyl2-chloro-5-nitrobenzamide	T0070907	PPAR	DNA Damage
InChI=1S/C15H8Br2INO2/c16-11-4-7(5-12(17)14(11)20)3-10-9-6-8(18)1-2-13(9)19-15(10)21/h1-6,20H,(H,19,21)/b10-3-	(Z)-3-[(3,5-dibromo-4-hydroxyphenyl)methylene]-5-iodo-2-indolinone	GW5074	Raf	MAPK
InChI=1S/C20H22N4O5/c1-24(2)17(25)12-28-18(26)11-13-3-9-16(10-4-13)29-19(27)14-5-7-15(8-6-14)23-20(21)22/h3-10H,11-12H2,1-2H3,(H4,21,22,23)	p-{[(N,N-dimethylcarbamoyl)methoxycarbonyl]methyl}phenyl p-guanidinobenzoate	Camostat Mesilate, FOY-305	Sodium Channel	Transmembrane Transporters
InChI=1S/C18H26ClN3O3/c1-24-9-2-6-22-7-3-12(4-8-22)21-18(23)14-11-15(19)16(20)13-5-10-25-17(13)14/h11-12H,2-10,20H2,1H3,(H,21,23)	N-[1-(3-methoxypropyl)-4-piperidyl]-4-amino-5-chloro-2,3-dihydro-1-benzofuran-7-carboxamide	Prucalopride, Prucalopride Succinate, R-93877	5-HT Receptor	Neuronal Signaling
InChI=1S/C28H29N5OS/c34-27(33-17-12-23(13-18-33)32-15-3-4-16-32)20-7-9-22(10-8-20)30-28-29-14-11-24(31-28)26-19-21-5-1-2-6-25(21)35-26/h1-2,5-11,14,19,23H,3-4,12-13,15-18H2,(H,29,30,31)	{p-[4-(1-benzothiophen-2-yl)-2-pyrimidinylamino]phenyl}[4-(1-pyrrolidinyl)-1-piperidyl]methanone	IKK-16 (IKK Inhibitor VII)	IκB/IKK	NF-κB
InChI=1S/C9H10N2O3/c10-7-3-1-6(2-4-7)9(14)11-5-8(12)13/h1-4H,5,10H2,(H,11,14)(H,12,13)	(p-aminobenzylamino)acetic acid	4-Aminohippuric Acid, Sodium 4-aminohippurate Hydrate	Others	Others
InChI=1S/C4H5NO4S/c1-3-2-4(6)5-10(7,8)9-3/h2H,1H3,(H,5,6)/p-1	6-methyl-4-oxo-2,3-dihydro-2H,2H,4H-1,2λ⁶,3-oxathiazin-3-id-2,2-dione	Acesulfame Potassium	Others	Others
InChI=1S/C15H12N2OS2/c1-9-2-4-10(5-3-9)19-13-7-17-8-14-11(13)6-12(20-14)15(16)18/h2-8H,1H3,(H2,16,18)	4-(p-tolylthio)-1-thia-6-aza-2-indenecarboxamide	[A-205804]	Integrin	Cytoskeletal Signaling
InChI=1S/C17H13N3O/c1-20-10-11(12-5-2-3-7-15(12)20)9-13-16-14(19-17(13)21)6-4-8-18-16/h2-10H,1H3,(H,19,21)/b13-9-	(Z)-3-[(1-methyl-3-indolyl)methylene]-1,4-diaza-2-indanone	GW441756	Trk receptor	Protein Tyrosine Kinase
InChI=1S/C13H11ClN2O2/c1-18-12-8-9(5-6-10(12)14)16-13(17)11-4-2-3-7-15-11/h2-8H,1H3,(H,16,17)	N-(4-chloro-3-methoxyphenyl)-2-pyridinecarboxamide	VU 0361737	GluR	Neuronal Signaling
InChI=1S/C19H19N3O2S/c23-25(24,16-6-2-1-3-7-16)17-13-15-5-4-8-18(19(15)21-14-17)22-11-9-20-10-12-22/h1-8,13-14,20H,9-12H2	1-[3-(phenylsulfonyl)-8-quinolyl]piperazine	GSK 742457, SB742457	5-HT Receptor	Neuronal Signaling
InChI=1S/C18H22N2O/c1-17(2,3)14-8-12(7-13(10-19)11-20)9-15(16(14)21)18(4,5)6/h7-9,21H,1-6H3	{[3,5-bis(tert-butyl)-4-hydroxyphenyl]methylene}propanedinitrile	SF 6847, RG-50872, Tyrphostin 9	PDGFR,EGFR	Protein Tyrosine Kinase
InChI=1S/C22H18FN3O2/c1-14-9-18(23)20(11-21(14)27)26-22-17-8-7-16(10-19(17)24-13-25-22)28-12-15-5-3-2-4-6-15/h2-11,13,27H,12H2,1H3,(H,24,25,26)	4-[7-(benzyloxy)-4-quinazolinylamino]-5-fluoro-2-cresol	ZM 323881 HCl	VEGFR	Protein Tyrosine Kinase
InChI=1S/C16H13ClFN3O2/c1-22-14-6-10-13(7-15(14)23-2)19-8-20-16(10)21-12-4-3-9(17)5-11(12)18/h3-8H,1-2H3,(H,19,20,21)	(4-chloro-2-fluorophenyl)(6,7-dimethoxy-4-quinazolinyl)amine	CB 676475, ZM 306416	VEGFR	Protein Tyrosine Kinase
InChI=1S/C24H25F3N6S/c1-14-19(9-15(12-28-14)5-4-8-33(2)3)31-23-29-13-16-10-21(34)30-20-11-17(24(25,26)27)6-7-18(20)22(16)32-23/h6-7,9,11-13H,4-5,8,10H2,1-3H3,(H,30,34)(H,29,31,32)	4-{5-[3-(dimethylamino)propyl]-2-methyl-3-pyridylamino}-13-(trifluoromethyl)-3,5,10-triazatricyclo[9.4.0.0²,⁷]pentadeca-1(15),2(7),3,5,11,13-hexaene-9-thione	MLN0905	PLK	Cell Cycle
InChI=1S/C18H13F3N4O2/c19-18(20,21)27-14-6-4-13(5-7-14)25-16-9-15(23-10-24-16)11-2-1-3-12(8-11)17(22)26/h1-10H,(H2,22,26)(H,23,24,25)	m-[6-(p-trifluoroanisidino)-4-pyrimidinyl]benzamide	GNF-2	Bcr-Abl	Angiogenesis
InChI=1S/C40H53N7O5S2/c1-29(2)38-43-34(27-53-38)25-46(3)39(49)45-36(16-17-47-18-20-51-21-19-47)37(48)42-32(22-30-10-6-4-7-11-30)14-15-33(23-31-12-8-5-9-13-31)44-40(50)52-26-35-24-41-28-54-35/h4-13,24,27-29,32-33,36H,14-23,25-26H2,1-3H3,(H,42,48)(H,44,50)(H,45,49)/t32-,33-,36+/m1/s1	(1R,4R)-4-[(S)-2-{3-[(2-isopropyl-1,3-thiazol-4-yl)methyl]-3-methylureido}-4-morpholinobutyrylamino]-1-benzyl-5-phenylpentyl (1,3-thiazol-5-yl)methanecarbamate	Cobicistat (GS-9350)	P450 (e.g. CYP17)	Metabolism
InChI=1S/C16H13FN2O2S/c1-11-2-8-14(9-3-11)19-15(20)18(16(21)22-19)10-12-4-6-13(17)7-5-12/h2-9H,10H2,1H3	4-[(p-fluorophenyl)methyl]-2-(p-tolyl)-1,2,4-thiadiazolidine-3,5-dione	CCG 50014	Others	Others
InChI=1S/C15H13ClFNO2/c1-9-5-6-13(10(7-9)8-14(19)20)18-15-11(16)3-2-4-12(15)17/h2-7,18H,8H2,1H3,(H,19,20)	[2-(2-chloro-6-fluorophenylamino)-5-tolyl]acetic acid	COX-189, Lumiracoxib	COX	Neuronal Signaling
InChI=1S/C22H25N7O2/c1-29-11-13(9-25-29)20-16-10-24-28-21(30)15-7-14(8-17(27-20)18(15)16)26-22(31)19(23)12-5-3-2-4-6-12/h7-12,17,19H,2-6,23H2,1H3,(H,26,31)(H,28,30)/t17?,19-/m1/s1	N-{2-(1-methyl-4-pyrazolyl)-9-oxo-3,10,11-triazatricyclo[6.4.1.0⁴,¹³]trideca-1(13),2,5,7,11-pentaen-6-yl}(R)-aminocyclohexylacetamide	PF-477736, PF-736,PF-00477736	Chk	Cell Cycle
InChI=1S/C14H16ClN3O/c1-17-4-6-18(7-5-17)14(19)13-9-10-8-11(15)2-3-12(10)16-13/h2-3,8-9,16H,4-7H2,1H3	(5-chloro-2-indolyl)(4-methyl-1-piperazinyl)methanone	A-0303253, JNJ-7777120	Histamine Receptor	Neuronal Signaling
InChI=1S/C24H25ClN2O5S/c1-15-22(26-24(29)31-16(2)19-6-4-5-7-20(19)25)23(32-27-15)18-10-8-17(9-11-18)14-33-13-12-21(28)30-3/h4-11,16H,12-14H2,1-3H3,(H,26,29)	methyl 3-{[p-(4-{[1-(o-chlorophenyl)ethyl](oxycarbonylamino)}-3-methyl-5-isoxazolyl)phenyl]methylthio}propionate	Ki16198	LPA Receptor	GPCR & G Protein
InChI=1S/C12H11NO/c1-10-7-8-12(14)13(9-10)11-5-3-2-4-6-11/h2-9H,1H3	5-methyl-1-phenyl-2(1H)-pyridinone	Pirfenidone, S-7701,AMR-69	TGF-beta/Smad	TGF-beta/Smad
InChI=1S/C9H18NO2/c1-8(2)5-7(11)6-9(3,4)10(8)12/h7,11H,5-6H2,1-4H3	2,2,6,6-tetramethyl-1-oxy-4-piperidinol	4-Hydroxy-TEMPO, Tempol	Immunology & Inflammation related	Immunology & Inflammation
InChI=1S/C26H26N4O3/c1-29(2)11-6-12-30-15-20(18-13-16(33-3)9-10-22(18)30)24-23(25(31)28-26(24)32)19-14-27-21-8-5-4-7-17(19)21/h4-5,7-10,13-15,27H,6,11-12H2,1-3H3,(H,28,31,32)	3-{1-[3-(dimethylamino)propyl]-5-methoxy-3-indolyl}-4-(3-indolyl)-3-pyrroline-2,5-dione	GOE 6983, Go 6983	PKC	TGF-beta/Smad
InChI=1S/C18H18N4/c1-3-11-19-17(5-1)21-13-15-7-9-16(10-8-15)14-22-18-6-2-4-12-20-18/h1-12H,13-14H2,(H,19,21)(H,20,22)	2-[({p-[(2-pyridylamino)methyl]phenyl}methyl)amino]pyridine	WZ811	CXCR	GPCR & G Protein
InChI=1S/C10H9NO2S/c1-9-3-5-10(6-4-9)14(12,13)8-2-7-11/h2-6,8H,1H3/b8-2+	(E)-3-tosylacrylonitrile	BAY 11-7082, BAY 11-7821	E2 conjugating,IκB/IKK	NF-κB
InChI=1S/C20H19N5/c1-13-10-14(2)19(15(3)11-13)24-18-8-9-22-20(25-18)23-17-6-4-16(12-21)5-7-17/h4-11H,1-3H3,(H2,22,23,24,25)	p-[4-(mesitylamino)-2-pyrimidinylamino]benzonitrile	Dapivirine (TMC120)	Reverse Transcriptase	Microbiology
InChI=1S/C13H9ClN2O3/c14-12-7-6-10(16(18)19)8-11(12)13(17)15-9-4-2-1-3-5-9/h1-8H,(H,15,17)	N-phenyl2-chloro-5-nitrobenzamide	GW9662, TIMTEC-BB SBB006523	PPAR	DNA Damage
InChI=1S/C17H17BrN2O2/c1-2-6-16(21)19-12-7-5-8-13(11-12)20-17(22)14-9-3-4-10-15(14)18/h3-5,7-11H,2,6H2,1H3,(H,19,21)(H,20,22)	N-m-butyrylaminophenylo-bromobenzamide	ML161	Others	Others
InChI=1S/C18H21N5O3/c1-11(2)12-5-7-13(8-6-12)20-14(24)9-23-10-19-16-15(23)17(25)22(4)18(26)21(16)3/h5-8,10-11H,9H2,1-4H3,(H,20,24)	N-p-cumenyl(1,3-dimethyl-2,6-dioxo-3,7-dihydro-7-purinyl)acetamide	A-0010239, HC-030031, TOSLAB 829227	Calcium Channel	Transmembrane Transporters
InChI=1S/C19H16N2O5/c22-15(23)10-20-18(25)16-17(24)13-8-4-5-9-14(13)21(19(16)26)11-12-6-2-1-3-7-12/h1-9,24H,10-11H2,(H,20,25)(H,22,23)	(1-benzyl-4-hydroxy-2-oxo-1,2-dihydro-3-quinolylcarbonylamino)acetic acid	IOX2, JICL38	HIF	Angiogenesis
InChI=1S/C26H32N8/c1-18-7-9-19(10-8-18)24-21(15-29-31(24)2)23-22-25(32(3)30-23)27-17-28-26(22)34-14-11-20(16-34)33-12-5-4-6-13-33/h7-10,15,17,20H,4-6,11-14,16H2,1-3H3/t20-/m0/s1	4-[(S)-3-piperidino-1-pyrrolidinyl]-1-methyl-3-[1-methyl-5-(p-tolyl)-4-pyrazolyl]-1H-1,2,5,7-tetraazaindene	CYP3cide, PF-04981517, PF-4981517	P450 (e.g. CYP17)	Metabolism
InChI=1S/C22H21N3O4/c1-2-16-4-3-5-17(12-16)25-22-18-13-20-21(14-19(18)23-15-24-22)29-11-9-27-7-6-26-8-10-28-20/h1,3-5,12-15H,6-11H2,(H,23,24,25)	(m-ethynylphenyl)-2,5,8,11-tetraoxa-15,17-diazatricyclo[10.8.0.0¹⁴,¹⁹]icosa-1(20),12,14(19),15,17-pentaen-18-ylamine	BPI-2009H, Icotinib	EGFR	Protein Tyrosine Kinase
InChI=1S/C21H17Cl3N4OS/c22-21(23,24)19(27-17(29)12-11-14-6-2-1-3-7-14)28-20(30)26-16-10-4-8-15-9-5-13-25-18(15)16/h1-13,19H,(H,27,29)(H2,26,28,30)/b12-11+	N-{2,2,2-trichloro-1-[3-(8-quinolyl)thioureido]ethyl}-(E)-cinnamamide	Salubrinal	PERK	Apoptosis
InChI=1S/C31H36F6N6O2/c1-18-11-19(2)27-25(12-18)26(5-4-10-42(27)16-20-6-8-22(9-7-20)28(44)45)43(29-38-40-41(3)39-29)17-21-13-23(30(32,33)34)15-24(14-21)31(35,36)37/h11-15,20,22,26H,4-10,16-17H2,1-3H3,(H,44,45)/t20?,22?,26-/m0/s1	4-{[(S)-5-({[3,5-bis(trifluoromethyl)phenyl]methyl}(2-methyl-2H-tetraazol-5-yl)amino)-7,9-dimethyl-2,3,4,5-tetrahydro-1H-1-benzazepin-1-yl]methyl}cyclohexanecarboxylic acid	Evacetrapib (LY2484595)	CETP	Metabolism
InChI=1S/C10H10N2O2S/c1-11-9(13)12(10(14)15-11)7-8-5-3-2-4-6-8/h2-6H,7H2,1H3	4-benzyl-2-methyl-1,2,4-thiadiazolidine-3,5-dione	NP 01139, TDZD-8	GSK-3	PI3K/Akt/mTOR
InChI=1S/C15H9Cl2NO2/c16-11-6-5-9(7-12(11)17)8-18-13-4-2-1-3-10(13)14(19)15(18)20/h1-7H,8H2	1-[(3,4-dichlorophenyl)methyl]-2,3-indolinedione	Apoptosis Activator 2	Caspase	Apoptosis
InChI=1S/C24H21N3OS/c1-3-21-27-22(18-11-7-8-16(2)14-18)23(29-21)19-12-13-25-20(15-19)26-24(28)17-9-5-4-6-10-17/h4-15H,3H2,1-2H3,(H,25,26,28)	N-{4-[2-ethyl-4-(m-tolyl)-1,3-thiazol-5-yl]-2-pyridyl}benzamide	TAK-715	p38 MAPK	MAPK
InChI=1S/C16H18N2OS/c1-11-6-8-12(9-7-11)14(19)10-18-13-4-2-3-5-15(13)20-16(18)17/h6-9,17H,2-5,10H2,1H3	2-(2-imino-2,3,4,5,6,7-hexahydro-1-thia-3-aza-3-indenyl)-1-(p-tolyl)-1-ethanone	Pifithrin-α (PFTα) HBr	p53,Autophagy	Apoptosis
InChI=1S/C8H7NO2S/c9-12(10,11)7-6-8-4-2-1-3-5-8/h1-5H,(H2,9,10,11)	2-phenylethynesulfonamide	NSC 303580, PFTμ, Pifithrin-μ	p53	Apoptosis
InChI=1S/C10H12N4O5S/c1-14-7-4-8(15)6(12-13-10(11)16)2-5(7)3-9(14)20(17,18)19/h2,4,9,15H,3H2,1H3,(H2,11,16)(H,17,18,19)/p-1/t9-/m0/s1	(S)-6-hydroxy-1-methyl-5-(ureidoideneamino)-2-indolinesulfonate	Carbazochrome sodium sulfonate (AC-17)	Others	Others
InChI=1S/C10H13FN2O5/c1-4-2-13(10(17)12-8(4)16)9-6(11)7(15)5(3-14)18-9/h2,5-7,9,14-15H,3H2,1H3,(H,12,16,17)/t5-,6+,7-,9-/m0/s1	1-[(2S,3R,4S,5S)-3-fluoro-4-hydroxy-5-(hydroxymethyl)tetrahydro-2-furyl]-5-methyl-2,4(1H,3H)-pyrimidinedione	Clevudine	DNA/RNA Synthesis	DNA Damage
InChI=1S/C19H18ClN3O5S/c20-16-6-5-15(29-16)18(25)21-9-14-10-23(19(26)28-14)13-3-1-12(2-4-13)22-7-8-27-11-17(22)24/h1-6,14H,7-11H2,(H,21,25)/t14-/m0/s1	N-({(S)-2-oxo-3-[p-(3-oxo-4-morpholinyl)phenyl]-1,3-oxazolidin-5-yl}methyl)-5-chloro-2-thenamide	BAY 59-7939, Rivaroxaban	Factor Xa	Metabolism
InChI=1S/C20H32O5/c1-2-3-6-9-15(21)12-13-17-16(18(22)14-19(17)23)10-7-4-5-8-11-20(24)25/h4,7,12-13,15-17,19,21,23H,2-3,5-6,8-11,14H2,1H3,(H,24,25)/b7-4-,13-12+/t15-,16+,17+,19+/m0/s1	(Z)-7-{(1R,2R,3R)-2-[(S,E)-3-hydroxy-1-octenyl]-3-hydroxy-5-oxocyclopentyl}-5-heptenoic acid	Prostaglandin E2 (PGE2)	Others	Others
InChI=1S/C19H20FNO3/c20-15-3-1-13(2-4-15)17-7-8-21-10-14(17)11-22-16-5-6-18-19(9-16)24-12-23-18/h1-6,9,14,17,21H,7-8,10-12H2/t14-,17-/m0/s1	5-{[(3S,4R)-4-(p-fluorophenyl)-3-piperidyl]methoxy}-2H-1,3-benzodioxole	BRL-29060A, FG-7051, Paroxetine HCl, Paroxetine mesylate	AChR,5-HT Receptor	Neuronal Signaling
InChI=1S/C17H14O3S/c1-10(17(19)20)11-6-7-15-12(8-11)9-14(18)13-4-2-3-5-16(13)21-15/h2-8,10H,9H2,1H3,(H,19,20)	2-{10-oxo-2-thiatricyclo[9.4.0.0³,⁸]pentadeca-1(15),3(8),4,6,11,13-hexaen-6-yl}propionic acid	F0001-2421, Zaltoprofen	COX	Neuronal Signaling
InChI=1S/C9H8O4/c1-6(10)13-8-5-3-2-4-7(8)9(11)12/h2-5H,1H3,(H,11,12)	o-acetoxybenzoic acid	Acetylsalicylic acid, Aspirin	COX	Metabolism
InChI=1S/C13H9F3N2O2/c14-13(15,16)8-3-1-4-9(7-8)18-11-10(12(19)20)5-2-6-17-11/h1-7H,(H,17,18)(H,19,20)	2-[m-(trifluoromethyl)phenylamino]nicotinic acid	Niflumic acid	COX,GABA Receptor	Neuronal Signaling
InChI=1S/C22H21Cl3N4O/c1-14-20(22(30)27-28-11-3-2-4-12-28)26-29(19-10-9-17(24)13-18(19)25)21(14)15-5-7-16(23)8-6-15/h5-10,13H,2-4,11-12H2,1H3,(H,27,30)	[5-(p-chlorophenyl)-1-(2,4-dichlorophenyl)-4-methyl-3-pyrazolyl](piperidinoamino)methanone	Rimonabant, SR141716	Cannabinoid Receptor	GPCR & G Protein
InChI=1S/C45H57NO14/c1-24-28(57-39(51)33(48)32(26-17-13-11-14-18-26)46-40(52)60-41(3,4)5)22-45(53)37(58-38(50)27-19-15-12-16-20-27)35-43(8,36(49)34(55-10)31(24)42(45,6)7)29(54-9)21-30-44(35,23-56-30)59-25(2)47/h11-20,28-30,32-35,37,48,53H,21-23H2,1-10H3,(H,46,52)/t28-,29-,30+,32-,33+,34+,35-,37-,43+,44-,45+/m0/s1	(1S,3R,4S,7R,9S,10S,12R,15S)-2,4-dibenzoyloxy-1-hydroxy-9,12-dimethoxy-10,14,17,17-tetramethyl-11-oxo-6-oxatetracyclo[11.3.1.0³,¹⁰.0⁴,⁷]heptadec-13-en-15-yl (2R,3S)-3-[(tert-butyl)(oxycarbonylamino)]-2-hydroxy-3-phenylpropionate	Cabazitaxel, RPR-116258A, XRP6258, TXD 258	Microtubule Associated	Cytoskeletal Signaling
InChI=1S/C12H17NO3/c1-2-3-8-16-11-6-4-10(5-7-11)9-12(14)13-15/h4-7,15H,2-3,8-9H2,1H3,(H,13,14)	(p-butoxyphenyl)acetohydroxamic acid	Bufexamac	COX	Neuronal Signaling
InChI=1S/C9H7Cl2N5/c10-5-3-1-2-4(6(5)11)7-8(12)14-9(13)16-15-7/h1-3H,(H4,12,13,14,16)	6-(2,3-dichlorophenyl)-1,2,4-triazine-3,5-diamine	BW-430C, Lamotrigine	Sodium Channel,5-HT Receptor	Transmembrane Transporters
InChI=1S/C7H7FO2S/c8-11(9,10)6-7-4-2-1-3-5-7/h1-5H,6H2	[(fluorosulfonyl)methyl]benzene	PMSF, Phenylmethylsulfonyl Fluoride	Serine Protease,Cysteine Protease	Proteases
InChI=1S/2C15H14O3.Ca/c2*1-11(15(16)17)12-6-5-9-14(10-12)18-13-7-3-2-4-8-13;/h2*2-11H,1H3,(H,16,17);/q;;+2/p-2	calcium bis[2-(m-phenoxyphenyl)propionate]	Fenoprofen calcium hydrate	Immunology & Inflammation related	Immunology & Inflammation
InChI=1S/C13H8Cl2N2O4/c14-7-1-4-12(18)9(5-7)13(19)16-11-3-2-8(17(20)21)6-10(11)15/h1-6,18H,(H,16,19)	N-(2-chloro-4-nitrophenyl)5-chloro-2-hydroxybenzamide	Niclocide, Niclosamide	STAT	JAK/STAT
InChI=1S/C25H28N8O2/c1-4-5-13-32-21-22(29-24(32)31-12-8-9-17(26)14-31)30(3)25(35)33(23(21)34)15-20-27-16(2)18-10-6-7-11-19(18)28-20/h6-7,10-11,17H,8-9,12-15,26H2,1-3H3/t17-/m1/s1	8-[(R)-3-amino-1-piperidyl]-7-(2-butynyl)-3-methyl-1-[(4-methyl-2-quinazolinyl)methyl]-3,7-dihydro-2,6(1H)-purinedione	BI-1356, Linagliptin	DPP-4	Proteases
InChI=1S/C19H20N2O3/c1-19(2,18(22)23)24-13-16-15-10-6-7-11-17(15)21(20-16)12-14-8-4-3-5-9-14/h3-11H,12-13H2,1-2H3,(H,22,23)	2-[(1-benzyl-1H-indazol-3-yl)methoxy]-2-methylpropionic acid	AF 2838, Bindarit	Immunology & Inflammation related	Immunology & Inflammation
InChI=1S/C17H25N3O2/c18-9-14-2-1-3-20(14)15(21)10-19-16-5-12-4-13(6-16)8-17(22,7-12)11-16/h12-14,19,22H,1-8,10-11H2/t12?,13?,14-,16?,17?/m0/s1	(S)-1-[2-(3-hydroxy-1-adamantanylamino)acetyl]-2-pyrrolidinecarbonitrile	Vildagliptin (LAF-237)	DPP-4	Proteases
InChI=1S/C27H29NO10/c1-10-22(30)14(28)7-17(37-10)38-16-9-27(35,11(2)29)8-13-19(16)26(34)21-20(24(13)32)23(31)12-5-4-6-15(36-3)18(12)25(21)33/h4-6,10,14,16-17,22,30,32,34-35H,7-9,28H2,1-3H3/t10-,14-,16-,17-,22+,27-/m0/s1	(7S,9S)-7-[(2R,4S,5S,6S)-4-amino-5-hydroxy-6-methyltetrahydro-2H-pyran-2-yloxy]-9-acetyl-6,9,11-trihydroxy-4-methoxy-7,8,9,10-tetrahydro-5H,12H-naphthacene-5,12-dione	Daunomycin HCl, Daunorubicin HCl	Topoisomerase	DNA Damage
InChI=1S/C23H36O7/c1-4-13(2)23(29)30-20-11-17(25)9-15-6-5-14(3)19(22(15)20)8-7-16(24)10-18(26)12-21(27)28/h5-6,9,13-14,16-20,22,24-26H,4,7-8,10-12H2,1-3H3,(H,27,28)/t13-,14-,16+,17+,18+,19-,20-,22-/m0/s1	(3R,5R)-7-{(1S,2S,6S,8S,8aR)-8-[(S)-2-methylbutyroxy]-6-hydroxy-2-methyl-1,2,6,7,8,8a-hexahydro-1-naphthyl}-3,5-dihydroxyheptanoic acid	CS-514 Sodium, Pravastatin, Pravastatin sodium	HMG-CoA Reductase	Metabolism
InChI=1S/C21H25ClN2O3/c22-17-8-6-16(7-9-17)21(19-4-1-2-12-23-19)27-18-10-14-24(15-11-18)13-3-5-20(25)26/h1-2,4,6-9,12,18,21H,3,5,10-11,13-15H2,(H,25,26)/t21-/m0/s1	4-{4-[(S)-(p-chlorophenyl)(2-pyridyl)methoxy]-1-piperidyl}butyric acid	Bepotastine, Bepotastine Besilate, TAU 284	Histamine Receptor	Neuronal Signaling
InChI=1S/C17H14O4S/c1-22(19,20)14-9-7-12(8-10-14)15-11-21-17(18)16(15)13-5-3-2-4-6-13/h2-10H,11H2,1H3	4-(p-mesylphenyl)-3-phenyl-2(5H)-furanone	MK-0966, Rofecoxib	COX	Neuronal Signaling
InChI=1S/C22H31N3O5/c1-28-18-14-17(15-19(29-2)22(18)30-3)6-7-20(26)25-12-10-23(11-13-25)16-21(27)24-8-4-5-9-24/h6-7,14-15H,4-5,8-13,16H2,1-3H3/b7-6+	(E)-1-{4-[2-oxo-2-(1-pyrrolidinyl)ethyl]-1-piperazinyl}-3-(3,4,5-trimethoxyphenyl)-2-propen-1-one	Cinepazide maleate	Calcium Channel	Transmembrane Transporters
InChI=1S/C25H20N4O5/c1-2-33-24-26-20-9-5-8-19(23(30)31)21(20)29(24)14-15-10-12-16(13-11-15)17-6-3-4-7-18(17)22-27-25(32)34-28-22/h3-13H,2,14H2,1H3,(H,30,31)(H,27,28,32)	2-ethoxy-1-{[2'-(5-oxo-1,2,4-oxadiazol-3-yl)-4-biphenylyl]methyl}-1H-1,3-benzimidazole-7-carboxylic acid	Azilsartan, TAK-536	RAAS	Endocrinology & Hormones
InChI=1S/C29H42N2O4/c1-5-8-9-10-11-14-22-34-27-16-13-12-15-26(27)28(32)30-25-19-17-24(18-20-25)29(33)35-23-21-31(4,6-2)7-3/h12-13,15-20H,5-11,14,21-23H2,1-4H3/p+1	1-(diethylmethylammonio)-2-{p-[o-(octyloxy)benzylamino]benzoyloxy}ethane	Otilonium Bromide	AChR	Neuronal Signaling
InChI=1S/C27H29N5O6S/c1-27(2,3)18-10-12-19(13-11-18)39(34,35)32-23-22(38-21-9-6-5-8-20(21)36-4)26(37-17-16-33)31-25(30-23)24-28-14-7-15-29-24/h5-15,33H,16-17H2,1-4H3,(H,30,31,32)	2-{6-[p-(tert-butyl)phenylsulfonylamino]-5-(o-methoxyphenoxy)-2,2'-bipyrimidinyl-4-yloxy}ethanol	Bosentan Hydrate, Ro 47-0203	Endothelin Receptor	GPCR & G Protein
InChI=1S/C26H26ClN3/c1-18-13-19(16-28-15-18)17-30-11-8-20(9-12-30)25-24-7-6-23(27)14-22(24)5-4-21-3-2-10-29-26(21)25/h2-3,6-7,10,13-16H,4-5,8-9,11-12,17H2,1H3	4-{13-chloro-4-azatricyclo[9.4.0.0³,⁸]pentadeca-1(11),3(8),4,6,12,14-hexaen-2-ylidene}-1-[(5-methyl-3-pyridyl)methyl]piperidine	Rupatadine Fumarate	Histamine Receptor	Neuronal Signaling
InChI=1S/C33H34N4O6/c1-20(2)42-32(38)27-21(3)35-31(34)29(28(27)24-15-10-16-25(17-24)37(40)41)33(39)43-26-18-36(19-26)30(22-11-6-4-7-12-22)23-13-8-5-9-14-23/h4-17,20,26,28,30,35H,18-19,34H2,1-3H3	3-1-benzhydryl-3-azetidinyl 5-isopropyl 2-amino-6-methyl-4-(m-nitrophenyl)-1,4-dihydro-3,5-pyridinedicarboxylate	Azelnidipine, UR-12592	Calcium Channel	Transmembrane Transporters
InChI=1S/C20H27N/c1-2-21(17-9-15-19-11-5-3-6-12-19)18-10-16-20-13-7-4-8-14-20/h3-8,11-14H,2,9-10,15-18H2,1H3	N-ethylbis(3-phenylpropyl)amine	Alverine Citrate, NSC 35459	OX Receptor	Others
InChI=1S/C30H24N4O8/c1-3-38-28-31-23-10-6-9-22(27(35)39-16-24-17(2)40-30(37)41-24)25(23)34(28)15-18-11-13-19(14-12-18)20-7-4-5-8-21(20)26-32-29(36)42-33-26/h4-14H,3,15-16H2,1-2H3,(H,32,33,36)	(5-methyl-2-oxo-1,3-dioxol-4-yl)methyl 2-ethoxy-1-{[2'-(5-oxo-1,2,4-oxadiazol-3-yl)-4-biphenylyl]methyl}-1H-1,3-benzimidazole-7-carboxylate	Azilsartan Medoxomil, TAK-491	RAAS	Endocrinology & Hormones
InChI=1S/C19H21NO4/c1-2-8-20-9-7-18-15-11-3-4-12(21)16(15)24-17(18)13(22)5-6-19(18,23)14(20)10-11/h2-4,14,17,21,23H,1,5-10H2/t14-,17+,18+,19-/m1/s1	(1S,5R,13R,17S)-4-allyl-10,17-dihydroxy-12-oxa-4-azapentacyclo[9.6.1.0¹,¹³.0⁵,¹⁷.0⁷,¹⁸]octadeca-7,9,11(18)-trien-14-one	Naloxone HCl	Opioid Receptor	Neuronal Signaling
InChI=1S/C22H30Cl2N10/c23-15-5-9-17(10-6-15)31-21(27)33-19(25)29-13-3-1-2-4-14-30-20(26)34-22(28)32-18-11-7-16(24)8-12-18/h5-12H,1-4,13-14H2,(H5,25,27,29,31,33)(H5,26,28,30,32,34)	1,6-bis{[(E)-1-(p-chlorophenyl)guanidino]aminomethyleneamino}hexane	Chlorhexidine, Chlorhexidine diacetate, Chlorhexidine?2HCl, Hibitane diacetate, NSC-185	Anti-infection	Microbiology
InChI=1S/C6H10N2O2/c7-5(9)4-8-3-1-2-6(8)10/h1-4H2,(H2,7,9)	(2-oxo-1-pyrrolidinyl)acetamide	Piracetam, UCB 6215	GluR	Neuronal Signaling
InChI=1S/C8H8O3/c1-11-8-4-6(5-9)2-3-7(8)10/h2-5,10H,1H3	vanillin	FEMA 3107, Vanillin	Others	Others
InChI=1S/C14H11ClN2O4S/c15-11-6-5-8(7-12(11)22(16,20)21)14(19)10-4-2-1-3-9(10)13(18)17-14/h1-7,19H,(H,17,18)(H2,16,20,21)	2-chloro-5-(1-hydroxy-3-oxo-1-isoindolinyl)benzenesulfonamide	Chlortalidone, Chlorthalidone	Others	Others
InChI=1S/C10H12N4O5S/c1-10(5-13-3-2-11-12-13)8(9(16)17)14-6(15)4-7(14)20(10,18)19/h2-3,7-8H,4-5H2,1H3,(H,16,17)/t7-,8+,10+/m1/s1	(1R,2S,3S,5R)-3-methyl-4,4-dioxo-7-oxo-3-[(1H-1,2,3-triazol-1-yl)methyl]-4λ⁶-thia-1-azabicyclo[3.2.0]heptane-2-carboxylic acid	Tazobactam, Tazobactam acid, Tazobactamum	Anti-infection	Microbiology
InChI=1S/C28H37ClO7/c1-6-23(33)35-15-22(32)28(36-24(34)7-2)16(3)12-20-19-9-8-17-13-18(30)10-11-25(17,4)27(19,29)21(31)14-26(20,28)5/h10-11,13,16,19-21,31H,6-9,12,14-15H2,1-5H3/t16-,19-,20-,21-,25-,26-,27-,28-/m0/s1	2-{(1R,2S,10S,11S,13S,14R,15S,17S)-1-chloro-17-hydroxy-2,13,15-trimethyl-5-oxo-14-propionoxytetracyclo[8.7.0.0²,⁷.0¹¹,¹⁵]heptadeca-3,6-dien-14-yl}-2-oxoethyl propionate	Beclometasone dipropionate, Beclomethasone dipropionate	Glucocorticoid Receptor	Endocrinology & Hormones
InChI=1S/C22H19ClO3/c23-16-11-9-14(10-12-16)13-5-7-15(8-6-13)19-20(24)17-3-1-2-4-18(17)21(25)22(19)26/h1-4,9-13,15,24H,5-8H2/t13-,15-	4-hydroxy-3-[(1r,4r)-4-(p-chlorophenyl)cyclohexyl]-1,2-naphthalenedione	Atavaquone, Atovaquone	Anti-infection	Microbiology
InChI=1S/C20H15BrN6O/c1-11-7-14(10-23)8-12(2)17(11)28-19-16(21)18(24)26-20(27-19)25-15-5-3-13(9-22)4-6-15/h3-8H,1-2H3,(H3,24,25,26,27)	4-[6-amino-5-bromo-2-(p-cyanophenylamino)-4-pyrimidinyloxy]-3,5-xylenecarbonitrile	Etravirine (TMC125), R-165335	Reverse Transcriptase	Microbiology
InChI=1S/C28H35NO3/c1-17(30)28(32)14-13-25-23-11-7-19-15-21(31)10-12-22(19)26(23)24(16-27(25,28)2)18-5-8-20(9-6-18)29(3)4/h5-6,8-9,15,23-25,32H,7,10-14,16H2,1-4H3/t23-,24+,25-,27-,28-/m0/s1	(10S,11S,14R,15S,17R)-14-acetyl-17-[p-(dimethylamino)phenyl]-14-hydroxy-15-methyltetracyclo[8.7.0.0²,⁷.0¹¹,¹⁵]heptadeca-1,6-dien-5-one	CDB-2914, Ulipristal	Estrogen/progestogen Receptor	Endocrinology & Hormones
InChI=1S/C24H28N2O3/c1-3-14-9-16-11-18(12-17(16)10-15(14)4-2)25-13-22(28)19-5-7-21(27)24-20(19)6-8-23(29)26-24/h5-10,18,22,25,27-28H,3-4,11-13H2,1-2H3,(H,26,29)/t22-/m0/s1	5-[(R)-2-(5,6-diethyl-2-indanylamino)-1-hydroxyethyl]-8-hydroxy-2(1H)-quinolinone	Indacaterol, Indacaterol Maleate, QAB149	Adrenergic Receptor	Neuronal Signaling
InChI=1S/C4H4N2OS/c7-3-1-2-5-4(8)6-3/h1-2H,(H2,5,6,7,8)	2-thioxo-4(1H,3H)-pyrimidinone	2-Thiouracil	Others	Others
InChI=1S/C16H21NO5S/c1-3-21-16(19)10-14(18)17-8-9-23-15(17)11-22-13-7-5-4-6-12(13)20-2/h4-7,15H,3,8-11H2,1-2H3	ethyl 3-{2-[(o-methoxyphenoxy)methyl]-1,3-thiazolidin-3-yl}-3-oxopropionate	Moguisteine	Others	Others
InChI=1S/C19H21FN2O4/c1-10-2-3-12-16-13(18(24)14(19(25)26)9-22(10)16)8-15(20)17(12)21-6-4-11(23)5-7-21/h8-11,23H,2-7H2,1H3,(H,25,26)	8-fluoro-7-(4-hydroxy-1-piperidyl)-4-methyl-1-oxo-1,4,5,6-tetrahydro-3a-aza-2-phenalenecarboxylic acid	Nadifloxacin, OPC-7251	Anti-infection	Microbiology
InChI=1S/C9H12N2O4S/c12-7-2-1-5(10-7)8(13)11-4-16-3-6(11)9(14)15/h5-6H,1-4H2,(H,10,12)(H,14,15)/t5-,6-/m0/s1	(R)-3-{[(S)-5-oxo-2-pyrrolidinyl]carbonyl}-1,3-thiazolidine-4-carboxylic acid	Pidotimod	Immunology & Inflammation related	Immunology & Inflammation
InChI=1S/C8H11NO3/c1-5-8(12)7(4-11)6(3-10)2-9-5/h2,10-12H,3-4H2,1H3	4,5-bis(hydroxymethyl)-2-methyl-3-pyridinol	Pyridoxine, Pyridoxine HCl, Pyridoxol, Vitamin B6, Gravidox, Vitamin B6	Vitamin	Metabolism
InChI=1S/C6H8O6/c7-1-2(8)5-3(9)4(10)6(11)12-5/h2,5,7-10H,1H2/t2-,5+/m0/s1	(R)-5-[(S)-1,2-dihydroxyethyl]-3,4-dihydroxy-2(5H)-furanone	Ascorbic acid, Vitamin C	Vitamin	Metabolism
InChI=1S/C9H9N3O2S2/c10-7-1-3-8(4-2-7)16(13,14)12-9-11-5-6-15-9/h1-6H,10H2,(H,11,12)	2-(p-aminophenylsulfonylamino)-1,3-thiazole	A-0015747, Sulfathiazole	Anti-infection	Microbiology
InChI=1S/C19H21NO/c1-20(2)13-7-11-17-16-9-4-3-8-15(16)14-21-19-12-6-5-10-18(17)19/h3-6,8-12H,7,13-14H2,1-2H3/b17-11+	N,N-dimethyl[(E)-3-{9-oxatricyclo[9.4.0.0³,⁸]pentadeca-1(15),3(8),4,6,11,13-hexaen-2-ylidene}propyl]amine	Doxepin HCl	Histamine Receptor	Neuronal Signaling
InChI=1S/C7H10ClN3O3/c1-5-9-3-7(11(13)14)10(5)4-6(12)2-8/h3,6,12H,2,4H2,1H3	3-chloro-1-(2-methyl-5-nitro-1-imidazolyl)-2-propanol	Ornidazole, Ro7-0207, NSC 95075	Anti-infection	Microbiology
InChI=1S/C24H31FO6/c1-13-9-18-17-6-5-15-10-16(27)7-8-21(15,3)23(17,25)19(28)11-22(18,4)24(13,30)20(29)12-31-14(2)26/h7-8,10,13,17-19,28,30H,5-6,9,11-12H2,1-4H3/t13-,17+,18+,19+,21+,22+,23+,24+/m1/s1	2-{(1R,2S,10S,11S,13R,14R,15S,17S)-1-fluoro-14,17-dihydroxy-2,13,15-trimethyl-5-oxotetracyclo[8.7.0.0²,⁷.0¹¹,¹⁵]heptadeca-3,6-dien-14-yl}-2-oxoethyl acetate	Dexamethasone Acetate, NSC 39471	Autophagy,IL Receptor	Others
InChI=1S/C14H18N4O3/c1-19-10-5-8(6-11(20-2)12(10)21-3)4-9-7-17-14(16)18-13(9)15/h5-7H,4H2,1-3H3,(H4,15,16,17,18)	5-[(3,4,5-trimethoxyphenyl)methyl]-2,4-pyrimidinediamine	BW 56-72, NIH 204, NSC-106568, Trimethoprim	Anti-infection	Microbiology
InChI=1S/C10H16N2O3S/c13-8(14)4-2-1-3-7-9-6(5-16-7)11-10(15)12-9/h6-7,9H,1-5H2,(H,13,14)(H2,11,12,15)/t6-,7-,9-/m0/s1	5-{(1R,5S,6S)-3-oxo-7-thia-2,4-diazabicyclo[3.3.0]oct-6-yl}valeric acid	Biotin (Vitamin B7)	Vitamin	Metabolism
InChI=1S/C11H12N4O2S/c1-8-6-7-13-11(14-8)15-18(16,17)10-4-2-9(12)3-5-10/h2-7H,12H2,1H3,(H,13,14,15)	2-(p-aminophenylsulfonylamino)-4-methylpyrimidine	RP 2632, Sulfamerazine	Anti-infection	Microbiology
InChI=1S/C12H14N4O2S/c1-8-7-9(2)15-12(14-8)16-19(17,18)11-5-3-10(13)4-6-11/h3-7H,13H2,1-2H3,(H,14,15,16)	2-(p-aminophenylsulfonylamino)-4,6-dimethylpyrimidine	A-0003742, Sulfamethazine	Anti-infection	Microbiology
InChI=1S/C7H6O3/c8-6-4-2-1-3-5(6)7(9)10/h1-4,8H,(H,9,10)	salicylic acid	2-Hydroxybenzoic acid, Salicylic acid, Sodium salicylate	NF-κB	NF-κB
InChI=1S/C5H6N2OS/c1-3-2-4(8)7-5(9)6-3/h2H,1H3,(H2,6,7,8,9)	6-methyl-2-thioxo-4(1H,3H)-pyrimidinone	Methylthiouracil, NSC-193526, NSC-9378	Others	Others
InChI=1S/C15H22N2O/c1-3-17(4-2)14(18)15(10-13(15)11-16)12-8-6-5-7-9-12/h5-9,13H,3-4,10-11,16H2,1-2H3/t13-,15+/m1/s1	N,N-diethyl(2S)-2-(aminomethyl)-1-phenylcyclopropanecarboxamide	Levomilnacipran Hydrochloride, Milnacipran HCl	5-HT Receptor	Neuronal Signaling
InChI=1S/C28H30N2O2/c29-27(31)28(23-7-3-1-4-8-23,24-9-5-2-6-10-24)25-14-17-30(20-25)16-13-21-11-12-26-22(19-21)15-18-32-26/h1-12,19,25H,13-18,20H2,(H2,29,31)/t25-/m1/s1	{(S)-1-[2-(2,3-dihydro-1-benzofuran-5-yl)ethyl]-3-pyrrolidinyl}diphenylacetamide	Darifenacin HBr, UK-88525	AChR	Neuronal Signaling
InChI=1S/C14H15N3O5/c1-3-16(4-2)14(20)10(8-15)5-9-6-11(17(21)22)13(19)12(18)7-9/h5-7,18-19H,3-4H2,1-2H3/b10-5+	N,N-diethyl-(E)-2-cyano-3-(3,4-dihydroxy-5-nitrophenyl)acrylamide	Entacapone, OR-611	Histone Methyltransferase	Epigenetics
InChI=1S/C23H32O3/c1-3-4-5-22(25)26-21-11-10-20-19-8-6-15-14-16(24)7-9-17(15)18(19)12-13-23(20,21)2/h7,9,14,18-21,24H,3-6,8,10-13H2,1-2H3/t18-,19-,20+,21+,23+/m1/s1	(1S,10R,11S,14S,15S)-5-hydroxy-15-methyltetracyclo[8.7.0.0²,⁷.0¹¹,¹⁵]heptadeca-2(7),3,5-trien-14-yl valerate	Estradiol valerate	Estrogen/progestogen Receptor	Endocrinology & Hormones
InChI=1S/C13H20N2O3S/c1-5-6-14-9(3)12(16)15-10-8(2)7-19-11(10)13(17)18-4/h7,9,14H,5-6H2,1-4H3,(H,15,16)	methyl 4-methyl-3-[2-(propylamino)propionylamino]-2-thenoate	Articaine HCl, Ultracaine	Others	Others
InChI=1S/C27H33N3O6S/c1-27(2)23-14-11-20(36-3)17-22(23)24(31)30(25(27)32)16-15-18-9-12-21(13-10-18)37(34,35)29-26(33)28-19-7-5-4-6-8-19/h9-14,17,19H,4-8,15-16H2,1-3H3,(H2,28,29,33)	2-{2-[p-(3-cyclohexylureidosulfonyl)phenyl]ethyl}-7-methoxy-4,4-dimethyl-1,2,3,4-tetrahydro-1,3-isoquinolinedione	Gliquidone, Glurenorm	Potassium Channel	Transmembrane Transporters
InChI=1S/C13H21NO3/c1-13(2,3)14-7-12(17)9-4-5-11(16)10(6-9)8-15/h4-6,12,14-17H,7-8H2,1-3H3/t12-/m1/s1	(S)-2-(tert-butylamino)-1-[4-hydroxy-3-(hydroxymethyl)phenyl]-1-ethanol	Albuterol, Albuterol; AH-3365, Salbutamol, Salbutamol Sulfate, levalbuterol tartrate	Adrenergic Receptor	Neuronal Signaling
InChI=1S/C23H27N/c1-23(2,3)21-14-12-18(13-15-21)16-24(4)17-20-10-7-9-19-8-5-6-11-22(19)20/h5-15H,16-17H2,1-4H3	{[p-(tert-butyl)phenyl]methyl}-N-methyl[(1-naphthyl)methyl]amine	Butenafine, Butenafine HCl, KP-363	Anti-infection	Microbiology
InChI=1S/C15H22N2O/c1-11-7-6-8-12(2)14(11)16-15(18)13-9-4-5-10-17(13)3/h6-8,13H,4-5,9-10H2,1-3H3,(H,16,18)	N-2,6-xylyl-1-methyl-2-piperidinecarboxamide	Mepivacaine, Mepivacaine HCl	Sodium Channel	Transmembrane Transporters
InChI=1S/C24H32O4/c1-5-24(28-16(3)26)13-11-22-21-8-6-17-14-18(27-15(2)25)7-9-19(17)20(21)10-12-23(22,24)4/h1,14,18-22H,6-13H2,2-4H3/t18-,19-,20+,21+,22-,23-,24-/m0/s1	(1S,2R,5S,10R,11S,14R,15S)-14-acetoxy-14-ethynyl-15-methyltetracyclo[8.7.0.0²,⁷.0¹¹,¹⁵]heptadec-6-en-5-yl acetate	8080 CB, Ethynodiol diacetate	Estrogen/progestogen Receptor	Endocrinology & Hormones
InChI=1S/C20H15Cl3N2OS/c21-14-4-5-16(18(23)8-14)19(9-25-7-6-24-12-25)26-10-13-11-27-20-15(13)2-1-3-17(20)22/h1-8,11-12,19H,9-10H2	1-{2-[(7-chloro-1-benzothiophen-3-yl)methoxy]-2-(2,4-dichlorophenyl)ethyl}imidazole	FI-7045, Sertaconazole nitrate	Anti-infection	Microbiology
InChI=1S/C46H77NO17/c1-13-33-30(22-58-45-42(57-12)41(56-11)37(52)26(5)60-45)18-23(2)14-15-31(49)24(3)19-29(16-17-48)39(25(4)32(50)20-34(51)62-33)64-44-38(53)36(47(9)10)40(27(6)61-44)63-35-21-46(8,55)43(54)28(7)59-35/h14-15,17-18,24-30,32-33,35-45,50,52-55H,13,16,19-22H2,1-12H3/b15-14+,23-18+/t24-,25+,26-,27-,28+,29+,30-,32-,33-,35+,36-,37-,38-,39-,40-,41-,42-,43+,44+,45-,46-/m1/s1	[(4R,5S,6S,7R,9R,15R,16R,11E,13E)-15-{[(2R,3R,4R,5R,6R)-5-hydroxy-3,4-dimethoxy-6-methyltetrahydro-2H-pyran-2-yloxy]methyl}-6-{(2R,3R,4R,5S,6R)-5-[(2S,4R,5S,6S)-4,5-dihydroxy-4,6-dimethyltetrahydro-2H-pyran-2-yloxy]-4-(dimethylamino)-3-hydroxy-6-methyltetrahydro-2H-pyran-2-yloxy}-16-ethyl-4-hydroxy-5,9,13-trimethyl-2,10-dioxo-oxa-11,13-cyclohexadecadien-7-yl]acetaldehyde	Fradizine, Tylocine, Tylosine, Tylosin A, Tylosin, Tylosin tartrate	Anti-infection	Microbiology
InChI=1S/C21H25NO/c1-22-18-12-13-19(22)15-20(14-18)23-21(16-8-4-2-5-9-16)17-10-6-3-7-11-17/h2-11,18-21H,12-15H2,1H3/t18-,19+,20?	3-(benzhydryloxy)-8-methyl-8-azabicyclo[3.2.1]octane	Benztropine mesylate	Dopamine Receptor	Neuronal Signaling
InChI=1S/C21H26O2/c1-3-10-21(23)12-9-19-18-6-4-14-13-15(22)5-7-16(14)17(18)8-11-20(19,21)2/h3,8,11,13,18-19,23H,1,4-7,9-10,12H2,2H3/t18-,19+,20+,21+/m1/s1	(10S,11S,14R,15S)-14-allyl-14-hydroxy-15-methyltetracyclo[8.7.0.0²,⁷.0¹¹,¹⁵]heptadeca-1,6,16-trien-5-one	A35957, RU2267, Altrenogest	Estrogen/progestogen Receptor	Endocrinology & Hormones
InChI=1S/C16H19N3O4S/c1-16(2)11(15(22)23)19-13(21)10(14(19)24-16)18-12(20)9(17)8-6-4-3-5-7-8/h3-7,9-11,14H,17H2,1-2H3,(H,18,20)(H,22,23)/t9-,10-,11+,14-/m1/s1	(2S,5R,6R)-6-{[(R)-aminophenylmethyl]carbonylamino}-3,3-dimethyl-7-oxo-4-thia-1-azabicyclo[3.2.0]heptane-2-carboxylic acid	Ampicillin Trihydrate, Ampicillin sodium, NCI-C56086	Anti-infection	Microbiology
InChI=1S/C10H7Cl2N3O/c11-6-1-2-7-5(9(6)12)3-15-4-8(16)14-10(15)13-7/h1-2H,3-4H2,(H,13,14,16)	10,11-dichloro-2,4,7-triazatricyclo[7.4.0.0³,⁷]trideca-1(9),2,10,12-tetraen-5-one	Anagrelide HCl, BL-4162A	PDE	Metabolism
InChI=1S/C11H12N2O/c1-9-8-11(14)13(12(9)2)10-6-4-3-5-7-10/h3-8H,1-2H3	1-methyl-5-methyl-2-phenyl-1,2-dihydro-3H-pyrazol-3-one	Antipyrine, Phenazone	COX	Neuronal Signaling
InChI=1S/C17H21NO/c1-14-8-6-7-11-16(14)19-17(12-13-18-2)15-9-4-3-5-10-15/h3-11,17-18H,12-13H2,1-2H3/t17-/m1/s1	N-methyl[(R)-3-phenyl-3-(o-tolyloxy)propyl]amine	Atomoxetine HCl, LY 139603 HCl	5-HT Receptor	Neuronal Signaling
InChI=1S/C8H12N2/c1-9-7-5-8-4-2-3-6-10-8/h2-4,6,9H,5,7H2,1H3	N-methyl[2-(2-pyridyl)ethyl]amine	Betahistine, Betahistine 2HCl, Betahistine mesylate, PT-9	Histamine Receptor	Neuronal Signaling
InChI=1S/C12H21N3O5S3/c1-3-14-10-8-15(5-4-6-20-2)23(18,19)12-9(10)7-11(21-12)22(13,16)17/h7,10,14H,3-6,8H2,1-2H3,(H2,13,16,17)/t10-/m0/s1	(R)-4-(ethylamino)-6-(3-methoxypropyl)-7,7-dioxo-4,5,6,7-tetrahydro-7H,7H-1,7λ⁶-dithia-6-azaindene-2-sulfonamide	AL-4862, Brinzolamide	Carbonic Anhydrase	Metabolism
InChI=1S/C17H18N2O6S/c1-17(2)11(16(24)25)19-13(21)10(14(19)26-17)18-12(20)9(15(22)23)8-6-4-3-5-7-8/h3-7,9-11,14H,1-2H3,(H,18,20)(H,22,23)(H,24,25)/t9?,10-,11+,14-/m1/s1	(2S,5R,6R)-6-[(carboxyphenylmethyl)carbonylamino]-3,3-dimethyl-7-oxo-4-thia-1-azabicyclo[3.2.0]heptane-2-carboxylic acid	BRL-2064, Carbenicillin disodium	Anti-infection	Microbiology
InChI=1S/C22H26N2O2S/c1-24-12-5-6-19(24)15-18-16-23-22-10-9-17(14-21(18)22)11-13-27(25,26)20-7-3-2-4-8-20/h2-4,7-10,14,16,19,22H,5-6,11-13,15H2,1H3/t19-,22?/m1/s1	3-{[(R)-1-methyl-2-pyrrolidinyl]methyl}-5-[2-(phenylsulfonyl)ethyl]-7aH-indole	Eletriptan HBr, UK-116044	5-HT Receptor	Neuronal Signaling
InChI=1S/C14H12FNO3/c1-7-2-3-8-4-9(15)5-10-12(8)16(7)6-11(13(10)17)14(18)19/h4-7H,2-3H2,1H3,(H,18,19)	8-fluoro-4-methyl-1-oxo-1,4,5,6-tetrahydro-3a-aza-2-phenalenecarboxylic acid	Flumequine	Topoisomerase	DNA Damage
InChI=1S/C20H23N/c1-21(2)15-7-12-20-18-10-5-3-8-16(18)13-14-17-9-4-6-11-19(17)20/h3-6,8-12H,7,13-15H2,1-2H3	N,N-dimethyl(3-{tricyclo[9.4.0.0³,⁸]pentadeca-1(15),3,5,7,11,13-hexaen-2-ylidene}propyl)amine	Amitriptyline HCl	5-HT Receptor	Neuronal Signaling
InChI=1S/C9H11NO3/c1-10-5-9(13)6-2-3-7(11)8(12)4-6/h2-4,10-12H,5H2,1H3	1-(3,4-dihydroxyphenyl)-2-(methylamino)-1-ethanone	Adrenalone HCl	Adrenergic Receptor	Neuronal Signaling
InChI=1S/C20H22N2/c1-22-13-10-16(11-14-22)19-18-7-3-2-5-15(18)8-9-17-6-4-12-21-20(17)19/h2-7,12H,8-11,13-14H2,1H3	4-{4-azatricyclo[9.4.0.0³,⁸]pentadeca-1(11),3,5,7,12,14-hexaen-2-ylidene}-1-methylpiperidine	Azatadine dimaleate, SCH10649	Histamine Receptor	Neuronal Signaling
InChI=1S/C8H11NO2/c9-5-8(11)6-1-3-7(10)4-2-6/h1-4,8,10-11H,5,9H2	p-(2-amino-1-hydroxyethyl)phenol	(+,-)-Octopamine HCl	Dopamine Receptor	Neuronal Signaling
InChI=1S/C16H24N2O/c1-3-9-18(10-4-2)11-8-13-6-5-7-15-14(13)12-16(19)17-15/h5-7H,3-4,8-12H2,1-2H3,(H,17,19)	4-[2-(dipropylamino)ethyl]-2-indolinone	Ropinirole HCl, SKF-101468A	Dopamine Receptor	Neuronal Signaling
InChI=1S/C11H15N5O4/c1-12-9-6-10(14-3-13-9)16(4-15-6)11-8(19)7(18)5(2-17)20-11/h3-5,7-8,11,17-19H,2H2,1H3,(H,12,13,14)/t5-,7-,8-,11-/m1/s1	(2R,3R,4S,5R)-2-(9a-methyl-9-adenineyl)-5-(hydroxymethyl)tetrahydro-3,4-furandiol	N6-methyladenosine (m6A), NSC-29409	Others	Others
InChI=1S/C15H16N2O6S2/c1-15(2)9(14(22)23)17-11(19)8(12(17)25-15)16-10(18)7(13(20)21)6-3-4-24-5-6/h3-5,7-9,12H,1-2H3,(H,16,18)(H,20,21)(H,22,23)/t7-,8-,9+,12-/m1/s1	(2S,5R,6R)-6-{[(R)-carboxy(3-thienyl)methyl]carbonylamino}-3,3-dimethyl-7-oxo-4-thia-1-azabicyclo[3.2.0]heptane-2-carboxylic acid	AB 2288, BRL 2288, Ticarcillin sodium	Anti-infection	Microbiology
InChI=1S/C20H23N5O6S/c1-20(2)13(17(28)29)25-15(27)12(16(25)32-20)22-14(26)11(10-6-4-3-5-7-10)23-19(31)24-9-8-21-18(24)30/h3-7,11-13,16H,8-9H2,1-2H3,(H,21,30)(H,22,26)(H,23,31)(H,28,29)/t11-,12-,13+,16-/m1/s1	(2S,5R,6R)-6-{[(R)-(2-oxo-1-imidazolidinylcarbonylamino)phenylmethyl]carbonylamino}-3,3-dimethyl-7-oxo-4-thia-1-azabicyclo[3.2.0]heptane-2-carboxylic acid	Azlocillin sodium salt	Anti-infection	Microbiology
InChI=1S/C18H21NO/c20-18(15-7-3-1-4-8-15,16-9-5-2-6-10-16)17-11-13-19-14-12-17/h1-10,17,19-20H,11-14H2	diphenyl(4-piperidyl)methanol	Azacyclonol, MER 17, MDL 4829	5-HT Receptor	Neuronal Signaling
InChI=1S/C19H23NO3/c1-2-21-16-10-6-7-11-17(16)23-19(15-8-4-3-5-9-15)18-14-20-12-13-22-18/h3-11,18-20H,2,12-14H2,1H3/t18-,19-/m1/s1	(R)-2-[(R)-(o-ethoxyphenoxy)phenylmethyl]morpholine	PNU 155950E, Reboxetine mesylate	Others	Others
InChI=1S/C10H7F3O4/c1-5(14)17-8-4-6(10(11,12)13)2-3-7(8)9(15)16/h2-4H,1H3,(H,15,16)	2-acetoxy-4-(trifluoromethyl)benzoic acid	Triflusal, UR1501	Thrombin	Others
InChI=1S/C21H24F3N3S/c1-25-11-13-26(14-12-25)9-4-10-27-17-5-2-3-6-19(17)28-20-8-7-16(15-18(20)27)21(22,23)24/h2-3,5-8,15H,4,9-14H2,1H3	4-methyl-1-{3-[2-(trifluoromethyl)-10-phenothiazinyl]propyl}piperazine	SKF5019, Trifluoperazine 2HCl	Dopamine Receptor	Neuronal Signaling
InChI=1S/C21H24N2O2/c1-3-14-10-13-11-21(20(24)25-2)18-16(8-9-23(12-13)19(14)21)15-6-4-5-7-17(15)22-18/h4-7,10,13,17,19H,3,8-9,11-12H2,1-2H3/t13-,17?,19+,21-/m0/s1	methyl (13S,15R,18R)-17-ethyl-3,13-diazapentacyclo[13.3.1.0²,¹⁰.0⁴,⁹.0¹³,¹⁸]nonadeca-2,5,7,9,16-pentaene-1-carboxylate	Catharanthine, Catharanthine hemitartrate	AChR	Neuronal Signaling
InChI=1S/C15H23NO/c1-3-15(9-4-5-10-16(2)12-15)13-7-6-8-14(17)11-13/h6-8,11,17H,3-5,9-10,12H2,1-2H3	m-(3-ethyl-1-methyl-3-azepanyl)phenol	Meptazinol HCl	Opioid Receptor	GPCR & G Protein
InChI=1S/C18H24I3N3O8/c1-24(4-9(28)6-26)18(31)12-13(19)11(17(30)22-3-8(27)5-25)14(20)16(15(12)21)23-10(29)7-32-2/h8-9,25-28H,3-7H2,1-2H3,(H,22,30)(H,23,29)	N,N-di2,3-dihydroxypropyl-N-methyl-2,4,6-triiodo-5-[(methoxymethyl)carbonylamino]isophthalamide	Iopromide	Others	Others
InChI=1S/C32H39NO4/c1-31(2,30(35)36)25-17-15-24(16-18-25)29(34)14-9-21-33-22-19-28(20-23-33)32(37,26-10-5-3-6-11-26)27-12-7-4-8-13-27/h3-8,10-13,15-18,28-29,34,37H,9,14,19-23H2,1-2H3,(H,35,36)	2-(p-{1-hydroxy-4-[4-(hydroxydiphenylmethyl)-1-piperidyl]butyl}phenyl)-2-methylpropionic acid	Fexofenadine HCl, MDL 16455A	Histamine Receptor	Neuronal Signaling
InChI=1S/C13H17ClN2O2/c14-12-3-1-11(2-4-12)13(17)15-5-6-16-7-9-18-10-8-16/h1-4H,5-10H2,(H,15,17)	N-2-morpholinoethylp-chlorobenzamide	Moclobemide (Ro 111163)	MAO	Metabolism
InChI=1S/C23H28O6/c1-12-7-14-9-16(24-3)20(25-4)22(26-5)18(14)19-15(8-13(12)2)10-17-21(23(19)27-6)29-11-28-17/h9-10,12-13H,7-8,11H2,1-6H3	3,4,5,19-tetramethoxy-9,10-dimethyl-15,17-dioxatetracyclo[10.7.0.0²,⁷.0¹⁴,¹⁸]nonadeca-1(12),2(7),3,5,13,18-hexaene	Schisandrin B (Sch B)	ATM/ATR,P-gp	PI3K/Akt/mTOR
InChI=1S/C30H48O3/c1-18(2)19-10-15-30(25(32)33)17-16-28(6)20(24(19)30)8-9-22-27(5)13-12-23(31)26(3,4)21(27)11-14-29(22,28)7/h19-24,31H,1,8-17H2,2-7H3,(H,32,33)/t19-,20+,21-,22+,23-,24+,27-,28+,29+,30-/m0/s1	(1R,2R,5S,8R,9R,13R,14R,17S,19R)-17-hydroxy-8-isopropenyl-1,2,14,18,18-pentamethylpentacyclo[11.8.0.0²,¹⁰.0⁵,⁹.0¹⁴,¹⁹]henicosane-5-carboxylic acid	ALS-357, Betulinic acid	Topoisomerase	DNA Damage
InChI=1S/C20H24O6/c1-8(2)18-13(25-18)14-20(26-14)17(3)5-4-9-10(7-23-15(9)21)11(17)6-12-19(20,24-12)16(18)22/h8,11-14,16,22H,4-7H2,1-3H3/t11-,12-,13-,14-,16+,17-,18-,19+,20+/m0/s1	(1S,2S,4S,5S,7R,8R,9S,11S,13S)-8-hydroxy-7-isopropyl-1-methyl-3,6,10,16-tetraoxaheptacyclo[11.7.0.0²,⁴.0²,⁹.0⁵,⁷.0⁹,¹¹.0¹⁴,¹⁸]icos-14(18)-en-17-one	(3bS,4aS,5aS,6R,6aR,7aS,7bS,8aS,8bS)-3b,4,4a,6,6a,7a,7b,8b,9,10-Decahydro-6-hydroxy-8b-methyl-6a-(1-methylethyl)trisoxireno[4b,5:6,7:8a,9]phenanthro[1,2-c]furan-1(3H)-one, NSC 163062, PG490, Triptolide	NF-κB	NF-κB
InChI=1S/C10H18O/c1-9(2)7-4-5-10(9,3)8(11)6-7/h7-8,11H,4-6H2,1-3H3/t7-,8+,10+/m1/s1	borneol	(+)-Borneol, (-)-Borneol, Borneol, L-Borneol	TRPV	Transmembrane Transporters
InChI=1S/C37H40N2O6/c1-38-14-12-24-19-31(42-4)33-21-27(24)28(38)16-22-6-9-26(10-7-22)44-32-18-23(8-11-30(32)41-3)17-29-35-25(13-15-39(29)2)20-34(43-5)36(40)37(35)45-33/h6-11,18-21,28-29,40H,12-17H2,1-5H3	9,20,25-trimethoxy-15,30-dimethyl-7,23-dioxa-15,30-diazaheptacyclo[22.6.2.2³,⁶.1⁸,¹².1¹⁴,¹⁸.0²⁷,³¹.0²²,³³]hexatriaconta-3,5,8,10,12(34),18(33),19,21,24(32),25,27(31),35-dodecaen-21-ol	(+)-Fangchinoline, (+)-Limacine, Tetrandrine B, Hanfangichin B, Fangchinoline	Reverse Transcriptase	Microbiology
InChI=1S/C29H36O6/c1-25-6-7-26(2,24(34)35)14-21(25)29(5)11-9-27(3)17-12-19(32)23(33)16(15-30)22(17)18(31)13-20(27)28(29,4)10-8-25/h12-13,15,21,32-33H,6-11,14H2,1-5H3,(H,34,35)/t21-,25-,26-,27+,28-,29+/m1/s1	(2R,4aS,6aS,12bR,14aS,14bR)-9-formyl-10,11-dihydroxy-2,4a,6a,12b,14a-pentamethyl-8-oxo-1,2,3,4,4a,5,6,6a,8,12b,13,14,14a,14b-tetradecahydro-2-picenecarboxylic acid	Demethylzeylasteral (T-96)	Immunology & Inflammation related	Immunology & Inflammation
InChI=1S/C37H40N2O6/c1-38-14-12-24-19-32(41-3)33-21-27(24)28(38)16-22-6-9-26(10-7-22)44-31-18-23(8-11-30(31)40)17-29-35-25(13-15-39(29)2)20-34(42-4)36(43-5)37(35)45-33/h6-11,18-21,28-29,40H,12-17H2,1-5H3/t28-,29+/m0/s1	(1S,14R)-20,21,25-trimethoxy-15,30-dimethyl-7,23-dioxa-15,30-diazaheptacyclo[22.6.2.2³,⁶.1⁸,¹².1¹⁴,¹⁸.0²⁷,³¹.0²²,³³]hexatriaconta-3,5,8,10,12(34),18(33),19,21,24,26,31,35-dodecaen-9-ol	Berbamine, Berbamine (dihydrochloride)	Bcr-Abl	Angiogenesis
InChI=1S/C10H13N5O3/c11-8-7-9(13-3-12-8)15(4-14-7)10-6(17)1-5(2-16)18-10/h3-6,10,16-17H,1-2H2,(H2,11,12,13)/t5-,6+,10+/m0/s1	(2R,3R,5S)-2-(9-adenineyl)-5-(hydroxymethyl)tetrahydro-3-furanol	Cordycepin	Others	Others
InChI=1S/C18H16O8/c19-12-4-1-10(7-14(12)21)3-6-17(23)26-16(18(24)25)9-11-2-5-13(20)15(22)8-11/h1-8,16,19-22H,9H2,(H,24,25)/b6-3+/t16-/m1/s1	(R)-2-[(E)-2-(3,4-dihydroxyphenyl)ethenylcarbonyloxy]-3-(3,4-dihydroxyphenyl)propionic acid	Rosemary acid, Rosmarinic acid	IκB/IKK	NF-κB
InChI=1S/C11H10O4/c1-13-9-5-7-3-4-11(12)15-8(7)6-10(9)14-2/h3-6H,1-2H3	6,7-dimethoxycoumarin	6,7-dimethoxycoumarin, Aesculetin dimethyl ether, 6,7-Dimethylesculetin, Escoparone, Scoparone	Others	Others
InChI=1S/C48H78O19/c1-20-10-13-48(15-14-46(6)23(29(48)21(20)2)8-9-28-44(4)16-24(51)39(60)45(5,19-50)27(44)11-12-47(28,46)7)43(61)67-42-36(58)33(55)31(53)26(65-42)18-62-40-37(59)34(56)38(25(17-49)64-40)66-41-35(57)32(54)30(52)22(3)63-41/h8,20-22,24-42,49-60H,9-19H2,1-7H3/t20-,21+,22+,24-,25-,26-,27-,28-,29+,30+,31-,32-,33+,34-,35-,36-,37-,38-,39+,40-,41+,42+,44+,45+,46-,47-,48+/m1/s1	(2S,3R,4S,5S,6R)-6-({(2R,3R,4R,5S,6R)-5-[(2S,3R,4R,5R,6S)-3,4,5-trihydroxy-6-methyltetrahydro-2H-pyran-2-yloxy]-3,4-dihydroxy-6-(hydroxymethyl)tetrahydro-2H-pyran-2-yloxy}methyl)-3,4,5-trihydroxytetrahydro-2H-pyran-2-yl (1S,2R,4aS,6aS,6bR,8aR,9R,10R,11R,12aR,12bR,14bS)-10,11-dihydroxy-9-(hydroxymethyl)-1,2,6a,6b,9,12a-hexamethyl-1,2,3,4,4a,5,6,6a,6b,7,8,8a,9,10,11,12,12a,12b,13,14b-icosahydro-4a-…	Asiaticoside, Ba 2742, BRN0078195, CCRIS8995, NSC166062, Emdecassol,Madecassol	ROS	Immunology & Inflammation
InChI=1S/C30H52O4/c1-18(2)10-9-13-30(8,34)19-11-15-28(6)24(19)20(31)16-22-27(5)14-12-23(33)26(3,4)25(27)21(32)17-29(22,28)7/h10,19-25,31-34H,9,11-17H2,1-8H3/t19-,20+,21-,22+,23-,24-,25-,27+,28+,29+,30-/m0/s1	(1R,2R,5S,7R,8S,10R,11R,15R,16R)-14-[(S)-1-hydroxy-1,5-dimethyl-4-hexenyl]-2,6,6,10,11-pentamethyltetracyclo[8.7.0.0²,⁷.0¹¹,¹⁵]heptadecane-5,8,16-triol	(20S)-Protopanaxatriol, g-PPT, 20(S)-APPT	Glucocorticoid Receptor	Endocrinology & Hormones
InChI=1S/C45H76N2O15/c1-25-22-31(20-21-48)41(62-44-39(51)38(47(10)11)40(28(4)58-44)61-37-24-45(7,53)43(52)29(5)57-37)42(54-12)34(59-30(6)49)23-35(50)55-26(2)16-14-13-15-17-33(25)60-36-19-18-32(46(8)9)27(3)56-36/h13-15,17,21,25-29,31-34,36-44,51-53H,16,18-20,22-24H2,1-12H3/b14-13+,17-15+/t25-,26-,27-,28-,29+,31+,32+,33+,34-,36+,37+,38-,39-,40-,41+,42+,43+,44+,45-/m1/s1	(4R,5S,6S,7R,9R,10R,16R,11E,13E)-10-[(2R,5S,6R)-5-(dimethylamino)-6-methyltetrahydro-2H-pyran-2-yloxy]-6-{(2S,3R,4R,5S,6R)-5-[(2S,4R,5S,6S)-4,5-dihydroxy-4,6-dimethyltetrahydro-2H-pyran-2-yloxy]-4-(dimethylamino)-3-hydroxy-6-methyltetrahydro-2H-pyran-2-yloxy}-7-(formylmethyl)-5-methoxy-9,16-dimethyl-2-oxo-oxa-11,13-cyclohexadecadien-4-yl acetate	Acetylspiramycin (ASPM), Spiramycin II, Foromacidin B	Anti-infection	Microbiology
InChI=1S/C16H15FN2O4/c1-7-6-23-14-11(16(18)2-3-16)10(17)4-8-12(14)19(7)5-9(13(8)20)15(21)22/h4-5,7H,2-3,6,18H2,1H3,(H,21,22)/t7-/m0/s1	(S)-9-(1-aminocyclopropyl)-8-fluoro-3-methyl-6-oxo-2,3-dihydro-6H-1-oxa-3a-azaphenalene-5-carboxylic acid	Pazufloxacin mesylate, T-3762, Pazucross	Anti-infection	Microbiology
InChI=1S/C15H14N4O6S2/c16-15-17-7(5-27-15)6(1-2-9(20)21)11(22)18-10-12(23)19-8(14(24)25)3-4-26-13(10)19/h1,3,5,10,13H,2,4H2,(H2,16,17)(H,18,22)(H,20,21)(H,24,25)/b6-1-/t10-,13-/m1/s1	(6R,7R)-7-[(Z)-1-(2-amino-1,3-thiazol-4-yl)-3-carboxy-1-propenylcarbonylamino]-8-oxo-5-thia-1-azabicyclo[4.2.0]oct-2-ene-2-carboxylic acid	Ceftibuten dihydrate, Sch-39720 dihydrate	Anti-infection	Microbiology
InChI=1S/C7H5NO4/c9-6(10)4-2-1-3-8-5(4)7(11)12/h1-3H,(H,9,10)(H,11,12)	2,3-pyridinedicarboxylic acid	Quinolinic acid, pyridine-2,3-dicarboxylic acid, QUIN	NMDAR	Neuronal Signaling
InChI=1S/C8H11NO/c9-6-5-7-1-3-8(10)4-2-7/h1-4,10H,5-6,9H2	p-(2-aminoethyl)phenol	4-hydroxyphenethylamine, para-tyramine, mydrial, uteramin, Tyramine	TAAR	GPCR & G Protein
InChI=1S/C7H6O3/c8-5-1-2-6-7(3-5)10-4-9-6/h1-3,8H,4H2	2H-1,3-benzodioxol-5-ol	1,3-Benzodioxol-5-ol, 3,4-Methylenedioxyphenol, Sesamol	Others	Others
InChI=1S/C10H12N2/c11-6-5-8-7-12-10-4-2-1-3-9(8)10/h1-4,7,12H,5-6,11H2	2-(3-indolyl)ethylamine	Tryptamine	TAAR	GPCR & G Protein
InChI=1S/C14H22O2/c1-13(2,3)9-7-12(16)10(8-11(9)15)14(4,5)6/h7-8,15-16H,1-6H3	2,5-bis(tert-butyl)hydroquinone	2,5-di-t-butyl-1,4-benzohydroquinone, BHQ	ATPase	Transmembrane Transporters
InChI=1S/C9H10O5/c1-13-6-3-5(9(11)12)4-7(14-2)8(6)10/h3-4,10H,1-2H3,(H,11,12)	4-hydroxy-3,5-dianisic acid	3,5-dimethyl ether Gallic Acid, 3,5-dimethoxy-4-hydroxy Benzoic Acid, NSC 2129, SYRA, Syringic acid	Others	Others
InChI=1S/C9H10O4/c1-12-8-5-6(9(11)13-2)3-4-7(8)10/h3-5,10H,1-2H3	methyl vanillate	Methyl Vanillate	Wnt/beta-catenin	Stem Cells & Wnt
InChI=1S/C3Cl3N3O3/c4-7-1(10)8(5)3(12)9(6)2(7)11	1,3,5-trichloro-1,3,5-triazinane-2,4,6-trione	Trichloroisocyanuric acid	ROS	Immunology & Inflammation
InChI=1S/C15H10O3/c16-11-6-7-14-12(8-11)13(17)9-15(18-14)10-4-2-1-3-5-10/h1-9,16H	6-hydroxy-2-phenyl-4-chromenone	6-Hydroxyflavone (6-HF)	GABA Receptor	Transmembrane Transporters
InChI=1S/C22H32O3/c1-13-11-16-17(20(3)8-5-15(24)12-19(13)20)6-9-21(4)18(16)7-10-22(21,25)14(2)23/h12-13,16-18,25H,5-11H2,1-4H3/t13-,16+,17-,18-,20+,21-,22-/m0/s1	(1S,2R,8S,10R,11S,14R,15S)-14-acetyl-14-hydroxy-2,8,15-trimethyltetracyclo[8.7.0.0²,⁷.0¹¹,¹⁵]heptadec-6-en-5-one	MP, Medroxyprogesterone	Estrogen/progestogen Receptor	Endocrinology & Hormones
InChI=1S/C22H24N6O5S2/c1-33-26-15(13-10-35-22(23)24-13)18(29)25-16-19(30)28-17(21(31)32)12(9-34-20(16)28)8-27-7-3-5-11-4-2-6-14(11)27/h3,7,10,16,20H,2,4-6,8-9H2,1H3,(H2,23,24)(H,25,29)(H,31,32)/b26-15-/t16-,20-/m1/s1	(6R,7R)-7-{[(2-amino-1,3-thiazol-4-yl)(methoxyimino)methyl]carbonylamino}-8-oxo-3-[(2,3,4,7-tetrahydro-1H-4-azainden-4-yl)methyl]-5-thia-1-azabicyclo[4.2.0]oct-2-ene-2-carboxylic acid	Cefpirome sulfate	Anti-infection	Microbiology
InChI=1S/C19H18N6O6S2/c1-24-19(21-22-23-24)33-8-11-7-32-17-12(16(28)25(17)13(11)18(29)30)20-15(27)14(31-9-26)10-5-3-2-4-6-10/h2-6,9,12,14,17H,7-8H2,1H3,(H,20,27)(H,29,30)/t12-,14-,17-/m1/s1	(6R,7R)-7-{[(R)-carbonyloxyphenylmethyl]carbonylamino}-3-[(1-methyl-1H-tetraazol-5-ylthio)methyl]-8-oxo-5-thia-1-azabicyclo[4.2.0]oct-2-ene-2-carboxylic acid	Cefamandole nafate	Anti-infection	Microbiology
InChI=1S/C13H14N2/c14-13-9-5-1-3-7-11(9)15-12-8-4-2-6-10(12)13/h1,3,5,7H,2,4,6,8H2,(H2,14,15)	1,2,3,4-tetrahydro-9-acridinylamine	Tacrine HCl, Tacrine hydrochloride hydrate, Tacrine, Tetrahydroaminacrine, Tetrahydroaminoacridine	AChR	Neuronal Signaling
InChI=1S/C11H17NO/c1-9(12-2)8-10-6-4-5-7-11(10)13-3/h4-7,9,12H,8H2,1-3H3	N-methyl[2-(o-methoxyphenyl)-1-methylethyl]amine	2-methoxy-N-methylamphetamine Hydrochloride, OMMA Hydrochloride, Methoxyphenamine Hydrochloride	Adrenergic Receptor	Neuronal Signaling
InChI=1S/C13H11NO3/c15-10-7-5-9(6-8-10)14-13(17)11-3-1-2-4-12(11)16/h1-8,15-16H,(H,14,17)	N-p-hydroxyphenylsalicylamide	Osalmid	Others	Others
InChI=1S/C19H23N3/c1-14-6-8-18(16(3)10-14)20-12-22(5)13-21-19-9-7-15(2)11-17(19)4/h6-13H,1-5H3	1-({N-methyl[(2,4-xylylimino)methyl]amino}methyleneamino)-2,4-xylene	Amitraz, NSC 324552	Adrenergic Receptor	Neuronal Signaling
InChI=1S/C11H12N4O3S/c1-18-11-6-10(13-7-14-11)15-19(16,17)9-4-2-8(12)3-5-9/h2-7H,12H2,1H3,(H,13,14,15)	4-(p-aminophenylsulfonylamino)-6-methoxypyrimidine	A-0012786, Sulfamonomethoxine	Anti-infection	Microbiology
InChI=1S/C35H59NO13/c1-19-16-23(14-15-37)31(32(44-8)25(39)17-26(40)45-20(2)12-10-9-11-13-24(19)38)49-34-29(41)28(36(6)7)30(21(3)47-34)48-27-18-35(5,43)33(42)22(4)46-27/h9-11,13,15,19-25,27-34,38-39,41-43H,12,14,16-18H2,1-8H3/b10-9+,13-11+/t19-,20-,21-,22+,23+,24+,25-,27+,28-,29-,30-,31+,32+,33+,34+,35-/m1/s1	[(4R,5S,6S,7R,9R,10R,16R,11E,13E)-6-{(2S,3R,4R,5S,6R)-5-[(2S,4R,5S,6S)-4,5-dihydroxy-4,6-dimethyltetrahydro-2H-pyran-2-yloxy]-4-(dimethylamino)-3-hydroxy-6-methyltetrahydro-2H-pyran-2-yloxy}-4,10-dihydroxy-5-methoxy-9,16-dimethyl-2-oxo-oxa-11,13-cyclohexadecadien-7-yl]acetaldehyde	Kitasamycin, leucomycin	Anti-infection	Microbiology
InChI=1S/C7H6O2S.C2H5.Hg/c8-7(9)5-3-1-2-4-6(5)10;1-2;/h1-4,10H,(H,8,9);1H2,2H3;/q;;+1/p-2	(o-carboxylatophenylthio)ethylmercurate(1-)	Thimerosal, Thiomersalate, Mercurothiolate	Anti-infection	Microbiology
InChI=1S/C7H10N2O2S/c8-5-6-1-3-7(4-2-6)12(9,10)11/h1-4H,5,8H2,(H2,9,10,11)	p-(aminomethyl)benzenesulfonamide	4-Aminomethylbenzenesulfonamide hydrochloride, Mafenide Acetate, Mafenide hydrochloride	Carbonic Anhydrase	Metabolism
InChI=1S/C16H14N2O4/c1-7(2)8-3-4-12-9(5-8)13(19)10-6-11(16(20)21)14(17)18-15(10)22-12/h3-7H,1-2H3,(H2,17,18)(H,20,21)	2-amino-6-isopropyl-10-oxo-9-oxa-1-aza-3-anthracenecarboxylic acid	AA-673, CHX-3673, Amlexanox	Immunology & Inflammation related	Immunology & Inflammation
InChI=1S/C4H6N4O/c5-3-2(4(6)9)7-1-8-3/h1H,5H2,(H2,6,9)(H,7,8)	5-amino-4-imidazolecarboxamide	4-Amino-5-imidazolecarboxamide	Others	Others
InChI=1S/C3H5NO4/c5-3(6)1-2-4(7)8/h1-2H2,(H,5,6)	3-nitropropionic acid	3-Nitropropionic acid, β-Nitropropionic Acid, 3-NP	Dehydrogenase	Metabolism
InChI=1S/C7H19N3/c8-4-1-2-6-10-7-3-5-9/h10H,1-9H2	4-amino-1-(3-aminopropylamino)butane	4-Azaoctamethylenediamine trihydrochloride, Spermidine trihydrochloride	NMDAR,Autophagy	Neuronal Signaling
InChI=1S/C26H45NO6S/c1-16(4-7-23(30)27-12-13-34(31,32)33)19-5-6-20-24-21(9-11-26(19,20)3)25(2)10-8-18(28)14-17(25)15-22(24)29/h16-22,24,28-29H,4-15H2,1-3H3,(H,27,30)(H,31,32,33)/t16-,17+,18-,19-,20+,21+,22+,24+,25+,26-/m1/s1	2-[(R)-4-{(1S,2S,5R,7S,9S,10R,14R,15R)-5,9-dihydroxy-2,15-dimethyltetracyclo[8.7.0.0²,⁷.0¹¹,¹⁵]heptadec-14-yl}valerylamino]ethanesulfonic acid	Taurochenodeoxycholate, TCDCA, 12-Deoxycholyltaurine, Chenodeoxycholyltaurine, Chenyltaurine, Taurochenodeoxycholic acid, Tauroursodeoxycholic Acid (TUDCA)	Others	Others
InChI=1S/C19H24N6O5S2/c1-25(5-3-4-6-25)7-10-8-31-17-13(16(27)24(17)14(10)18(28)29)22-15(26)12(23-30-2)11-9-32-19(20)21-11/h9,13,17H,3-8H2,1-2H3,(H3-,20,21,22,26,28,29)/b23-12-	7-{[(2-amino-1,3-thiazol-4-yl)(methoxyimino)methyl]carbonylamino}-3-[(1-methyl-1-pyrrolidinium-1-yl)methyl]-8-oxo-5-thia-1-azabicyclo[4.2.0]oct-2-ene-2-carboxylate	Cefepime Dihydrochloride Monohydrate	Anti-infection	Microbiology
InChI=1S/C16H18N4O2/c1-4-17-16(18-5-1)20-8-6-19(7-9-20)11-13-2-3-14-15(10-13)22-12-21-14/h1-5,10H,6-9,11-12H2	5-{[4-(2-pyrimidinyl)-1-piperazinyl]methyl}-2H-1,3-benzodioxole	Piribedil, Trivastal, Trivastan	Dopamine Receptor,Adrenergic Receptor	Neuronal Signaling
InChI=1S/C22H32O2/c1-4-13-24-16-6-8-17-15(14-16)5-7-19-18(17)11-12-22(2)20(19)9-10-21(22)23-3/h6,8,14,18-21H,4-5,7,9-13H2,1-3H3/t18-,19-,20+,21+,22+/m1/s1	(1S,10R,11S,14S,15S)-14-methoxy-15-methyl-5-propoxytetracyclo[8.7.0.0²,⁷.0¹¹,¹⁵]heptadeca-2(7),3,5-triene	3-propyl ethyl, 17B-methyl estradiol, Promestriene	Estrogen/progestogen Receptor	Endocrinology & Hormones
InChI=1S/C12H11N5O/c13-12-16-10-9(14-7-15-10)11(17-12)18-6-8-4-2-1-3-5-8/h1-5,7,9H,6H2,(H2,13,14,15,16)/t9-/m0/s1	(S)-6-(benzyloxy)-5H-purin-2-ylamine	O6-BG, O6-Benzylguanine	Transferase	Metabolism
InChI=1S/C23H31FO6/c1-13(25)30-12-19(28)22(29)9-7-16-17-5-4-14-10-15(26)6-8-20(14,2)23(17,24)18(27)11-21(16,22)3/h10,16-18,27,29H,4-9,11-12H2,1-3H3/t16-,17-,18-,20-,21-,22-,23-/m0/s1	2-{(1R,2S,10S,11S,14R,15S,17S)-1-fluoro-14,17-dihydroxy-2,15-dimethyl-5-oxotetracyclo[8.7.0.0²,⁷.0¹¹,¹⁵]heptadec-6-en-14-yl}-2-oxoethyl acetate	9α-fluorocortisol acetate, Fludrocortisone acetate	Others	Others
InChI=1S/C15H18ClN3O/c1-15(2,3)14(20)13(19-10-17-9-18-19)8-11-4-6-12(16)7-5-11/h4-10,14,20H,1-3H3/b13-8+	(E)-1-(p-chlorophenyl)-4,4-dimethyl-2-(1H-1,2,4-triazol-1-yl)-1-penten-3-ol	S 3307D, XE 1019D, Uniconazole	P450 (e.g. CYP17)	Metabolism
InChI=1S/C11H8O3/c1-14-10-6-9(12)7-4-2-3-5-8(7)11(10)13/h2-6H,1H3	2-methoxy-1,4-naphthalenedione	2-Methoxy-1,4-naphthoquinone	PKC	Cytoskeletal Signaling
InChI=1S/C16H14FN3O/c1-10-4-2-3-5-14(10)20-15(9-17)19-13-7-6-11(18)8-12(13)16(20)21/h2-8H,9,18H2,1H3	6-amino-2-(fluoromethyl)-3-(o-tolyl)-4(3H)-quinazolinone	Afloqualone, HQ-495	GABA Receptor	Neuronal Signaling
InChI=1S/C23H25F3N2OS/c24-23(25,26)17-7-8-22-20(16-17)18(19-4-1-2-6-21(19)30-22)5-3-9-27-10-12-28(13-11-27)14-15-29/h1-2,4-8,16,29H,3,9-15H2/b18-5-	2-(4-{(Z)-3-[3-(trifluoromethyl)-10H-9-thiaanthr-10-ylidene]propyl}-1-piperazinyl)ethanol	Flupenthixol dihydrochloride	Dopamine Receptor,Adrenergic Receptor	Neuronal Signaling
InChI=1S/C14H18O4/c1-7-8(2)12-10(9(3)11(7)15)5-6-14(4,18-12)13(16)17/h15H,5-6H2,1-4H3,(H,16,17)	6-hydroxy-2,5,7,8-tetramethyl-2-chromancarboxylic acid	Trolox	Vitamin	Metabolism
InChI=1S/C19H18N4O2S/c1-13-17(20-8-7-18(13)25-2)12-26(24)19-21-15-6-5-14(11-16(15)22-19)23-9-3-4-10-23/h3-11H,12H2,1-2H3,(H,21,22)	2-[(4-methoxy-3-methyl-2-pyridyl)methylsulfinyl]-6-(1-pyrrolyl)-1H-1,3-benzimidazole	IY-81149, Ilaprazole	Proton Pump	Transmembrane Transporters
InChI=1S/C30H49N9O9/c1-16(2)24(28(46)38-22(29(47)48)14-17-8-10-18(40)11-9-17)39-27(45)21(15-23(41)42)37-26(44)20(7-3-4-12-31)36-25(43)19(32)6-5-13-35-30(33)34/h8-11,16,19-22,24,40H,3-7,12-15,31-32H2,1-2H3,(H,36,43)(H,37,44)(H,38,46)(H,39,45)(H,41,42)(H,47,48)(H4,33,34,35)/t19-,20-,21-,22-,24-/m0/s1	(S)-2-[(S)-2-[(S)-2-{(S)-1-[(S)-2-amino-5-guanidinovalerylamino]-5-aminopentylcarbonylamino}-3-carboxypropionylamino]-3-methylbutyrylamino]-3-(p-hydroxyphenyl)propionic acid	TP5, Thymopentin	Immunology & Inflammation related	Immunology & Inflammation
InChI=1S/C5H9Cl2N3O2/c6-1-3-8-5(11)10(9-12)4-2-7/h1-4H2,(H,8,11)	2,4-bis(2-chloroethyl)-1-semicarbazidone	Carmustine, bis-chloroethylnitrosourea, BCNU, BiCNU|	DNA/RNA Synthesis	DNA Damage
InChI=1S/C22H22N4O8S2/c23-18(27)13-6-8-25(9-7-13)10-14-11-35-21-15(20(29)26(21)16(14)22(30)31)24-19(28)17(36(32,33)34)12-4-2-1-3-5-12/h1-9,13,15,17,21H,10-11H2,(H2,23,27)(H,24,28)(H,30,31)(H,32,33,34)/t15-,17-,21-/m1/s1	(6R,7R)-7-{[(R)-phenylsulfomethyl]carbonylamino}-3-[(4-carbamoyl-1,4-dihydro-1-pyridyl)methyl]-8-oxo-5-thia-1-azabicyclo[4.2.0]oct-2-ene-2-carboxylic acid	Cefsulodin sodium, Sulcephalosporin	phosphatase	Others
InChI=1S/C25H32O2/c1-3-25(26)15-13-23-22-10-8-17-16-19(27-18-6-4-5-7-18)9-11-20(17)21(22)12-14-24(23,25)2/h1,9,11,16,18,21-23,26H,4-8,10,12-15H2,2H3/t21-,22-,23+,24+,25+/m1/s1	(1S,10R,11S,14R,15S)-5-(cyclopentyloxy)-14-ethynyl-15-methyltetracyclo[8.7.0.0²,⁷.0¹¹,¹⁵]heptadeca-2(7),3,5-trien-14-ol	Ethinylestradiol 3-cyclopentyl ether, EE2CPE, W-3566, Quinestrol	Estrogen/progestogen Receptor	Endocrinology & Hormones
InChI=1S/C18H18N6O8S3/c25-13(9-4-2-1-3-5-9)14(26)19-11-15(27)24-12(17(28)29)10(6-33-16(11)24)7-34-18-20-21-22-23(18)8-35(30,31)32/h1-5,11,13,16,25H,6-8H2,(H,19,26)(H,28,29)(H,30,31,32)/t11-,13-,16-/m1/s1	(6R,7R)-7-{[(R)-hydroxyphenylmethyl]carbonylamino}-8-oxo-3-{[1-(sulfomethyl)-1H-tetraazol-5-ylthio]methyl}-5-thia-1-azabicyclo[4.2.0]oct-2-ene-2-carboxylic acid	Cefonicid sodium, Monocid sodium	Anti-infection	Microbiology
InChI=1S/C15H14N4O2S/c16-12-6-8-14(9-7-12)22(20,21)18-15-10-11-17-19(15)13-4-2-1-3-5-13/h1-11,18H,16H2	5-(p-aminophenylsulfonylamino)-1-phenylpyrazole	Depocid, Depotsulfonamide, Plisulfan, Raziosulfa, Sulfaphenazole	P450 (e.g. CYP17)	Metabolism
InChI=1S/C9H6O3/c10-7-3-1-6-2-4-9(11)12-8(6)5-7/h1-5,10H	7-coumarinol	7-hydroxycoumarin, hydrangine, skimmetine, beta-umbelliferone, Umbelliferone	Others	Others
InChI=1S/C9H9N3O2/c1-14-9(13)12-8-10-6-4-2-3-5-7(6)11-8/h2-5H,1H3,(H2,10,11,12,13)	methyl 1H-1,3-benzimidazol-2-ylcarbamate	Carbendazim, Mercarzole, Carbendazole	Anti-infection	Microbiology
InChI=1S/C9H8O2/c10-9(11)7-6-8-4-2-1-3-5-8/h1-7H,(H,10,11)/b7-6+	(E)-cinnamic acid	Cinnamic acid, trans-Cinnamic acid, Phenylacrylic acid, Cinnamylic acid, 3-Phenylacrylic acid|(E)-Cinnamic acid, Benzenepropenoic acid, Isocinnamic acid	Others	Others
InChI=1S/C9H9BrO2/c1-12-8-4-2-7(3-5-8)9(11)6-10/h2-5H,6H2,1H3	2-bromo-1-(p-methoxyphenyl)-1-ethanone	NSC 129010, 4-(Bromoacetyl)anisole, PTP Inhibitor II	phosphatase	Others
InChI=1S/C15H12O2/c16-13-10-15(11-6-2-1-3-7-11)17-14-9-5-4-8-12(13)14/h1-9,15H,10H2	2-phenyl-4-chromanone	2,3-Dihydroflavone, 4-Flavanone, 2-Phenyl-4-chromanone, 2-Phenylchroman-4-one, Flavanone	Others	Others
InChI=1S/C16H17ClN2O4S/c1-23-15-7-4-12(17)10-14(15)16(20)19-9-8-11-2-5-13(6-3-11)24(18,21)22/h2-7,10H,8-9H2,1H3,(H,19,20)(H2,18,21,22)	p-[2-(5-chloro-2-anisoylamino)ethyl]benzenesulfonamide	NLRP3 Inflammasome Inhibitor I	Immunology & Inflammation related	Immunology & Inflammation
[truncated: 3,844 more rows]
