# Supplementary material for: A high-throughput platform for single-molecule tracking identifies drug interaction and cellular mechanisms
Source: eLife. 2025 Jan 9;12:RP93183. doi: 10.7554/eLife.93183 (PMC11717362; doi:10.7554/eLife.93183)
Supplement: Figure 5—source data 1. [file elife-93183-fig5-data1.zip]

Archive with 6 entries (5 files):
- Figure5_supFigure1_sourceImgs/
- Figure5_supFigure1_sourceImgs/.DS_Store
- __MACOSX/Figure5_supFigure1_sourceImgs/._.DS_Store
- Figure5_supFigure1_sourceImgs/MCF7_montage_dm.tif
- Figure5_supFigure1_sourceImgs/T47d_montage_dm.tif
- Figure5_supFigure1_sourceImgs/U2OS_montage_dm.tif
