# Supplementary material for: A high-throughput platform for single-molecule tracking identifies drug interaction and cellular mechanisms
Source: eLife. 2025 Jan 9;12:RP93183. doi: 10.7554/eLife.93183 (PMC11717362; doi:10.7554/eLife.93183)
Supplement: Figure 5—source data 2. [file elife-93183-fig5-data2.csv]

Sample	Primary	Secondary	Cap	Peak	Name	Position	MW (kDa)	Height	Area	% Area	Corr. Area	Width	S/N	Baseline	Channel
Biot. Ladder	Antibody Diluent	Streptavidin-NIR	1	1	Ldr 12	226	12	5665	75099.4			12.5	1629.7	98.7	CHEMI
Biot. Ladder	Antibody Diluent	Streptavidin-NIR	1	2	Ldr 40	345	40	6798	77509.2			10.7	2150	539.2	CHEMI
Biot. Ladder	Antibody Diluent	Streptavidin-NIR	1	3	Ldr 66	419	66	7464.9	58408.8			7.4	2615.7	894.6	CHEMI
Biot. Ladder	Antibody Diluent	Streptavidin-NIR	1	4	Ldr 116	462	116	7507.6	64155.7			8	2585.6	1004.8	CHEMI
Biot. Ladder	Antibody Diluent	Streptavidin-NIR	1	5	Ldr 180	503	180	5532.8	51181			8.7	1843.2	951.6	CHEMI
Biot. Ladder	Antibody Diluent	Streptavidin-NIR	1	6	Ldr 230	526	230	6226	66015.9			10	2027.7	837	CHEMI
ER-U2OS +	ER, aTub, Halo	20X NIR Mouse	2	1	ER	448	103	20868.4	216565.4	100	216565.4	9.7	1664.7	273	CHEMI
ER-U2OS -	ER, aTub, Halo	20X NIR Mouse	3	1	ER	448	102	110474	1233884.7	100	1079461.6	10.5	5329.2	138	CHEMI
MCF7 +	ER, aTub	20X NIR Mouse	4	1	ER	408	64	4109.9	40160.9	100	221239.7	9.2	722.3	62.7	CHEMI
MCF7 -	ER, aTub	20X NIR Mouse	5	1		336	40	422.4	3414.5		4630.3	7.6	49.4	75.7	CHEMI
MCF7 -	ER, aTub	20X NIR Mouse	5	2	ER	408	64	49644.2	490679.7	100	665401.3	9.3	6206.2	99.6	CHEMI
MCF7 -	ER, aTub	20X NIR Mouse	5	3		534	247	1782.3	49140.7		66638.8	25.9	50.9	100.3	CHEMI
T47d +	ER, aTub	20X NIR Mouse	6	1	ER	409	64	4191.5	40847.3	100	91494	9.2	1058.3	30.6	CHEMI
T47d -	ER, aTub	20X NIR Mouse	7	1	ER	409	64	8606.8	79480.3	100	201830.9	8.7	1740	57.7	CHEMI
AR-U2OS +	aTub, Halo	Mouse	10	1		362	50	51634.7	865047.7			15.7	67.3	32210.9	CHEMI
AR-U2OS +	aTub, Halo	Mouse	10	2	a Tubulin	381	55	620117.9	4003691	100		6.1	859.3	37536.9	CHEMI
AR-U2OS +	aTub, Halo	Mouse	10	3		449	104	79575.1	1538863.5			18.2	104.4	49910.5	CHEMI
AR-U2OS +	aTub, Halo	Mouse	10	4		508	187	42951	970849.9			21.2	33.4	48034.4	CHEMI
AR-U2OS +	aTub, Halo	Mouse	10	5		528	232	74020.1	999811			12.7	53.6	45068.4	CHEMI
AR-U2OS -	aTub, Halo	Mouse	11	1		362	49	44517.9	629093.2			13.3	57.4	26146.2	CHEMI
AR-U2OS -	aTub, Halo	Mouse	11	2	a Tubulin	381	55	486667.1	3206332.4	100		6.2	756.3	30774.5	CHEMI
AR-U2OS -	aTub, Halo	Mouse	11	3		449	103	73269.7	1201584.9			15.4	95.7	42896.6	CHEMI
AR-U2OS -	aTub, Halo	Mouse	11	4		508	191	41081.5	694706.7			15.9	35	45199.5	CHEMI
AR-U2OS -	aTub, Halo	Mouse	11	5		528	230	73817.5	777872.8			9.9	51.5	44575.3	CHEMI
PR-U2OS +	aTub, Halo	Mouse	12	1		363	50	48570.4	745135.4			14.4	78.6	31567.1	CHEMI
PR-U2OS +	aTub, Halo	Mouse	12	2	a Tubulin	381	55	526511.1	3120918.6	100		5.6	734.6	36282.8	CHEMI
PR-U2OS +	aTub, Halo	Mouse	12	3		449	106	64826.1	1524367.1			22.1	72.5	47361.3	CHEMI
PR-U2OS +	aTub, Halo	Mouse	12	4		506	188	49537.6	1153724.1			21.9	43	44388.9	CHEMI
PR-U2OS +	aTub, Halo	Mouse	12	5		525	238	67658.4	1241874.4			17.2	71.7	41320.3	CHEMI
PR-U2OS -	aTub, Halo	Mouse	13	1		278	27	11555.3	121896.2			9.9	22.1	14248.2	CHEMI
PR-U2OS -	aTub, Halo	Mouse	13	2		362	49	71068.2	740989.1			9.8	123.6	38755.3	CHEMI
PR-U2OS -	aTub, Halo	Mouse	13	3	a Tubulin	381	55	517812.3	3445000.1	100		6.3	961	45445.2	CHEMI
PR-U2OS -	aTub, Halo	Mouse	13	4		450	104	73721.3	1336578.4			17	110.4	65127.1	CHEMI
PR-U2OS -	aTub, Halo	Mouse	13	5		508	189	39260.9	543881.3			13	51.3	71791	CHEMI
PR-U2OS -	aTub, Halo	Mouse	13	6		527	231	63269.6	876631.1			13	96	72065.4	CHEMI
ER-U2OS +	ER, aTub, Halo	20X NIR Rabbit	14	1		363	49	73584.4	1468604.5			18.7	108.4	14087.8	CHEMI
ER-U2OS +	ER, aTub, Halo	20X NIR Rabbit	14	2	a Tubulin	382	55	476848.4	3045120.3	48.7		6	862.6	14720.1	CHEMI
ER-U2OS +	ER, aTub, Halo	20X NIR Rabbit	14	3		398	61	76222.6	1930722.2			23.8	47.1	15165.7	CHEMI
ER-U2OS +	ER, aTub, Halo	20X NIR Rabbit	14	4	Halo	450	103	120717.7	3209745	51.3		25	147.9	16134.6	CHEMI
ER-U2OS +	ER, aTub, Halo	20X NIR Rabbit	14	5		488	153	88724.9	2039328.1			21.6	44.5	16462.2	CHEMI
ER-U2OS +	ER, aTub, Halo	20X NIR Rabbit	14	6		509	189	73891.3	1095000.2			13.9	59.4	16536.9	CHEMI
ER-U2OS +	ER, aTub, Halo	20X NIR Rabbit	14	7		529	237	100259.9	2476056			23.2	83.1	16552.5	CHEMI
ER-U2OS -	ER, aTub, Halo	20X NIR Rabbit	15	1		364	49	91193.4	1803188.5			18.6	92.5	14488.3	CHEMI
ER-U2OS -	ER, aTub, Halo	20X NIR Rabbit	15	2	a Tubulin	382	54	638354.1	4338118.9	53.1		6.4	851.9	15299.1	CHEMI
ER-U2OS -	ER, aTub, Halo	20X NIR Rabbit	15	3		399	60	92040.2	1716928.3			17.5	42.4	16003.1	CHEMI
ER-U2OS -	ER, aTub, Halo	20X NIR Rabbit	15	4		423	72	78665.1	1541464.5			18.4	20.8	16911.1	CHEMI
ER-U2OS -	ER, aTub, Halo	20X NIR Rabbit	15	5	Halo	450	104	171063	3836100.6	46.9		21.1	175.2	17838.8	CHEMI
ER-U2OS -	ER, aTub, Halo	20X NIR Rabbit	15	6		489	152	115618.2	2714014.8			22.1	38.3	19068.5	CHEMI
ER-U2OS -	ER, aTub, Halo	20X NIR Rabbit	15	7		510	189	90339.5	1428037.1			14.9	47.4	19707.5	CHEMI
ER-U2OS -	ER, aTub, Halo	20X NIR Rabbit	15	8		530	238	122934.3	2903961.5			22.2	71	20319.5	CHEMI
MCF7 +	ER, aTub	20X NIR Rabbit	16	1	a Tubulin	382	55	112326.8	623149.9	100		5.2	5831	270.3	CHEMI
MCF7 -	ER, aTub	20X NIR Rabbit	17	1	a Tubulin	382	55	510802.7	2898922.6	100		5.3	20031.2	328.2	CHEMI
MCF7 -	ER, aTub	20X NIR Rabbit	17	2		411	64	1510.6	10587.2			6.6	61.7	371.6	CHEMI
MCF7 -	ER, aTub	20X NIR Rabbit	17	3		488	152	902.7	6304.1			6.6	19.8	383.4	CHEMI
MCF7 -	ER, aTub	20X NIR Rabbit	17	4		511	196	863.8	5856.1			6.4	26	356.9	CHEMI
MCF7 -	ER, aTub	20X NIR Rabbit	17	5		528	234	719.3	4847.2			6.3	16.7	331.3	CHEMI
T47d +	ER, aTub	20X NIR Rabbit	18	1	a Tubulin	384	55	423294.2	2369137.4	100		5.3	21007.4	316.4	CHEMI
T47d -	ER, aTub	20X NIR Rabbit	19	1	a Tubulin	384	55	355393.1	1913664.5	100		5.1	15085.9	287.2	CHEMI
SKBR3	ER, aTub	20X NIR Rabbit	20	1	a Tubulin	384	55	166059.2	831470.4	100		4.7	7054.7	295.4	CHEMI
SKBR3	ER, aTub	20X NIR Rabbit	20	2		509	195	1176.4	9936.6			7.9	60.2	374.4	CHEMI
U2OS WT	ER, aTub, Halo	20X NIR Rabbit	21	1		367	49	85779.4	1259184.3			13.8	110.7	15621.3	CHEMI
U2OS WT	ER, aTub, Halo	20X NIR Rabbit	21	2	a Tubulin	385	55	762631.2	5041708.3	100		6.2	1297.8	17021.8	CHEMI
U2OS WT	ER, aTub, Halo	20X NIR Rabbit	21	3		451	103	139222.8	2937295.4			19.8	139	22109.1	CHEMI
U2OS WT	ER, aTub, Halo	20X NIR Rabbit	21	4		489	153	112065.1	2173234.8			18.2	44.8	25009	CHEMI
U2OS WT	ER, aTub, Halo	20X NIR Rabbit	21	5		509	188	94252.7	1447821.9			14.4	53	26528.1	CHEMI
U2OS WT	ER, aTub, Halo	20X NIR Rabbit	21	6		527	234	110297.7	2074275.5			17.7	57.1	27891.6	CHEMI
U2OS WT	aTub, Halo	Mouse	22	1		367	49	44601.8	749470.5			15.8	91	7389	CHEMI
U2OS WT	aTub, Halo	Mouse	22	2	a Tubulin	385	55	706869.2	4568333.8	100		6.1	2010.6	7707.2	CHEMI
U2OS WT	aTub, Halo	Mouse	22	3		452	103	65545.6	1569308.1			22.5	100.7	8415.3	CHEMI
U2OS WT	aTub, Halo	Mouse	22	4		491	153	50638.9	1060227.5			19.7	34.3	8551.9	CHEMI
U2OS WT	aTub, Halo	Mouse	22	5		510	189	39809.6	640780			15.1	30.3	8563.8	CHEMI
U2OS WT	aTub, Halo	Mouse	22	6		528	236	52105.8	1097739			19.8	41.7	8549	CHEMI
ER-U2OS +	ER, aTub, Halo	20X NIR Mouse	2	1	a Tubulin	381	55	6680.3	34608	80.7	34608	4.9	105	956.3	NIR
ER-U2OS +	ER, aTub, Halo	20X NIR Mouse	2	2	Halo	450	103	761.4	8253.1	19.3	8253.1	10.2	14.9	1228.9	NIR
ER-U2OS -	ER, aTub, Halo	20X NIR Mouse	3	1	a Tubulin	381	54	7324.2	39558.9	78	34608	5.1	98.1	1063.1	NIR
ER-U2OS -	ER, aTub, Halo	20X NIR Mouse	3	2	Halo	449	104	1161.5	11131.1	22	9738	9	17.8	1315.1	NIR
MCF7 +	ER, aTub	20X NIR Mouse	4	1	a Tubulin	380	55	1101.7	6282.3	100	34608	5.4	17.5	275.9	NIR
MCF7 -	ER, aTub	20X NIR Mouse	5	1	a Tubulin	380	54	5037.1	25520.6	100	34608	4.8	101.9	293.4	NIR
T47d +	ER, aTub	20X NIR Mouse	6	1	a Tubulin	380	54	3082.6	15450.7	100	34608	4.7	62.5	302.3	NIR
T47d -	ER, aTub	20X NIR Mouse	7	1	a Tubulin	381	55	2628.7	13628.5	100	34608	4.9	52.1	287	NIR
SKBR3	ER, aTub	20X NIR Mouse	8	1	a Tubulin	380	55	1275.4	5662	100	34608	4.2	22	282.8	NIR
U2OS WT	ER, aTub, Halo	20X NIR Mouse	9	1	a Tubulin	379	55	7369.6	38704.3	100	34608	4.9	85.8	1043.7	NIR
ER-U2OS +	ER, aTub, Halo	20X NIR Rabbit	14	1	ER	450	103	246.5	1988.8	100		7.6	7.8	338.3	NIR
ER-U2OS -	ER, aTub, Halo	20X NIR Rabbit	15	1	ER	450	103	1756.4	17287	100		9.2	36.4	324.1	NIR
